# Supplementary material for: IL-4 orchestrates STAT6-mediated DNA demethylation leading to dendritic cell differentiation
Source: Genome Biol. 2016 Jan 13;17:4. doi: 10.1186/s13059-015-0863-2 (PMC4711003; doi:10.1186/s13059-015-0863-2)
Supplement: Additional file 2: — List of hypomethylated and hypermethylated genes during MO to DC and MAC differentiation and maturation (>2-fold or <0.5-fold change; p < 0.01 and FDR < 0.05). Difference of β values are indicated for each gene. (XLSX 1035 kb) [file 13059_2015_863_MOESM2_ESM.xlsx]

## Sheet: Hypo MO-iDC
Additional File 2, List of hypomethylated and hypermethylated genes during monocyte (MO) to dendritic (DC) and macrophage (MAC) differentiation and maturation (>2-fold or <0,5-fold change; p<0,01 and FDR<0,05)
ID	logFC	t	P.Value	adj.P,Val	B	FC	UCSC_REFGENE_NAME	UCSC_REFGENE_GROUP	RELATION_TO_UCSC_CPG_ISLAND	CD14.1	CD14.2	CD14.3	Dci.1	Dci.2	Dci.3	diff b values
cg10317717	-6.47128	-37.8161	3.23965e-24	1.22693e-18	38.9813	0.0112707	UPP1;UPP1	5'UTR;5'UTR	Island	0.908217	0.912652	0.914549	0.128153	0.0976965	0.0798484	-0.809907
cg26442107	-5.96271	-35.3249	1.83629e-23	2.96155e-18	38.0166	0.0160341			S_Shelf	0.947394	0.946124	0.952341	0.272128	0.217614	0.195238	-0.720293
cg26099837	-5.82371	-34.9862	2.34593e-23	2.96155e-18	37.8756	0.0176559	AKT1;AKT1;AKT1	Body;Body;Body	S_Shelf	0.94181	0.936424	0.932784	0.262832	0.197393	0.159512	-0.730427
cg11006453	-5.41108	-33.4114	7.55459e-23	6.73194e-18	37.1861	0.0235019	EIF2C2;EIF2C2	Body;Body		0.889023	0.881775	0.857989	0.142483	0.171463	0.108459	-0.735461
cg15912732	-5.33075	-33.1981	8.88764e-23	6.73194e-18	37.0882	0.0248475	AKT1;AKT1;AKT1	Body;Body;Body	S_Shelf	0.906569	0.924962	0.895381	0.216238	0.208558	0.173669	-0.709483
cg10483871	-5.84305	-32.6738	1.33061e-22	8.3989e-18	36.8428	0.0174208			N_Shore	0.924041	0.929192	0.886979	0.184224	0.129435	0.156334	-0.756739
cg19163395	-5.61533	-31.2749	4.02841e-22	2.17951e-17	36.1532	0.0203993	HDAC5;HDAC5	Body;Body		0.859514	0.880834	0.853349	0.0952709	0.184332	0.077483	-0.745537
cg01009920	-4.98971	-31.0754	4.73606e-22	2.24208e-17	36.0505	0.0314736				0.928324	0.921878	0.902644	0.25724	0.295837	0.226382	-0.657796
cg10426084	-5.29051	-30.5542	7.2616e-22	3.0127e-17	35.7768	0.0255505	WDR81;WDR81;WDR81;WDR81	Body;Body;Body;Body	S_Shelf	0.910134	0.919418	0.918256	0.262803	0.175637	0.21752	-0.697282
cg19604703	-4.93638	-30.4441	7.95484e-22	3.0127e-17	35.718	0.0326588			S_Shelf	0.790158	0.797975	0.756686	0.088192	0.125365	0.0908557	-0.680135
cg02524983	-5.67859	-29.7798	1.38824e-21	4.77966e-17	35.3554	0.0195243	LPP;LPP;LPP	5'UTR;5'UTR;5'UTR		0.925381	0.92435	0.927448	0.174516	0.276853	0.134431	-0.73046
cg01358620	-4.76925	-29.4274	1.87436e-21	5.91557e-17	35.1575	0.0366703	HEATR5A	TSS200		0.898607	0.886991	0.878774	0.209124	0.246303	0.206081	-0.667621
cg10364862	-4.74501	-28.6687	3.61896e-21	1.0543e-16	34.7181	0.0372914	CLEC16A	Body		0.860001	0.869457	0.852152	0.223935	0.16627	0.165328	-0.675359
cg03191504	-4.85617	-28.0037	6.53097e-21	1.71081e-16	34.3171	0.0345261	RNF149	Body	N_Shore	0.863387	0.884963	873806845278252	0.222516	0.2058	0.138391	-0.68515
cg02035751	-4.92986	-27.9521	6.84077e-21	1.71081e-16	34.2854	0.0328068	RASSF5;RASSF5;RASSF5	Body;TSS1500;Body	N_Shore	0.82916	0.848013	0.794118	0.135613	0.112011	0.149345	-0.691441
cg16002660	-4.54498	-27.8909	7.22767e-21	1.71081e-16	34.2476	0.0428376	LOC284009	Body		0.856256	0.876972	0.873019	0.220395	0.245616	0.187391	-0.650948
cg17647823	-4.44671	-27.6891	8.67483e-21	1.93257e-16	34.1221	0.0458572	TTC7A	Body		0.866913	0.884541	0.865802	0.244126	0.268742	0.196215	-0.636058
cg07462448	-4.28364	-27.2559	1.28877e-20	2.71161e-16	33.8477	0.0513448	CASP7;CASP7;CASP7;CASP7	5'UTR;5'UTR;5'UTR;5'UTR	S_Shore	0.841106	0.804485	0.805032	0.210558	0.169693	0.168558	-0.633938
cg21484940	-4.41329	-27.0146	1.61078e-20	3.21075e-16	33.6919	0.0469318	UPP1;UPP1	5'UTR;5'UTR	S_Shore	0.823016	0.775718	0.808492	0.210124	0.131229	0.140574	-0.641766
cg18064706	-5.09556	-26.8253	1.92132e-20	3.63825e-16	33.5682	0.0292472	PTPRN2;PTPRN2;PTPRN2	Body;Body;Body	N_Shore	0.952599	0.937789	0.935842	0.34885	0.42053	0.21955	-0.612433
cg07347431	-4.20889	-26.4875	2.63936e-20	4.62309e-16	33.3439	0.0540751	TMEM144	Body	S_Shelf	0.832466	0.84334	0.821725	0.226272	0.201358	0.187706	-0.627398
cg18758433	-4.62929	-26.4692	2.68554e-20	4.62309e-16	33.3316	0.0404059	RPTOR;RPTOR	Body;Body		0.825754	0.821659	0.861559	0.21077	0.145924	0.152496	-0.666594
cg21217846	-4.64176	-26.2943	3.17039e-20	5.22046e-16	33.2136	0.0400582	S100A5	TSS1500		0.884124	0.89492	0.900178	0.308834	0.230315	0.211627	-0.642815
cg22137471	-4.16876	-25.9342	4.47641e-20	7.06387e-16	32.9669	0.0556006			N_Shore	0.883694	0.88267	0.857208	0.325248	0.296648	0.220579	-0.593699
cg26756949	-4.06587	-25.3493	7.91509e-20	1.17375e-15	32.555	0.0597107	TNFAIP8L1;TNFAIP8L1	3'UTR;3'UTR	S_Shelf	0.839221	0.855372	0.806694	0.232959	0.288156	0.176797	-0.601125
cg00426089	-4.24117	-25.3276	8.0866e-20	1.17375e-15	32.5394	0.0528788				0.869203	0.878427	0.886482	0.314438	0.238748	0.260971	-0.606652
cg27528222	-3.99924	-25.2929	8.36789e-20	1.17375e-15	32.5145	0.062533	C1orf86	5'UTR	S_Shore	0.955814	0.953968	0.950448	0.593231	0.563469	0.526415	-0.392372
cg09203880	-4.1032	-24.9916	1.1284e-19	1.4757e-15	32.2959	0.0581852	NAGPA	Body		0.947216	0.941166	0.944987	0.499419	0.537734	0.454438	-0.447259
cg09365002	-4.02216	-24.9902	1.12998e-19	1.4757e-15	32.2949	0.0615475	DAXX;DAXX;DAXX;DAXX	Body;Body;Body;Body	N_Shore	0.858866	0.885341	0.817007	0.265134	0.355953	0.190512	-0.583205
cg11900509	-4.67512	-24.7746	1.40252e-19	1.77057e-15	32.136	0.0391426	ANXA11;ANXA11;ANXA11	5'UTR;5'UTR;5'UTR		0.911814	0.936491	0.95026	0.372663	0.386001	0.31103	-0.57629
cg24441324	-4.723	-24.7316	1.46449e-19	1.78916e-15	32.1041	0.0378648	ADAMTSL4;ADAMTSL4	5'UTR;5'UTR	S_Shore	0.889463	0.892192	0.857721	0.310778	0.154091	0.199555	-0.658317
cg04132379	-3.9649	-24.5884	1.69238e-19	1.96373e-15	31.9972	0.0640393	RASSF2	5'UTR	N_Shore	0.846713	0.86121	0.824878	0.296542	0.26633	0.213751	-0.585392
cg10177987	-3.94151	-24.5776	1.71109e-19	1.96373e-15	31.9891	0.0650858	PLA2G4E	TSS1500		0.875329	0.877733	0.879772	0.278089	0.328183	0.34175	-0.561604
cg03899643	-4.34245	-24.5105	1.83161e-19	2.04022e-15	31.9387	0.0492938				0.771572	0.821131	0.799177	0.190293	0.135101	0.15709	-0.636465
cg08134863	-3.86185	-24.4283	1.99137e-19	2.1548e-15	31.8766	0.068781	ANKRD11	5'UTR		0.856464	0.866807	0.86567	0.295757	0.304867	0.279243	-0.569691
cg14628604	-4.00947	-24.3609	2.13319e-19	2.24415e-15	31.8255	0.062091	PTPRN2;PTPRN2;PTPRN2	Body;Body;Body	N_Shore	0.848962	0.840629	0.759906	0.250092	0.210679	0.195567	-0.59772
cg14382888	-3.94551	-24.147	2.6565e-19	2.71914e-15	31.6619	0.0649055	MAP1LC3C	TSS1500		0.884551	0.846936	0.85853	0.284484	0.298468	0.270315	-0.578917
cg23920246	-3.89912	-24.0716	2.87144e-19	2.86181e-15	31.6037	0.0670266				0.873568	0.885453	0.87659	0.357651	0.315328	0.299166	-0.554488
cg22699620	-3.8336	-23.9568	3.23386e-19	3.00267e-15	31.5146	0.0701408	ITGB2;ITGB2	5'UTR;1stExon	N_Shelf	0.678851	0.693449	0.63922	0.143454	0.121736	0.104405	-0.547308
cg00052964	-3.90872	-23.9558	3.23721e-19	3.00267e-15	31.5139	0.0665821			S_Shelf	0.846687	0.843173	0.836493	0.306024	0.224709	0.238096	-0.585842
cg09960641	-3.78472	-23.9518	3.25063e-19	3.00267e-15	31.5107	0.0725579	LOC100128675;LOC100128675	TSS1500;TSS1500		0.796891	0.786531	0.766257	0.199278	0.210812	0.184772	-0.584939
cg09434536	-3.91648	-23.7623	3.95992e-19	3.48118e-15	31.3623	0.0662252				0.810933	0.815986	0.802887	0.260869	0.192445	0.198122	-0.59279
cg03877960	-3.801	-23.7577	3.97874e-19	3.48118e-15	31.3587	0.0717438	NAGPA	Body		0.92239	0.927742	0.902165	0.424679	0.507548	0.404444	-0.471876
cg07260017	-3.811	-23.7333	4.08171e-19	3.48118e-15	31.3395	0.0712485	CSF1R	5'UTR		0.844642	0.800695	0.772445	0.287104	0.192736	0.210105	-0.575946
cg08727352	-4.12252	-23.7206	4.13633e-19	3.48118e-15	31.3294	0.0574114	RGL2;RGL2	Body;Body	N_Shore	0.908033	0.919821	0.910924	0.414883	0.427348	0.286661	-0.536628
cg19651003	-3.77152	-23.6708	4.35781e-19	3.56288e-15	31.2901	0.0732248	BSG;BSG;BSG	3'UTR;3'UTR;3'UTR	S_Shore	0.868966	0.869016	0.840529	0.302857	0.353163	0.272063	-0.550143
cg01429558	-4.2559	-23.657	4.42156e-19	3.56288e-15	31.2791	0.0523415	LEPRE1;LEPRE1	Body;Body		0.71675	0.690852	0.71448	0.0946248	0.150508	0.090318	-0.595544
cg23195687	-3.77051	-23.5146	5.13652e-19	4.05277e-15	31.1657	0.0732765				0.72673	0.704465	0.736523	0.180899	0.138796	0.149516	-0.566169
cg13152501	-3.72422	-23.4736	5.36358e-19	4.14555e-15	31.1329	0.0756658	SMURF1;SMURF1	3'UTR;3'UTR		0.838641	0.800204	0.831242	0.297645	0.234928	0.24983	-0.562562
cg19984911	-3.73793	-23.417	5.69488e-19	4.31359e-15	31.0874	0.0749497	SYNPO;SYNPO;SYNPO;SYNPO;SYNPO;SYNPO	1stExon;5'UTR;5'UTR;Body;1stExon;Body		0.785456	0.782457	0.785374	0.228311	0.186886	0.219178	-0.572971
cg12474798	-3.73626	-23.371	5.97906e-19	4.35898e-15	31.0504	0.0750368	ADO;ADO	3'UTR;1stExon	Island	0.524907	0.552228	0.512046	0.0658973	0.0782723	0.0797225	-0.455096
cg00672802	-4.09617	-23.3701	5.98501e-19	4.35898e-15	31.0497	0.0584695			N_Shore	0.858206	0.874389	0.807129	0.284263	0.214712	0.237599	-0.60105
cg04307274	-3.89971	-23.3027	6.42944e-19	4.58652e-15	30.9952	0.0669995				0.817246	0.834338	0.766646	0.25162	0.199071	0.201499	-0.58868
cg26187031	-3.96091	-23.2867	6.53962e-19	4.58652e-15	30.9822	0.0642166	DPYSL2	Body		0.810301	0.81195	0.811752	0.23757	0.1649	0.248783	-0.59425
cg14983135	-3.67926	-23.243	6.85167e-19	4.70836e-15	30.9467	0.0780607	UPP1;UPP1	5'UTR;5'UTR	Island	0.671061	0.634782	0.619973	0.126504	0.126441	0.109085	-0.521262
cg24956391	-4.30805	-23.228	6.96199e-19	4.70836e-15	30.9345	0.0504833	SRC;SRC	5'UTR;5'UTR	N_Shore	0.706558	0.762199	0.489628	0.0744537	0.12507	0.0690348	-0.563276
cg14790115	-3.64853	-23.2097	7.09929e-19	4.71698e-15	30.9196	0.079741				0.907293	0.907949	0.893559	0.439939	0.434735	0.402749	-0.477126
cg23731089	-3.99612	-23.1904	7.2475e-19	4.73243e-15	30.9039	0.0626684	EIF2C2;EIF2C2	Body;Body		0.898385	0.897485	0.885256	0.35976	0.422338	0.258019	-0.547003
cg18952506	-3.6882	-23.1622	7.46938e-19	4.79464e-15	30.8809	0.0775785	RIN2	Body		0.761249	0.730587	0.710278	0.20429	0.153223	0.167219	-0.559127
cg04706229	-4.74982	-23.1307	7.72569e-19	4.87652e-15	30.8551	0.0371675	C14orf183	Body		0.894518	0.893752	0.896236	0.213769	0.365905	0.158148	-0.648895
cg14178380	-3.65323	-23.0687	8.25675e-19	5.08339e-15	30.8043	0.0794818	ANXA11;ANXA11;ANXA11	Body;Body;Body		0.773342	0.772829	0.741933	0.222284	0.212847	0.167255	-0.561906
cg03526142	-4.23998	-23.0614	8.32188e-19	5.08339e-15	30.7983	0.0529222	SLFN12L;SLFN12L	5'UTR;1stExon		0.793492	0.84339	0.817311	0.207896	0.143773	0.211911	-0.630205
cg18655633	-3.64362	-23.0364	8.54778e-19	5.13851e-15	30.7778	0.0800134			N_Shelf	0.714427	0.696717	0.662049	0.159488	0.163367	0.124329	-0.542003
cg12229979	-3.78947	-22.9348	9.53655e-19	5.64333e-15	30.6939	0.0723194	MYO9B;MYO9B	5'UTR;5'UTR	S_Shelf	0.716336	0.703906	0.709705	0.173513	0.113223	0.157219	-0.561997
cg07937803	-4.27787	-22.8481	1.04746e-18	6.10304e-15	30.6218	0.0515506			N_Shelf	0.894174	0.898748	0.885963	0.284763	0.423069	0.210558	-0.586832
cg14814167	-3.73566	-22.7487	1.16678e-18	6.69531e-15	30.5388	0.0750679	REPS1;REPS1	Body;Body		0.742642	0.737147	0.751747	0.21308	0.152968	0.165324	-0.566721
cg16587265	-3.6112	-22.6164	1.34788e-18	7.61904e-15	30.4275	0.0818313	GPT	TSS1500	S_Shore	0.84448	0.830616	0.789199	0.293036	0.268932	0.258896	-0.547811
cg09088625	-4.05219	-22.5642	1.42709e-18	7.94814e-15	30.3833	0.0602794	CCR1	5'UTR		0.880426	0.87811	0.875374	0.32503	0.373818	0.216729	-0.572778
cg27628340	-4.90916	-22.5294	1.48269e-18	8.10743e-15	30.3538	0.033281	TG	Body		0.823508	0.895079	0.866563	0.238251	0.135332	0.151109	-0.686819
cg22184944	-3.68848	-22.5197	1.4985e-18	8.10743e-15	30.3455	0.0775633	BAIAP2;BAIAP2;BAIAP2;BAIAP2	Body;Body;Body;Body		0.847253	0.8542	0.830747	0.278656	0.36125	0.246379	-0.548638
cg03532815	-3.92815	-22.4592	1.60157e-18	8.543e-15	30.294	0.0656914	KLHL26	Body	Island	0.948698	0.931053	0.929315	0.469644	0.556505	0.454334	-0.442861
cg18033416	-3.69657	-22.435	1.64481e-18	8.65182e-15	30.2734	0.0771295	RHBDL3	TSS1500	N_Shore	0.757367	0.791812	0.688079	0.197904	0.187239	0.16914	-0.560991
cg01136183	-4.05651	-22.3959	1.71711e-18	8.90839e-15	30.24	0.0600994	TM7SF4	TSS1500		0.83336	0.806479	0.851285	0.280201	0.216309	0.171716	-0.607633
cg06250720	-3.70316	-22.3092	1.88992e-18	9.67246e-15	30.1655	0.0767784				0.820624	0.786551	0.792211	0.231353	0.267582	0.202055	-0.566132
cg10213875	-3.69332	-22.2536	2.0099e-18	1.01493e-14	30.1176	0.0773034	UPP1;UPP1	5'UTR;5'UTR	Island	0.783791	0.687587	0.662671	0.181942	0.175573	0.1252	-0.550445
cg19399285	-3.53393	-22.1807	2.17964e-18	1.08078e-14	30.0544	0.0863335			N_Shelf	0.857275	0.849167	0.841539	0.367511	0.302418	0.309338	-0.522905
cg18266458	-3.96929	-22.1734	2.19737e-18	1.08078e-14	30.0481	0.0638447	MAFF;MAFF;MAFF;MAFF	3'UTR;3'UTR;3'UTR;3'UTR	S_Shore	0.906172	0.894114	0.883643	0.396448	0.427186	0.24178	-0.539505
cg17526952	-4.00547	-22.1425	2.27417e-18	1.10421e-14	30.0213	0.0622634			N_Shelf	0.893497	0.87797	0.866444	0.364773	0.223569	0.357109	-0.564153
cg05928904	-3.69782	-22.1137	2.34841e-18	1.12582e-14	29.9962	0.0770628				0.940596	0.94261	0.936265	0.477798	0.586026	0.57231	-0.394445
cg02962602	-3.58156	-22.0954	2.39684e-18	1.13468e-14	29.9803	0.0835299	CCDC57	TSS1500	S_Shore	0.660336	0.626737	0.530713	0.134127	0.103593	0.0988596	-0.493735
cg03875819	-3.58478	-22.0751	2.45197e-18	1.14645e-14	29.9625	0.0833436				0.889273	0.889064	0.895154	0.392708	0.359336	0.460628	-0.48694
cg03211098	-3.69838	-21.9814	2.72313e-18	1.25531e-14	29.8805	0.0770332				0.87655	0.886358	0.873678	0.327826	0.446071	0.304322	-0.519456
cg20184464	-3.97182	-21.9723	2.75108e-18	1.25531e-14	29.8725	0.063733				0.748692	0.769176	0.817082	0.220894	0.156659	0.164103	-0.597764
cg03825855	-3.52373	-21.9074	2.95918e-18	1.33418e-14	29.8154	0.0869461	CCDC101	5'UTR	S_Shelf	0.884433	0.875116	0.845422	0.405568	0.407329	0.284484	-0.50253
cg17699214	-3.59828	-21.8935	3.00611e-18	1.3394e-14	29.803	0.0825674	APBB2;APBB2;APBB2	Body;Body;Body		0.82269	0.835712	0.784681	0.238637	0.342544	0.220343	-0.547186
cg08781403	-3.4714	-21.7805	3.41498e-18	1.50286e-14	29.7029	0.0901581				0.820928	0.806548	0.765968	0.28224	0.254697	0.250001	-0.535502
cg04843051	-3.86428	-21.7539	3.51937e-18	1.50286e-14	29.6792	0.0686652				0.921366	0.921358	0.931772	0.532498	0.356268	0.486383	-0.466449
cg22845912	-3.87577	-21.7514	3.52922e-18	1.50286e-14	29.677	0.0681205	SLA;TG;SLA;SLA	Body;Body;Body;Body		0.885507	0.881765	0.867112	0.351431	0.417057	0.231528	-0.544789
cg02029843	-3.50505	-21.747	3.54666e-18	1.50286e-14	29.6731	0.0880798	NEDD9	Body		0.906199	0.91665	0.893849	0.464929	0.52685	0.384848	-0.44669
cg08629267	-3.9025	-21.7409	3.5714e-18	1.50286e-14	29.6676	0.0668697	ESPNL	Body		0.941914	0.948679	0.938882	0.569361	0.608905	0.39888	-0.417443
cg20773751	-3.40998	-21.6139	4.12583e-18	1.71547e-14	29.5539	0.0940792	AKAP13;AKAP13;AKAP13	Body;5'UTR;Body		0.870211	0.862875	0.855603	0.393492	0.349215	0.356208	-0.496592
cg13781956	-3.39716	-21.6051	4.16722e-18	1.71547e-14	29.546	0.0949188	TNC	Body		0.676399	0.671194	0.647518	0.161168	0.159125	0.149569	-0.508417
cg26174398	-3.483	-21.5593	4.39076e-18	1.78488e-14	29.5048	0.0894363				0.707987	0.736533	0.730626	0.204403	0.188349	0.174089	-0.536102
cg00864293	-3.47784	-21.5515	4.43009e-18	1.78488e-14	29.4977	0.0897563	CMIP;CMIP	Body;Body		0.844735	0.855189	0.796342	0.29669	0.385607	0.253041	-0.52031
cg26883963	-4.02978	-21.5324	4.52803e-18	1.80302e-14	29.4805	0.061223	SLAMF1	3'UTR		0.845215	0.876976	0.857656	0.261389	0.207219	0.349167	-0.587357
cg09854726	-3.58386	-21.5242	4.57032e-18	1.80302e-14	29.4731	0.0833968	FKBP2;FKBP2	TSS1500;TSS1500	N_Shore	0.71776	0.737447	0.716285	0.214449	0.162799	0.154898	-0.546449
cg14789659	-3.51251	-21.2748	6.08763e-18	2.35547e-14	29.2459	0.0876251	ARID5B	Body		0.838368	0.862036	0.824533	0.349536	0.365734	0.240213	-0.523152
cg07855639	-3.46214	-21.2737	6.09509e-18	2.35547e-14	29.245	0.0907386	CDC42EP1	5'UTR	S_Shore	0.675134	0.683025	0.481205	0.175294	0.133117	0.0782955	-0.484219
cg09126859	-3.43074	-21.2364	6.36368e-18	2.43443e-14	29.2107	0.0927354			S_Shore	0.897842	0.897164	0.874861	0.449168	0.486481	0.353591	-0.460209
cg09579704	-3.90761	-21.1951	6.67593e-18	2.52834e-14	29.1726	0.0666334	TRIM26	Body		0.858472	0.868919	0.862771	0.34995	0.344078	0.203444	-0.56423
cg15068800	-3.57835	-21.1629	6.92991e-18	2.59854e-14	29.1428	0.0837162			N_Shore	0.91236	0.911591	0.899465	0.485144	0.38857	0.482043	-0.455886
cg09474092	-3.50118	-21.1143	7.33222e-18	2.72245e-14	29.0979	0.0883159	MR1	TSS1500		0.905201	0.886679	0.870771	0.427748	0.370036	0.434259	-0.476869
cg08134678	-3.31875	-21.0024	8.35482e-18	3.07202e-14	28.9937	0.10022	ARHGAP9;ARHGAP9;ARHGAP9	Body;Body;TSS1500	S_Shelf	0.45544	0.503186	0.486991	0.0796356	0.0840863	0.08096	-0.400312
cg13318914	-3.50514	-20.905	9.36428e-18	3.39207e-14	28.9025	0.0880742	DDAH2	Body	N_Shore	0.751165	0.762888	0.717857	0.256907	0.181851	0.173867	-0.539762
cg21637761	-3.49828	-20.8966	9.45717e-18	3.39207e-14	28.8946	0.088494	CYTSB;CYTSB;CYTSB;CYTSB	Body;Body;Body;Body		0.861797	0.85293	0.861731	0.419467	0.291331	0.341386	-0.508091
cg26557617	-3.4091	-20.8933	9.49396e-18	3.39207e-14	28.8914	0.0941364				0.727193	0.676225	0.777364	0.230313	0.157115	0.210289	-0.527688
cg05474943	-3.36881	-20.6407	1.27912e-17	4.52742e-14	28.6521	0.0968029			S_Shelf	0.664927	0.709603	0.55173	0.144606	0.169533	0.125545	-0.495525
cg20168901	-3.27193	-20.6112	1.32485e-17	4.64587e-14	28.6238	0.103526	SKI	Body	Island	0.900181	0.901222	0.866162	0.471285	0.513105	0.383663	-0.433171
cg21204530	-3.31537	-20.5407	1.44073e-17	4.97962e-14	28.5563	0.100456	ERGIC1	Body		0.873969	0.878081	0.872513	0.381781	0.46359	0.388725	-0.463489
cg06533895	-3.90702	-20.5375	1.44632e-17	4.97962e-14	28.5531	0.0666606	DCUN1D3	5'UTR	N_Shelf	0.884571	0.892877	0.893695	0.38181	0.4319	0.242423	-0.538336
cg05931231	-3.20995	-20.4007	1.70341e-17	5.79392e-14	28.421	0.108071				0.732988	0.690414	0.696462	0.226937	0.185903	0.201566	-0.501819
cg04156900	-3.29437	-20.3958	1.71343e-17	5.79392e-14	28.4163	0.101928	CCL24	TSS1500		0.891676	0.874492	0.880579	0.500746	0.397408	0.398314	-0.450093
cg21427213	-3.50867	-20.374	1.7588e-17	5.89469e-14	28.3951	0.0878589	LPP	5'UTR	S_Shore	0.78517	0.819139	0.804617	0.305025	0.226782	0.234972	-0.547382
cg09597022	-3.24832	-20.2803	1.96881e-17	6.54068e-14	28.3037	0.105234	DAXX;DAXX;DAXX;DAXX	Body;Body;Body;Body	N_Shore	0.784485	0.790714	0.710938	0.255919	0.314815	0.193691	-0.507237
cg00608661	-3.30592	-20.2377	2.07262e-17	6.78557e-14	28.2621	0.101116	CHST11	Body		0.720957	0.732084	0.745597	0.239866	0.184295	0.222297	-0.517393
cg13446210	-3.61108	-20.2354	2.07836e-17	6.78557e-14	28.2598	0.0818384	PHC2;PHC2	Body;Body		0.863673	0.872783	0.870216	0.411646	0.268144	0.373486	-0.517799
cg12289801	-3.43929	-20.0897	2.47981e-17	8.02704e-14	28.1163	0.0921873	SFRS14;SFRS14	Body;Body		0.732739	0.764892	0.713184	0.234874	0.174111	0.205021	-0.532269
cg20684110	-3.331	-20.0654	2.55398e-17	8.1971e-14	28.0923	0.099373	ADO;ADO	3'UTR;1stExon	Island	0.441603	0.483331	0.424315	0.0648495	0.0682751	0.0837067	-0.377473
cg10080966	-3.7484	-20.0317	2.66109e-17	8.4691e-14	28.0589	0.0744078	DUSP5	Body	S_Shelf	0.805541	0.813105	0.761428	0.264225	0.161765	0.246878	-0.569069
cg27553890	-3.4003	-20.0202	2.6988e-17	8.4777e-14	28.0474	0.0947129	SSH1;SSH1;SSH1	TSS200;Body;Body		0.846007	0.863113	0.834774	0.390988	0.302473	0.345532	-0.501634
cg01078772	-3.46485	-20.0138	2.7198e-17	8.4777e-14	28.0411	0.0905684	KIF3B	3'UTR		0.890475	0.884617	0.870929	0.373666	0.49864	0.342079	-0.477212
cg14476479	-3.31356	-20.0105	2.73095e-17	8.4777e-14	28.0377	0.100582	GPT	TSS1500	S_Shore	0.809394	0.794157	0.725594	0.250248	0.283039	0.245918	-0.516647
cg20609883	-3.57977	-19.9748	2.85234e-17	8.78255e-14	28.0023	0.0836341			N_Shore	0.763363	0.862324	0.760687	0.283546	0.267693	0.199508	-0.545209
cg05844871	-4.07794	-19.8621	3.2748e-17	1.0002e-13	27.8895	0.0592131	HLA-DRB6	Body		0.891171	0.888416	0.748262	0.220776	0.28172	0.241309	-0.594681
cg22022821	-3.42614	-19.827	3.41901e-17	1.03589e-13	27.8543	0.0930311				0.845998	0.778222	0.772782	0.287134	0.221707	0.309081	-0.52636
cg23858605	-3.27194	-19.8013	3.5289e-17	1.0607e-13	27.8284	0.103526	TRIM26	Body		0.85822	0.842519	0.849385	0.444782	0.338524	0.327898	-0.47964
cg24765783	-4.31086	-19.7398	3.80722e-17	1.13535e-13	27.7662	0.050385	ARID3A	Body	N_Shelf	0.792665	0.889525	0.900573	0.281877	0.224925	0.215746	-0.620072
cg21547557	-3.10814	-19.7084	3.95765e-17	1.17099e-13	27.7344	0.115973	C21orf33;C21orf33	3'UTR;3'UTR		0.661924	0.682612	0.661621	0.188306	0.184448	0.176218	-0.485728
cg14525390	-3.24158	-19.6201	4.41507e-17	1.2962e-13	27.6447	0.105727	TTC7B	Body		0.896657	0.90515	0.871808	0.445573	0.469775	0.480378	-0.425963
cg00458932	-3.63951	-19.579	4.64658e-17	1.34404e-13	27.6027	0.0802412				0.834994	0.844873	0.80935	0.271414	0.40852	0.18474	-0.541515
cg11526665	-3.12455	-19.5786	4.64899e-17	1.34404e-13	27.6023	0.114661	CNIH3	Body		0.887496	0.887696	0.832324	0.439745	0.493642	0.376572	-0.432519
cg26158528	-3.24833	-19.5664	4.71971e-17	1.35414e-13	27.5899	0.105234	SESN2	3'UTR		0.799411	0.794018	0.765539	0.283248	0.2475	0.305465	-0.507585
cg05755899	-3.12608	-19.5457	4.84292e-17	1.37905e-13	27.5687	0.11454	TBCD;ZNF750	Body;5'UTR	S_Shelf	0.883851	0.88308	0.857877	0.462583	0.496646	0.37833	-0.429083
cg00291054	-3.21236	-19.5349	4.90883e-17	1.38738e-13	27.5575	0.10789	ATMIN	Body	S_Shelf	0.891678	0.898084	0.900711	0.529309	0.463006	0.456094	-0.414022
cg01359676	-3.41339	-19.3901	5.88318e-17	1.65045e-13	27.4084	0.0938568	RXRB	Body	S_Shelf	0.885322	0.880865	0.869099	0.393559	0.504221	0.319479	-0.472676
cg24107728	-3.32926	-19.365	6.0713e-17	1.69009e-13	27.3824	0.0994928	LRP8;LRP8;LRP8;LRP8	Body;Body;Body;Body		0.725608	0.769588	0.749366	0.221882	0.296583	0.17246	-0.517879
cg24220178	-3.117	-19.3594	6.11374e-17	1.69009e-13	27.3766	0.115263	FOXK2	Body	Island	0.919404	0.920563	0.892066	0.528477	0.606675	0.489299	-0.369194
cg01132502	-3.27534	-19.3515	6.17506e-17	1.69467e-13	27.3684	0.103282	TBC1D9B;TBC1D9B	TSS1500;TSS1500	S_Shore	0.908713	0.91184	0.897772	0.578254	0.505103	0.413235	-0.407245
cg23535449	-3.33297	-19.213	7.35311e-17	2.00346e-13	27.224	0.0992375	MIR1250;AATK	TSS200;Body	N_Shelf	0.927717	0.922129	0.903844	0.533353	0.626484	0.419626	-0.391409
cg12177944	-3.01902	-19.1929	7.54213e-17	2.04028e-13	27.203	0.123363	PLXND1	Body	N_Shore	0.784782	0.817482	0.718895	0.314689	0.354091	0.232412	-0.473322
cg00759807	-3.02044	-19.1817	7.64969e-17	2.0547e-13	27.1913	0.123241	ANKRD11	5'UTR		0.853392	0.873944	0.859167	0.418987	0.467181	0.414939	-0.428466
cg23503075	-3.27588	-19.1391	8.0741e-17	2.15343e-13	27.1465	0.103243				0.908462	0.928064	0.9072	0.584191	0.549737	0.437361	-0.390812
cg23471482	-3.21921	-19.1093	8.38555e-17	2.22085e-13	27.1152	0.107379	CCL22	TSS1500		0.773206	0.769668	0.721015	0.243774	0.325649	0.186039	-0.502809
cg09610332	-3.19684	-19.0942	8.54814e-17	2.24819e-13	27.0992	0.109058				0.863095	0.871719	0.834734	0.443507	0.352633	0.382647	-0.463587
cg01793445	-3.1497	-19.0709	8.80514e-17	2.29981e-13	27.0746	0.11268	RCSD1	Body		0.881264	0.88729	0.862655	0.453653	0.415661	0.468608	-0.431096
cg08210681	-3.18642	-19.0572	8.96009e-17	2.32425e-13	27.0602	0.109848			N_Shelf	0.627651	0.528763	0.496768	0.118116	0.113014	0.110655	-0.437132
cg11883141	-3.02343	-19.0078	9.5428e-17	2.45857e-13	27.0078	0.122987	TG;SLA;SLA	Body;Body;5'UTR		0.604437	0.621061	0.590257	0.142511	0.157353	0.161722	-0.45139
cg23268630	-3.1497	-18.9803	9.88418e-17	2.52931e-13	26.9786	0.11268	SPOCD1	Body		0.774646	0.782163	0.730609	0.22949	0.331125	0.237198	-0.496535
cg08461425	-3.06714	-18.8074	1.23381e-16	3.13607e-13	26.7939	0.119316	KDM2B;KDM2B	Body;Body	N_Shelf	0.89736	0.893741	0.877734	0.491905	0.553661	0.425075	-0.399398
cg05869491	-3.06581	-18.6536	1.50517e-16	3.80031e-13	26.6278	0.119426				0.897247	0.872089	0.854839	0.473638	0.42273	0.469984	-0.419274
cg20700740	-2.93092	-18.6241	1.56412e-16	3.923e-13	26.5956	0.131131				0.554686	0.666037	0.451907	0.141079	0.198112	0.0947093	-0.41291
cg10841248	-2.95109	-18.5893	1.63646e-16	4.07743e-13	26.5577	0.12931			S_Shelf	0.901347	0.908204	0.887923	0.52158	0.585698	0.491891	-0.366101
cg17514665	-2.99461	-18.5719	1.67391e-16	4.14346e-13	26.5388	0.125468	SERPINF2;SERPINF2;SERPINF2	Body;Body;Body	Island	0.937434	0.944069	0.896724	0.684794	0.641637	0.523124	-0.309557
cg02515217	-3.01656	-18.4932	1.85481e-16	4.52447e-13	26.4527	0.123573	MIR21	TSS200		0.837177	0.817153	0.87162	0.437202	0.322243	0.428591	-0.445972
cg24087438	-3.10822	-18.4903	1.86203e-16	4.52447e-13	26.4495	0.115966	ITGAE;ITGAE	1stExon;5'UTR		0.687781	0.692369	0.437728	0.162958	0.199355	0.101743	-0.451274
cg06495615	-2.95101	-18.4871	1.86975e-16	4.52447e-13	26.446	0.129317	ARID3A	Body	Island	0.789248	0.784266	0.75709	0.355463	0.296914	0.278374	-0.466618
cg08534055	-2.96896	-18.4847	1.87561e-16	4.52447e-13	26.4434	0.127719	C16orf72	Body	S_Shelf	0.775777	0.789454	0.819194	0.336884	0.290922	0.359285	-0.465778
cg07948480	-3.58228	-18.4649	1.92485e-16	4.61385e-13	26.4216	0.0834882				0.866682	0.860813	0.854469	0.294223	0.475748	0.262024	-0.516656
cg00002646	-3.11496	-18.3965	2.10551e-16	5.01516e-13	26.3462	0.115426	S100A5	TSS1500		0.900818	0.910765	0.891152	0.587208	0.487732	0.460147	-0.389216
cg01707330	-2.99404	-18.3784	2.15602e-16	5.10336e-13	26.3263	0.125518	HCG18;HCG18	Body;Body	N_Shelf	0.859062	0.863161	0.867165	0.408735	0.493711	0.419952	-0.42233
cg18049299	-2.88424	-18.3176	2.33564e-16	5.4942e-13	26.2589	0.135443			N_Shore	0.870236	0.869807	0.85197	0.478017	0.462962	0.446633	-0.401467
cg07440264	-3.20888	-18.3015	2.38583e-16	5.57761e-13	26.241	0.108151	CD59;CD59;CD59;CD59;CD59;CD59;CD59;CD59	5'UTR;TSS1500;5'UTR;TSS1500;5'UTR;TSS1500;TSS1500;5'UTR		0.770569	0.720141	0.713928	0.319129	0.156456	0.229341	-0.499904
cg10892950	-2.9231	-18.2941	2.40918e-16	5.59765e-13	26.2328	0.131844	ANO6;ANO6;ANO6	Body;Body;Body		0.601896	0.581464	0.565041	0.144153	0.163782	0.14873	-0.430578
cg07586956	-3.14913	-18.274	2.47413e-16	5.71351e-13	26.2104	0.112724				0.864158	0.898593	0.865549	0.49891	0.431514	0.40108	-0.432266
cg02667577	-3.01562	-18.2341	2.60791e-16	5.98595e-13	26.166	0.123654	WIPI2;WIPI2;WIPI2;WIPI2;WIPI2	Body;Body;Body;Body;Body	S_Shelf	0.841996	0.818318	0.778396	0.449148	0.36	0.255082	-0.45816
cg18748062	-2.89312	-18.176	2.81668e-16	6.42619e-13	26.101	0.134612	DAPK3	Body	S_Shore	0.899928	0.889963	0.886821	0.577203	0.499054	0.501141	-0.366438
cg13783323	-2.96732	-18.1693	2.84166e-16	6.44436e-13	26.0936	0.127864	EXTL1	TSS1500		0.875701	0.880762	0.81586	0.420185	0.524178	0.374947	-0.417671
cg04449473	-3.04861	-18.1303	2.99296e-16	6.74708e-13	26.0498	0.120858			N_Shelf	0.738558	0.762486	0.754885	0.22882	0.338752	0.23045	-0.485969
cg07573872	-2.9885	-18.1232	3.02136e-16	6.7708e-13	26.0418	0.126	SBNO2;SBNO2	Body;Body	S_Shelf	0.669118	0.654245	0.57857	0.222927	0.154757	0.161639	-0.454203
cg02824251	-3.10911	-18.0869	3.17088e-16	7.06408e-13	26.0009	0.115895	ARID3A	Body	Island	0.890805	0.887122	0.87135	0.54141	0.390813	0.46716	-0.416632
cg26529655	-3.17376	-18.0684	3.25017e-16	7.19836e-13	25.9801	0.110816	AHRR	Body	S_Shelf	0.773024	0.760905	0.773628	0.317835	0.294146	0.201731	-0.497948
cg03022263	-3.01037	-18.0064	3.53055e-16	7.77388e-13	25.91	0.124105				0.857552	0.859174	0.822873	0.404693	0.499769	0.321581	-0.437852
cg19207017	-2.84389	-17.9108	4.01336e-16	8.78589e-13	25.8014	0.139284	SUFU	Body		0.657109	0.573865	0.56949	0.188831	0.159458	0.160853	-0.43044
cg22788953	-2.82214	-17.8613	4.28954e-16	9.33653e-13	25.7449	0.1414	TTYH3	Body		0.771224	0.731744	0.784789	0.328757	0.286258	0.32086	-0.450627
cg15241074	-2.97415	-17.8494	4.35884e-16	9.43315e-13	25.7313	0.12726	TRIB2;TRIB2	Body;Body	S_Shore	0.587385	0.600024	0.588898	0.157314	0.121659	0.178225	-0.439703
cg02974085	-2.85937	-17.8323	4.46069e-16	9.59871e-13	25.7116	0.137799			S_Shelf	0.79971	0.806948	0.803283	0.376419	0.374594	0.321721	-0.445736
cg15253304	-2.8719	-17.7891	4.72866e-16	1.01179e-12	25.6621	0.136606				0.860445	0.866507	0.856633	0.427576	0.452573	0.494175	-0.403087
cg24615251	-2.95448	-17.7385	5.06395e-16	1.07744e-12	25.6038	0.129007	CCL13;CCL13	1stExon;5'UTR		0.890788	0.88864	0.86115	0.491421	0.459369	0.510789	-0.393
cg14812474	-2.97015	-17.7283	5.13397e-16	1.08473e-12	25.5921	0.127613	SORCS2	Body		0.826554	0.835506	0.79899	0.388497	0.446716	0.276999	-0.449612
cg00955413	-3.05118	-17.7252	5.15551e-16	1.08473e-12	25.5885	0.120643	TMED7-TICAM2;TICAM2;TMED7-TICAM2	Body;5'UTR;Body	N_Shore	0.885554	0.894794	0.89453	0.521775	0.418602	0.553182	-0.393773
cg01389386	-2.83667	-17.7146	5.23019e-16	1.09437e-12	25.5763	0.139983	ST3GAL2	5'UTR	N_Shore	0.89668	0.892558	0.858218	0.578066	0.54255	0.42299	-0.36795
cg05033369	-3.1681	-17.6485	5.72211e-16	1.19072e-12	25.4997	0.111252	FCRLA	TSS1500		0.623121	0.647774	0.611495	0.121762	0.237002	0.12405	-0.466525
cg21042139	-2.91869	-17.6428	5.76615e-16	1.19332e-12	25.4932	0.132248	CCL13;CCL13	1stExon;5'UTR		0.801957	0.822598	0.775641	0.346105	0.327658	0.362851	-0.454527
cg22776856	-2.86069	-17.6208	5.94136e-16	1.2229e-12	25.4676	0.137673	THOC6;THOC6	TSS1500;TSS1500	N_Shore	0.853401	0.8351	0.847095	0.467875	0.360219	0.456377	-0.417041
cg09374353	-3.20448	-17.5889	6.20554e-16	1.27037e-12	25.4305	0.108481	EHD1	3'UTR	N_Shore	0.557275	0.608005	0.543029	0.156217	0.0936667	0.122606	-0.445273
cg01553231	-3.26873	-17.5847	6.2416e-16	1.27089e-12	25.4256	0.103756			S_Shore	0.82232	0.858446	0.842364	0.355154	0.461299	0.246934	-0.486581
cg00764981	-3.25502	-17.5569	6.48302e-16	1.31298e-12	25.3932	0.104747	ITGAM;ITGAM	3'UTR;3'UTR	S_Shore	0.834415	0.889499	0.804583	0.415784	0.331781	0.318969	-0.487321
cg24708145	-3.0648	-17.544	6.59871e-16	1.32931e-12	25.3781	0.119509	C5orf20;C5orf20	3'UTR;1stExon		0.510872	0.492953	0.571209	0.144194	0.101966	0.098382	-0.410164
cg04003327	-3.5174	-17.5178	6.83891e-16	1.3704e-12	25.3475	0.0873286	ESPNL;SCLY	TSS1500;3'UTR	N_Shore	0.691872	0.78571	0.770552	0.263675	0.175196	0.180172	-0.543031
cg21845080	-2.88511	-17.5135	6.87937e-16	1.37126e-12	25.3425	0.135362	TM4SF19	TSS200		0.672295	0.74378	0.641818	0.25779	0.271404	0.164983	-0.454572
cg02932854	-2.95591	-17.4722	7.28059e-16	1.44363e-12	25.294	0.128879	CCL24	TSS1500		0.652851	0.633059	0.606741	0.229216	0.138014	0.17561	-0.449937
cg21008399	-2.94064	-17.4385	7.62479e-16	1.50401e-12	25.2545	0.13025	CD63;CD63	Body;Body	N_Shore	0.825432	0.850778	0.805884	0.390375	0.485162	0.288046	-0.439504
cg04173586	-3.63564	-17.414	7.88629e-16	1.54379e-12	25.2256	0.0804568	DOT1L	Body	S_Shore	0.641519	0.768576	0.674782	0.219452	0.157989	0.0995962	-0.535947
cg08553950	-2.73924	-17.412	7.90798e-16	1.54379e-12	25.2233	0.149764	SRC;SRC	5'UTR;5'UTR	N_Shore	0.731238	0.732357	0.656338	0.281768	0.296013	0.219509	-0.440881
cg04861944	-3.05203	-17.3773	8.29558e-16	1.61115e-12	25.1823	0.120572	GSTTP2	Body		0.863893	0.87274	0.858953	0.428963	0.371478	0.509105	-0.42868
cg00324097	-2.85389	-17.3303	8.85183e-16	1.7027e-12	25.1267	0.138323	SEPT9;SEPT9;SEPT9;SEPT9;SEPT9;SEPT9	TSS200;Body;Body;Body;Body;Body	N_Shore	0.442075	0.41208	0.403416	0.0788371	0.105107	0.0815537	-0.330691
cg00025496	-3.60254	-17.3252	8.91423e-16	1.7027e-12	25.1207	0.0823243	ABR;ABR	Body;5'UTR		0.695984	0.734704	0.786023	0.255684	0.165014	0.143795	-0.550739
cg01883662	-3.00111	-17.324	8.92867e-16	1.7027e-12	25.1193	0.124904	TM4SF19	TSS200		0.712435	0.741716	0.725986	0.281476	0.284501	0.185978	-0.476061
cg01269299	-2.79183	-17.3225	8.94679e-16	1.7027e-12	25.1175	0.144403			N_Shelf	0.799126	0.807878	0.787783	0.370334	0.407884	0.308752	-0.435939
cg26016267	-2.93993	-17.3176	9.00843e-16	1.70586e-12	25.1116	0.130314	TOLLIP	Body		0.909127	0.917027	0.905923	0.494137	0.653547	0.557133	-0.34242
cg21585409	-3.21571	-17.2616	9.73479e-16	1.82303e-12	25.0451	0.10764	WIPI2;WIPI2;WIPI2;WIPI2;WIPI2	Body;Body;Body;Body;Body	S_Shelf	0.819234	0.778966	0.786905	0.399311	0.30859	0.190568	-0.495545
cg16464007	-2.74031	-17.2609	9.74415e-16	1.82303e-12	25.0443	0.149653	LPP;LPP;LPP	5'UTR;5'UTR;5'UTR		0.898903	0.902076	0.901629	0.547178	0.577532	0.602409	-0.325163
cg18442830	-2.77106	-17.2589	9.77159e-16	1.82303e-12	25.0419	0.146497	LOC284009	Body		0.859739	0.838918	0.827548	0.485348	0.459277	0.373428	-0.402717
cg27282397	-2.82076	-17.2465	9.94021e-16	1.84274e-12	25.0272	0.141536				0.710861	0.748491	0.712958	0.300416	0.262151	0.246829	-0.454304
cg26332782	-2.76614	-17.244	9.97455e-16	1.84274e-12	25.0242	0.146998			S_Shelf	0.853568	0.841305	0.799735	0.431273	0.474352	0.353829	-0.411718
cg01946510	-2.71737	-17.2246	1.02476e-15	1.88399e-12	25.001	0.152052	BANP;BANP	Body;Body	N_Shore	0.898985	0.902677	0.889983	0.590175	0.57935	0.537981	-0.328047
cg00970057	-2.91217	-17.1868	1.08e-15	1.96855e-12	24.9559	0.132846	HIVEP3;HIVEP3	5'UTR;5'UTR		0.689166	0.767847	0.650276	0.226294	0.364581	0.155084	-0.453777
cg15129876	-2.70358	-17.1861	1.08115e-15	1.96855e-12	24.955	0.153511			N_Shelf	0.835704	0.842467	0.810689	0.441973	0.437311	0.392007	-0.405856
cg08956010	-2.84503	-17.1331	1.16395e-15	2.10917e-12	24.8915	0.139175	FGF23	Body	Island	0.815663	0.846093	0.822199	0.44178	0.383607	0.37894	-0.426542
cg09230938	-3.12504	-17.0782	1.25676e-15	2.26651e-12	24.8255	0.114622	ABCC5;ABCC5	Body;Body		0.858317	0.867826	0.810098	0.439408	0.32185	0.403044	-0.457313
cg01323212	-2.71217	-17.0622	1.28522e-15	2.30684e-12	24.8062	0.1526			S_Shelf	0.705025	0.664337	0.701911	0.277116	0.23932	0.239169	-0.438556
cg11013714	-2.79624	-17.0537	1.30052e-15	2.32331e-12	24.796	0.143962				0.890259	0.887334	0.88365	0.510036	0.500379	0.579605	-0.357074
cg06675348	-2.68242	-17.0257	1.35268e-15	2.40514e-12	24.7621	0.15578			S_Shelf	0.843162	0.832761	0.792103	0.458921	0.423175	0.381275	-0.401552
cg24001314	-3.22175	-17.0004	1.40155e-15	2.48039e-12	24.7315	0.107191	SKI	Body	Island	0.897141	0.969571	0.894437	0.593478	0.681176	0.481553	-0.334981
cg26852712	-3.43813	-16.9661	1.47074e-15	2.59072e-12	24.6899	0.0922616	COL18A1;COL18A1;COL18A1	Body;Body;Body	Island	0.863243	0.882767	0.88628	0.488001	0.27415	0.436049	-0.47803
cg02242989	-2.89522	-16.9392	1.52749e-15	2.67823e-12	24.6573	0.134417				0.876066	0.878286	0.86856	0.464316	0.572753	0.411706	-0.391379
cg21961852	-2.7372	-16.8746	1.67338e-15	2.9205e-12	24.5785	0.149976	RHEB	Body		0.838838	0.83683	0.817642	0.484593	0.422845	0.364908	-0.406988
cg00859858	-2.66014	-16.8603	1.70738e-15	2.96619e-12	24.5611	0.158204	ZC3H12A	Body	S_Shelf	0.471425	0.481113	0.476184	0.125233	0.116173	0.12108	-0.355412
cg07044523	-2.65189	-16.8548	1.72091e-15	2.97604e-12	24.5542	0.159111	S100A5	TSS200		0.888618	0.849775	0.841628	0.553664	0.482844	0.453549	-0.363322
cg02494512	-2.88374	-16.8492	1.73446e-15	2.98583e-12	24.5475	0.13549	NAGPA	Body		0.866231	0.869564	0.870118	0.468755	0.545541	0.400498	-0.39704
cg23245997	-2.73225	-16.8445	1.74615e-15	2.99235e-12	24.5417	0.150492	C19orf35	3'UTR	N_Shore	0.878866	0.84825	0.858873	0.51723	0.496305	0.431238	-0.380405
cg14247287	-2.72653	-16.8394	1.7588e-15	3.00046e-12	24.5354	0.151089	NEURL3	Body	N_Shelf	0.882743	0.885921	0.871743	0.483219	0.568338	0.524892	-0.354653
cg13930682	-2.81785	-16.8275	1.78851e-15	3.03746e-12	24.5209	0.141821	BTN2A2;BTN2A2	3'UTR;3'UTR		0.828884	0.813483	0.770488	0.443368	0.315457	0.352722	-0.433769
cg06174078	-2.68612	-16.7905	1.88484e-15	3.1843e-12	24.4755	0.155381	TOLLIP	Body		0.893336	0.912074	0.907886	0.595779	0.617073	0.572428	-0.309339
cg15278374	-2.65142	-16.7879	1.89179e-15	3.1843e-12	24.4723	0.159163	GPR133	Body	S_Shelf	0.802603	0.848948	0.820405	0.382485	0.459313	0.438527	-0.39721
cg16408820	-2.77217	-16.7273	2.06218e-15	3.45575e-12	24.3976	0.146385				0.856744	0.847383	0.845212	0.412236	0.50649	0.437949	-0.397555
cg13835688	-2.66654	-16.7149	2.09897e-15	3.5019e-12	24.3823	0.157504	SLC25A25;SLC25A25;SLC25A25;SLC25A25	Body;TSS1500;TSS1500;Body		0.869583	0.837357	0.848122	0.522983	0.469501	0.433879	-0.376233
cg10042846	-3.13552	-16.6968	2.15372e-15	3.5775e-12	24.36	0.113793	CCL13	TSS200		0.770758	0.802627	0.718562	0.299673	0.2183	0.294954	-0.493007
cg08844849	-2.98731	-16.6749	2.22203e-15	3.67485e-12	24.3329	0.126105	SIGLEC10;SIGLEC10;SIGLEC10;SIGLEC10;SIGLEC10;SIGLEC10;SIGLEC10	TSS1500;TSS1500;TSS1500;TSS1500;TSS1500;TSS1500;TSS1500	N_Shelf	0.68758	0.758845	0.72992	0.243987	0.336586	0.177574	-0.472733
cg25466245	-2.74519	-16.6685	2.24243e-15	3.69246e-12	24.325	0.149148	SUSD4	Body		0.835061	0.839923	0.787664	0.371276	0.480222	0.371046	-0.413368
cg01442843	-3.35357	-16.6429	2.32612e-15	3.81369e-12	24.2932	0.0978303	RASSF5;RASSF5;RASSF5	Body;TSS1500;Body	N_Shore	0.850609	0.873229	0.823723	0.439991	0.261807	0.374916	-0.490282
cg20539307	-2.63039	-16.5536	2.64352e-15	4.31537e-12	24.1821	0.1615	CTSB;CTSB;CTSB;CTSB;CTSB	5'UTR;5'UTR;5'UTR;5'UTR;5'UTR		0.838408	0.848996	0.857109	0.481668	0.451688	0.487586	-0.374524
cg25361447	-2.60239	-16.5049	2.83503e-15	4.59067e-12	24.1213	0.164666	RGL2;RGL2	Body;Body	N_Shore	0.905471	0.928727	0.89927	0.620589	0.686989	0.579643	-0.282083
cg12925881	-2.79121	-16.5046	2.8364e-15	4.59067e-12	24.1209	0.144465				0.850963	0.843305	0.824333	0.37371	0.481845	0.430653	-0.410798
cg10539700	-2.85177	-16.4983	2.86241e-15	4.60621e-12	24.1129	0.138526				0.844685	0.84946	0.869287	0.515406	0.409709	0.41696	-0.407119
cg17702388	-2.60416	-16.4963	2.87033e-15	4.60621e-12	24.1105	0.164464			Island	0.952121	0.953663	0.946825	0.769188	0.780816	0.731142	-0.190487
cg18205787	-3.06094	-16.4528	3.05613e-15	4.86747e-12	24.0559	0.11983	CHID1	TSS200	S_Shelf	0.827032	0.832101	0.795465	0.409678	0.264655	0.385026	-0.46508
cg23930114	-2.63526	-16.4522	3.05884e-15	4.86747e-12	24.0552	0.160956	ITPK1;ITPK1;ITPK1	Body;Body;Body		0.864476	0.840191	0.807777	0.505966	0.424369	0.435077	-0.382344
cg19297688	-2.98102	-16.4381	3.12197e-15	4.94714e-12	24.0374	0.126655	INSL4	TSS200		0.899671	0.892831	0.911493	0.628471	0.507372	0.470096	-0.366019
cg27012908	-2.65753	-16.4312	3.15319e-15	4.9758e-12	24.0287	0.15849	POLR3E	3'UTR		0.763935	0.804752	0.793483	0.370481	0.351488	0.386136	-0.418021
cg00342891	-2.7056	-16.4177	3.21553e-15	5.05311e-12	24.0116	0.153296	FAM19A3;FAM19A3	5'UTR;5'UTR	N_Shore	0.773802	0.762565	0.756819	0.398952	0.294174	0.297554	-0.434169
cg08898492	-2.93301	-16.3645	3.47268e-15	5.43467e-12	23.9446	0.130941	AKAP13;AKAP13;AKAP13	Body;5'UTR;Body		0.902419	0.908008	0.900635	0.625668	0.459975	0.560392	-0.355009
cg23410129	-2.60273	-16.3471	3.56142e-15	5.55061e-12	23.9226	0.164626	SRC;SRC	5'UTR;5'UTR	N_Shore	0.737035	0.741868	0.699603	0.322653	0.339178	0.25121	-0.421822
cg06900514	-3.1274	-16.3332	3.63414e-15	5.64074e-12	23.9049	0.114435				0.86437	0.850485	0.842922	0.402101	0.518349	0.283606	-0.45124
cg22438802	-2.70431	-16.3264	3.67022e-15	5.67349e-12	23.8963	0.153434	GDF9;GDF9	5'UTR;1stExon	N_Shore	0.903172	0.917264	0.89494	0.647656	0.608258	0.521506	-0.312652
cg06949439	-3.78455	-16.2961	3.83571e-15	5.9052e-12	23.8578	0.0725664	RASSF5;RASSF5;RASSF5	Body;TSS1500;Body	N_Shore	0.703795	0.801535	0.705282	0.207991	0.107692	0.206591	-0.562779
cg01512787	-2.82103	-16.2726	3.9689e-15	6.08552e-12	23.828	0.14151	PRR5L;PRR5L;PRR5L;PRR5L	Body;Body;Body;Body		0.856476	0.837061	0.848379	0.426242	0.510026	0.384458	-0.407064
cg01790464	-2.58289	-16.2656	4.00984e-15	6.1235e-12	23.8191	0.166906	SLC7A8;SLC7A8	Body;TSS1500		0.675802	0.675757	0.621296	0.245235	0.24728	0.233557	-0.415594
cg08679800	-2.63613	-16.2329	4.20527e-15	6.39614e-12	23.7775	0.160859				0.623981	0.662826	0.614424	0.240116	0.236467	0.174099	-0.41685
cg20091384	-2.84138	-16.224	4.26043e-15	6.45412e-12	23.7661	0.139527	GNG7	5'UTR	N_Shore	0.847266	0.853689	0.855989	0.513757	0.457658	0.366816	-0.406238
cg05968904	-3.00413	-16.206	4.37408e-15	6.5999e-12	23.7431	0.124642	FAM20C	Body	N_Shore	0.882004	0.888629	0.834147	0.512369	0.584982	0.279124	-0.409435
cg27470486	-2.55143	-16.1984	4.42285e-15	6.64699e-12	23.7334	0.170586	ACLY;ACLY	5'UTR;5'UTR	N_Shore	0.755027	0.7366	0.740435	0.342763	0.309786	0.335165	-0.414783
cg22272100	-2.59751	-16.186	4.50365e-15	6.74167e-12	23.7175	0.165224	BMP1	3'UTR		0.900156	0.888932	0.867393	0.592341	0.605758	0.487079	-0.323768
cg11783497	-2.63415	-16.1774	4.56128e-15	6.80106e-12	23.7064	0.16108	IL1RN;IL1RN;IL1RN	TSS200;TSS200;TSS200		0.8474	0.852374	0.806702	0.424475	0.484597	0.444928	-0.384159
cg20522398	-2.5663	-16.1664	4.63491e-15	6.88374e-12	23.6924	0.168837				0.68909	0.645724	0.631728	0.261982	0.21213	0.2366	-0.41861
cg20998539	-2.6152	-16.1414	4.80763e-15	7.11237e-12	23.6604	0.16321	ERN1	TSS1500	S_Shore	0.738014	0.743397	0.674815	0.338075	0.338849	0.215625	-0.421226
cg02312559	-2.9334	-16.1192	4.96735e-15	7.32007e-12	23.6318	0.130906			S_Shelf	0.874436	0.879094	0.879785	0.486152	0.578277	0.383913	-0.394991
cg27229484	-2.72599	-16.0673	5.36078e-15	7.86922e-12	23.565	0.151146	ZC3H12A	Body		0.657918	0.728003	0.656074	0.255412	0.316905	0.171017	-0.432887
cg07329180	-2.77454	-16.0629	5.39586e-15	7.89014e-12	23.5593	0.146144			Island	0.920456	0.897157	0.868829	0.551824	0.562524	0.567089	-0.335002
cg14195992	-2.54918	-16.018	5.76485e-15	8.39728e-12	23.5013	0.170853	KIAA0146	Body		0.738886	0.717389	0.683794	0.35129	0.283733	0.255669	-0.416459
cg00215182	-2.82935	-16.0109	5.82603e-15	8.45388e-12	23.492	0.140696	C1QB	TSS200		0.703333	0.722498	0.69354	0.286011	0.19435	0.281028	-0.452661
cg10297430	-2.69562	-15.9962	5.95364e-15	8.60607e-12	23.473	0.154361	CLEC16A	Body	Island	0.954697	0.952034	0.950421	0.755704	0.802658	0.700306	-0.199495
cg06005177	-2.79718	-15.9739	6.15361e-15	8.86132e-12	23.444	0.143868			N_Shore	0.837824	0.828181	0.804399	0.460524	0.320402	0.428834	-0.420215
cg24847366	-3.22137	-15.967	6.21647e-15	8.91793e-12	23.4351	0.107219				0.885094	0.882891	0.902743	0.488555	0.55176	0.343112	-0.4291
cg08097973	-2.81846	-15.9581	6.29848e-15	9.00148e-12	23.4236	0.141762	LRTOMT;LRTOMT;LRTOMT;LRTOMT;NUMA1;LRTOMT;LRTOMT	5'UTR;5'UTR;5'UTR;Body;TSS1500;5'UTR;5'UTR	S_Shore	0.871305	0.863168	0.871801	0.540074	0.372471	0.539507	-0.384741
cg17861914	-2.81007	-15.9393	6.47669e-15	9.22137e-12	23.3991	0.142588	NEK7	Body		0.901807	0.877203	0.879284	0.567554	0.416728	0.593734	-0.360093
cg06139513	-2.69547	-15.8992	6.8737e-15	9.74997e-12	23.3468	0.154377	RAB35;RAB35	Body;Body	S_Shore	0.778845	0.759797	0.775488	0.407492	0.263368	0.360124	-0.427715
cg07536737	-2.56507	-15.8925	6.94179e-15	9.80981e-12	23.3381	0.16898				0.875981	0.887347	0.881307	0.578077	0.577079	0.511869	-0.32587
cg13458803	-3.27019	-15.8798	7.07419e-15	9.95975e-12	23.3215	0.103651	CD80	5'UTR		0.840458	0.836921	0.820798	0.362467	0.221221	0.449069	-0.488473
cg08657449	-2.49546	-15.8004	7.96309e-15	1.11285e-11	23.2174	0.177334	TM7SF4	TSS1500		0.759406	0.753109	0.619759	0.372446	0.33264	0.211982	-0.405069
cg19572487	-2.58344	-15.7932	8.04808e-15	1.12059e-11	23.208	0.166843	RARA;RARA;RARA	5'UTR;5'UTR;5'UTR	S_Shore	0.599931	0.662799	0.619546	0.234105	0.212698	0.19725	-0.412741
cg00159243	-2.72485	-15.7859	8.13694e-15	1.12881e-11	23.1984	0.151265	SELPLG	5'UTR		0.382439	0.471188	0.441298	0.115334	0.101922	0.0851992	-0.330824
cg13133304	-2.50849	-15.7728	8.29742e-15	1.14688e-11	23.1812	0.175739	TNNI2;TNNI2;TNNI2	Body;Body;Body		0.863485	0.845101	0.746919	0.529878	0.459569	0.361033	-0.368342
cg06308720	-2.71944	-15.7701	8.33153e-15	1.1474e-11	23.1776	0.151833	ZMIZ1	Body	S_Shelf	0.838156	0.850041	0.822998	0.490715	0.498649	0.330101	-0.397244
cg07438246	-2.675	-15.7531	8.54579e-15	1.17265e-11	23.1552	0.156583	SLC6A6;SLC6A6;SLC6A6	5'UTR;5'UTR;5'UTR	S_Shelf	0.700147	0.697941	0.702197	0.332206	0.23646	0.230331	-0.433763
cg17968347	-2.48003	-15.7391	8.72687e-15	1.19317e-11	23.1367	0.179241	SERPINE1;SERPINE1	Body;Body		0.645552	0.595522	0.589841	0.252776	0.207653	0.193805	-0.392227
cg14472778	-2.4887	-15.7273	8.8826e-15	1.21009e-11	23.1211	0.178167	CLCN6;CLCN6;CLCN6;CLCN6;MTHFR	Body;Body;Body;Body;TSS1500	S_Shore	0.872463	0.899488	0.873607	0.567058	0.593267	0.55194	-0.311098
cg22749855	-3.14908	-15.686	9.44935e-15	1.28269e-11	23.0666	0.112728	SOCS3	3'UTR	N_Shore	0.868277	0.86623	0.86692	0.465001	0.529931	0.282672	-0.441274
cg16288101	-2.52955	-15.6415	1.01038e-14	1.36663e-11	23.0075	0.173193				0.763457	0.782403	0.738647	0.385403	0.336949	0.337167	-0.408329
cg18030943	-2.52319	-15.6198	1.04397e-14	1.40703e-11	22.9786	0.173958	LAMP3	Body	N_Shelf	0.803159	0.827403	0.814904	0.447418	0.409902	0.444091	-0.381352
cg06122613	-2.60557	-15.6153	1.05108e-14	1.4116e-11	22.9726	0.164303	PI4KB	Body	N_Shelf	0.589351	0.57987	0.606722	0.230579	0.1715	0.164226	-0.403212
cg22496559	-2.69977	-15.6072	1.06387e-14	1.42372e-11	22.962	0.153918	TM4SF19	TSS200		0.881226	0.913361	0.743248	0.440003	0.654262	0.350068	-0.364501
cg01692482	-2.6237	-15.5917	1.0891e-14	1.45235e-11	22.9413	0.162251	ZNF217	1stExon	Island	0.864981	0.869604	0.846105	0.577246	0.458287	0.463539	-0.360539
cg25318579	-2.57315	-15.573	1.12033e-14	1.48876e-11	22.9163	0.168037				0.686808	0.688352	0.633387	0.316311	0.230004	0.217586	-0.414882
cg04286932	-2.52365	-15.5685	1.12782e-14	1.49348e-11	22.9104	0.173902	ITPK1;ITPK1;ITPK1	Body;Body;Body		0.894517	0.880899	0.886056	0.642149	0.532763	0.555338	-0.310407
cg24354612	-2.55064	-15.5442	1.1701e-14	1.54211e-11	22.8779	0.170679	ICAM1	Body	S_Shelf	0.780637	0.77043	0.73106	0.386745	0.313181	0.35609	-0.408704
cg04086928	-2.60909	-15.5402	1.17721e-14	1.54211e-11	22.8725	0.163903	RAPGEF1	Body		0.843551	0.848508	0.781757	0.478266	0.410878	0.425443	-0.386409
cg01905967	-2.55033	-15.5401	1.17743e-14	1.54211e-11	22.8723	0.170716				0.897403	0.898533	0.740993	0.543712	0.612371	0.36706	-0.337929
cg06942450	-2.52523	-15.5382	1.18084e-14	1.54211e-11	22.8698	0.173712	CTSZ	TSS1500	S_Shore	0.801919	0.834091	0.804218	0.423721	0.503298	0.368145	-0.381688
cg12950030	-2.46837	-15.5357	1.18533e-14	1.54265e-11	22.8664	0.180695				0.778284	0.78272	0.698584	0.363081	0.417965	0.293897	-0.394882
cg07786355	-2.56303	-15.4497	1.35036e-14	1.75142e-11	22.7511	0.169219				0.743116	0.726901	0.77472	0.385857	0.281964	0.32936	-0.415852
cg25763292	-2.44554	-15.4434	1.3633e-14	1.76217e-11	22.7426	0.183577	CASP7;CASP7;CASP7;CASP7	5'UTR;5'UTR;5'UTR;5'UTR	S_Shelf	0.697536	0.697358	0.619489	0.29202	0.27937	0.244234	-0.399586
cg05718255	-2.58454	-15.4334	1.38427e-14	1.78319e-11	22.7291	0.166715	HMOX1	3'UTR		0.82093	0.820209	0.71898	0.455195	0.363432	0.339787	-0.400568
cg17074014	-2.45859	-15.4295	1.39248e-14	1.78769e-11	22.7239	0.181924	ITGAE;ITGAE	1stExon;5'UTR		0.510549	0.536713	0.422941	0.175683	0.160489	0.109263	-0.341589
cg25588348	-2.47494	-15.4083	1.43807e-14	1.83997e-11	22.6953	0.179874	TTLL5	Body		0.878224	0.881877	0.855353	0.557004	0.609	0.480885	-0.322855
cg03414932	-2.4475	-15.3981	1.46069e-14	1.86262e-11	22.6815	0.183329	FGFRL1;FGFRL1;FGFRL1	Body;Body;Body	S_Shore	0.886136	0.853655	0.831252	0.575713	0.545742	0.455335	-0.331418
cg04822278	-2.54293	-15.3935	1.47096e-14	1.86942e-11	22.6753	0.171594			S_Shore	0.865392	0.874097	0.864563	0.582788	0.493858	0.511147	-0.338753
cg22828990	-2.44257	-15.3727	1.51841e-14	1.92327e-11	22.6471	0.183956	SERPINA1;SERPINA1;SERPINA1;SERPINA1;SERPINA1;SERPINA1;SERPINA1;SERPINA1;SERPINA1;SERPINA1;SERPINA1;SERPINA1	5'UTR;5'UTR;5'UTR;5'UTR;5'UTR;5'UTR;5'UTR;5'UTR;5'UTR;5'UTR;1stExon;5'UTR		0.870168	0.877149	0.794402	0.524771	0.571309	0.437328	-0.336104
cg06514003	-2.52493	-15.3162	1.65545e-14	2.08987e-11	22.5705	0.173748	KCNH4	Body	N_Shore	0.556578	0.55292	0.536796	0.215946	0.162502	0.143687	-0.37472
cg24495350	-2.42352	-15.2591	1.80683e-14	2.2734e-11	22.4928	0.186401	HEXA	Body		0.875915	0.871438	0.851123	0.592118	0.556798	0.490543	-0.319673
cg06070445	-2.56385	-15.2514	1.82818e-14	2.28993e-11	22.4824	0.169124	BCL6;BCL6;BCL6	5'UTR;5'UTR;TSS1500	N_Shore	0.721557	0.669256	0.742739	0.343553	0.270794	0.262205	-0.419
cg04813904	-2.61082	-15.2501	1.83206e-14	2.28993e-11	22.4805	0.163706	CD180	Body		0.677753	0.700777	0.628209	0.301382	0.212698	0.229845	-0.420938
cg00734471	-2.62695	-15.2317	1.88455e-14	2.34778e-11	22.4554	0.161886				0.752082	0.808319	0.786516	0.396511	0.332296	0.345204	-0.424302
cg16554153	-2.71763	-15.2286	1.89349e-14	2.34934e-11	22.4512	0.152024	SAMD9	5'UTR		0.781047	0.781029	0.812828	0.345159	0.438569	0.313019	-0.426052
cg07468710	-2.44664	-15.227	1.89821e-14	2.34934e-11	22.449	0.183438	NACC1	5'UTR	S_Shore	0.876737	0.886673	0.857693	0.605543	0.574544	0.497602	-0.314471
cg13157980	-2.4935	-15.2072	1.95676e-14	2.41393e-11	22.422	0.177575	EIF2C2;EIF2C2	Body;Body		0.383586	0.446069	0.422573	0.117581	0.106321	0.0997695	-0.309519
cg08737236	-2.50299	-15.1786	2.04497e-14	2.51454e-11	22.3828	0.17641	MLST8	TSS1500	N_Shore	0.892611	0.891905	0.847113	0.621263	0.53123	0.527797	-0.317113
cg17927313	-2.38915	-15.1735	2.06132e-14	2.52645e-11	22.3757	0.190895	PLEKHO2	Body		0.830525	0.758625	0.847815	0.493909	0.372158	0.505242	-0.355219
cg14571284	-2.43572	-15.1564	2.11644e-14	2.58564e-11	22.3522	0.184831	SH2D3C;SH2D3C;SH2D3C;SH2D3C;SH2D3C;SH2D3C	Body;5'UTR;5'UTR;Body;Body;Body	N_Shore	0.703164	0.715876	0.66514	0.335844	0.286591	0.265624	-0.398707
cg13051197	-2.44091	-15.1398	2.17118e-14	2.64399e-11	22.3295	0.184168	ST7;ST7;ST7OT4	Body;Body;Body	S_Shelf	0.878025	0.882287	0.86083	0.588883	0.533575	0.555905	-0.31426
cg04722169	-3.03258	-15.1325	2.19585e-14	2.66546e-11	22.3194	0.122209	RBPJ;RBPJ;RBPJ;RBPJ	Body;Body;5'UTR;Body	S_Shelf	0.8841	0.912536	0.89164	0.568163	0.401528	0.564575	-0.38467
cg08697732	-2.5606	-15.1052	2.29048e-14	2.77144e-11	22.2819	0.169505			N_Shore	0.763508	0.778534	0.769954	0.305505	0.44749	0.336198	-0.407601
cg01421380	-2.45708	-15.1008	2.30642e-14	2.78185e-11	22.2757	0.182115	UBXN1	TSS1500	S_Shore	0.450145	0.469372	0.47057	0.149474	0.115887	0.135352	-0.329791
cg02349866	-2.44958	-15.0957	2.3245e-14	2.79475e-11	22.2687	0.183063	AP3S2;AP3S2	Body;Body		0.544819	0.55916	0.508861	0.208859	0.166648	0.147417	-0.363305
cg02192520	-2.65977	-15.0811	2.37772e-14	2.84969e-11	22.2486	0.158245	RDH5;RDH5	1stExon;5'UTR	S_Shelf	0.904301	0.915045	0.914535	0.652383	0.667732	0.530689	-0.294359
cg23972735	-2.49749	-15.0571	2.46806e-14	2.94864e-11	22.2154	0.177084	KDM2B;KDM2B	Body;Body	Island	0.81397	0.828465	0.736635	0.430412	0.518827	0.281679	-0.382717
cg24994355	-2.54695	-15.0479	2.50343e-14	2.98148e-11	22.2027	0.171117	AVPI1	5'UTR	N_Shore	0.890392	0.905099	0.895215	0.591705	0.675942	0.520738	-0.300774
cg23903301	-2.54194	-15.0023	2.68738e-14	3.19052e-11	22.1395	0.171712	CD59;CD59;CD59;CD59;CD59;CD59;CD59;CD59	5'UTR;5'UTR;TSS200;5'UTR;TSS200;5'UTR;TSS200;5'UTR		0.707242	0.659667	0.641736	0.317457	0.192702	0.26977	-0.409572
cg01636873	-2.84495	-14.9586	2.8767e-14	3.40462e-11	22.0787	0.139182	CARKD	Body	S_Shelf	0.898673	0.906745	0.921918	0.529017	0.69017	0.519895	-0.329418
cg01057945	-2.95064	-14.9485	2.92254e-14	3.44052e-11	22.0646	0.12935	LOC283332	Body		0.804158	0.791675	0.737559	0.347162	0.449315	0.17383	-0.454362
cg23774975	-2.52367	-14.9479	2.9252e-14	3.44052e-11	22.0638	0.173901	RHOG	Body		0.7532	0.780384	0.702415	0.390971	0.311867	0.313109	-0.406684
cg01734240	-2.33923	-14.8811	3.24744e-14	3.8077e-11	21.9705	0.197616	NANOG	TSS1500		0.676568	0.668457	0.64866	0.285695	0.281497	0.258441	-0.389351
cg11141696	-2.35298	-14.8753	3.27701e-14	3.8258e-11	21.9624	0.195741			S_Shelf	0.575988	0.640785	0.608841	0.215629	0.25911	0.21253	-0.379449
cg26354367	-2.51704	-14.8741	3.28308e-14	3.8258e-11	21.9607	0.174701	NCRNA00171	Body		0.852358	0.854546	0.852313	0.577062	0.484416	0.446447	-0.350431
cg01339004	-2.41909	-14.8588	3.36282e-14	3.9067e-11	21.9393	0.186974	SMAD6;SMAD6;SMAD6	Body;Body;Body		0.895123	0.887306	0.876694	0.593467	0.645031	0.539296	-0.293776
cg22365276	-2.44883	-14.8519	3.39956e-14	3.9373e-11	21.9295	0.18316	ANXA2;ANXA2;ANXA2;ANXA2	5'UTR;5'UTR;Body;5'UTR	N_Shore	0.408394	0.49331	0.472046	0.130789	0.151031	0.109877	-0.327351
cg14215105	-2.44076	-14.8272	3.53395e-14	4.08047e-11	21.8949	0.184186	INTS3	Body		0.678056	0.688816	0.742452	0.324526	0.265264	0.302983	-0.405517
cg20278790	-2.40247	-14.8081	3.64165e-14	4.19205e-11	21.868	0.189141	CTSZ	TSS1500	S_Shore	0.715658	0.745617	0.714816	0.319591	0.396758	0.282768	-0.392325
cg14245199	-2.9927	-14.7914	3.73817e-14	4.29012e-11	21.8446	0.125634	EVL	Body		0.825351	0.859408	0.834572	0.393726	0.556788	0.256159	-0.437553
cg13630114	-2.73052	-14.7833	3.7863e-14	4.33222e-11	21.8332	0.150672				0.86415	0.895682	0.885236	0.511901	0.648286	0.420812	-0.35469
cg25182066	-2.41747	-14.6681	4.54247e-14	5.1792e-11	21.6701	0.187184	MAP3K8	Body		0.858177	0.833131	0.853656	0.579452	0.423171	0.524347	-0.339332
cg04845171	-2.31704	-14.6665	4.5539e-14	5.1792e-11	21.6678	0.200678	ITGAX	Body	S_Shore	0.915219	0.907254	0.900014	0.700686	0.657432	0.630238	-0.24471
cg13570892	-2.61981	-14.6574	4.6196e-14	5.22313e-11	21.655	0.162689	DUOX1;DUOX1	Body;Body		0.906186	0.928195	0.90658	0.648505	0.57809	0.670201	-0.281388
cg10736330	-2.48168	-14.6574	4.6201e-14	5.22313e-11	21.6549	0.179036	GPR183;UBAC2;UBAC2;UBAC2	TSS1500;Body;Body;Body		0.825218	0.863351	0.861236	0.523223	0.525191	0.455929	-0.348487
cg20427318	-2.43062	-14.6411	4.74106e-14	5.34392e-11	21.6317	0.185486				0.857381	0.891752	0.870276	0.493495	0.664596	0.516442	-0.314959
cg21090033	-2.49965	-14.6295	4.82865e-14	5.41221e-11	21.6153	0.17682	TM4SF19	TSS200		0.504141	0.564839	0.525552	0.178602	0.201679	0.118306	-0.365315
cg14426167	-2.30108	-14.6293	4.83022e-14	5.41221e-11	21.615	0.202911	SSH2	Body		0.466848	0.443509	0.448023	0.150942	0.131658	0.138205	-0.312525
cg24187645	-2.32854	-14.626	4.85566e-14	5.41249e-11	21.6103	0.199085	ACPL2;ACPL2	5'UTR;5'UTR		0.828948	0.792785	0.682644	0.492064	0.457806	0.274479	-0.360009
cg00610205	-2.41409	-14.6254	4.86019e-14	5.41249e-11	21.6094	0.187624	ASAH1;ASAH1;ASAH1	3'UTR;3'UTR;3'UTR		0.904349	0.907211	0.905844	0.694517	0.619521	0.609883	-0.264495
cg16108580	-2.35634	-14.6237	4.87335e-14	5.41249e-11	21.607	0.195286				0.807785	0.849099	0.794718	0.460281	0.47634	0.45718	-0.3526
cg21204860	-2.45156	-14.6064	5.00917e-14	5.54707e-11	21.5823	0.182813	SEPT9;SEPT9;SEPT9;SEPT9;SEPT9;SEPT9	TSS200;Body;Body;Body;Body;Body	N_Shore	0.496035	0.496689	0.512963	0.190249	0.142957	0.131158	-0.347108
cg15463580	-2.34291	-14.5997	5.06344e-14	5.59081e-11	21.5727	0.197113			S_Shelf	0.623558	0.597665	0.627229	0.276143	0.21088	0.233211	-0.376073
cg00336669	-2.34513	-14.5902	5.1406e-14	5.65951e-11	21.5591	0.196809	FGF23	Body	Island	0.847649	0.826929	0.808156	0.533838	0.44217	0.480509	-0.342072
cg01561864	-2.39894	-14.5069	5.87081e-14	6.44471e-11	21.4398	0.189603	TTYH3	Body		0.637781	0.5914	0.634769	0.299595	0.198335	0.216395	-0.383208
cg17546721	-2.4162	-14.4964	5.9702e-14	6.53487e-11	21.4247	0.187349	TGFBR2;TGFBR2	TSS1500;TSS1500	N_Shore	0.469031	0.528884	0.436306	0.126868	0.138269	0.154356	-0.338242
cg00172872	-3.45027	-14.49	6.03135e-14	6.56826e-11	21.4155	0.0914884				0.855222	0.839483	0.894259	0.358171	0.502703	0.256076	-0.490671
cg19232929	-3.05508	-14.4896	6.03539e-14	6.56826e-11	21.4149	0.120318			N_Shore	0.627747	0.744993	0.734341	0.26775	0.156481	0.245432	-0.479139
cg21850518	-2.30547	-14.478	6.14843e-14	6.67211e-11	21.3982	0.202295				0.43569	0.431381	0.298604	0.123035	0.124887	0.0860345	-0.277239
cg23524290	-2.32036	-14.4588	6.34096e-14	6.86137e-11	21.3705	0.200217	PDE4A;PDE4A;PDE4A	Body;Body;TSS1500	N_Shore	0.488519	0.390852	0.436965	0.141001	0.127122	0.128223	-0.306663
cg10993086	-2.94384	-14.4558	6.37097e-14	6.8742e-11	21.3662	0.129962			S_Shelf	0.650356	0.751023	0.633327	0.266093	0.167855	0.214353	-0.462135
cg16017800	-2.33011	-14.4303	6.63745e-14	7.14139e-11	21.3294	0.19887	ARID1B;ARID1B;ARID1B	Body;Body;Body		0.823403	0.825726	0.784008	0.482674	0.44389	0.457336	-0.349746
cg21764632	-2.51335	-14.417	6.78019e-14	7.2743e-11	21.3102	0.175149	WIPI2;WIPI2;WIPI2;WIPI2;WIPI2	Body;Body;Body;Body;Body	S_Shelf	0.901239	0.880282	0.862418	0.66399	0.602131	0.428909	-0.316303
cg08327038	-2.50962	-14.3926	7.05173e-14	7.54425e-11	21.2749	0.175601	CIRH1A	Body		0.82158	0.839584	0.851605	0.475519	0.539993	0.40779	-0.363156
cg22035959	-2.43113	-14.3893	7.08947e-14	7.56327e-11	21.2701	0.18542	ARID3A	Body	S_Shore	0.744827	0.737975	0.730822	0.417795	0.29043	0.311915	-0.397828
cg05122957	-2.26353	-14.3688	7.32662e-14	7.79431e-11	21.2404	0.208262	BOC	Body		0.832577	0.812662	0.83158	0.508208	0.48578	0.49453	-0.329434
cg11637968	-2.46891	-14.3508	7.54313e-14	8.00217e-11	21.2142	0.180627	FNIP2	Body		0.847918	0.844811	0.853639	0.426599	0.570689	0.507988	-0.347031
cg22307974	-2.35505	-14.3391	7.68629e-14	8.12697e-11	21.1973	0.195461			N_Shore	0.559478	0.601103	0.543472	0.220181	0.185734	0.20152	-0.36554
cg26311501	-2.38187	-14.3377	7.70369e-14	8.12697e-11	21.1952	0.191861	KIAA0831	Body		0.689333	0.731613	0.718002	0.306746	0.379072	0.264818	-0.396104
cg02995493	-2.43355	-14.3216	7.90622e-14	8.31745e-11	21.1718	0.185109	PDE4B;PDE4B	5'UTR;5'UTR		0.768577	0.778397	0.771841	0.439998	0.32075	0.393089	-0.388326
cg19942083	-2.48103	-14.3143	8.00009e-14	8.39289e-11	21.1612	0.179117				0.195194	0.277879	0.162485	0.042647	0.0422138	0.03945	-0.170416
cg05626664	-2.29956	-14.3058	8.11046e-14	8.46734e-11	21.1488	0.203125	PLXNA2	5'UTR		0.665991	0.645464	0.572117	0.315143	0.23748	0.208966	-0.373994
cg22786631	-2.46034	-14.3038	8.13779e-14	8.46734e-11	21.1458	0.181703	GRAMD4	TSS200	Island	0.860183	0.87512	0.880573	0.601297	0.550316	0.49554	-0.322908
cg10938486	-2.28036	-14.3037	8.13813e-14	8.46734e-11	21.1458	0.205847	ACSM5	TSS200		0.722462	0.629887	0.641924	0.37856	0.241981	0.25691	-0.372274
cg02341139	-2.78538	-14.2957	8.24426e-14	8.55427e-11	21.1341	0.14505			S_Shelf	0.894826	0.893018	0.894654	0.521902	0.67587	0.443853	-0.346958
cg00194780	-2.24871	-14.2916	8.29952e-14	8.58808e-11	21.1281	0.210413	PFAS	3'UTR		0.857645	0.827162	0.809636	0.548768	0.504594	0.477417	-0.321221
cg08822891	-2.69501	-14.2882	8.34564e-14	8.61227e-11	21.1231	0.154427	SNX29	Body		0.750866	0.764596	0.781715	0.361637	0.406033	0.24571	-0.427933
cg00936728	-2.37755	-14.2801	8.45476e-14	8.70117e-11	21.1113	0.192436	FCRL6;FCRL6	1stExon;5'UTR		0.79149	0.790624	0.761169	0.477123	0.426008	0.322084	-0.372689
cg22797169	-2.3073	-14.2652	8.66187e-14	8.89015e-11	21.0895	0.202039	IL1RL2	TSS200	N_Shore	0.839589	0.785922	0.740991	0.545631	0.439159	0.322626	-0.353029
cg03375833	-2.40153	-14.2615	8.71378e-14	8.91926e-11	21.0841	0.189264	TTLL3	Body		0.772742	0.747375	0.776296	0.383076	0.423345	0.337434	-0.384186
cg17064870	-2.25632	-14.2151	9.3944e-14	9.57382e-11	21.0162	0.209305			Island	0.897254	0.92846	0.902654	0.621923	0.74757	0.662591	-0.232095
cg26165146	-2.26164	-14.2145	9.40382e-14	9.57382e-11	21.0153	0.208535	ARNTL2	TSS1500	N_Shore	0.483681	0.415691	0.518106	0.167145	0.132788	0.161272	-0.318758
cg24168991	-2.4603	-14.176	1.00121e-13	1.01658e-10	20.9587	0.181709	ITPRIP	5'UTR	S_Shelf	0.785088	0.807417	0.791165	0.488063	0.377785	0.372097	-0.381908
cg11385938	-2.37333	-14.1109	1.1134e-13	1.12747e-10	20.8627	0.193	RAC1;RAC1	Body;Body		0.862527	0.834668	0.879898	0.559383	0.550096	0.515471	-0.317381
cg05663031	-2.42998	-14.0855	1.16059e-13	1.17212e-10	20.8252	0.185568	BCL6;BCL6;BCL6	5'UTR;5'UTR;TSS1500	N_Shore	0.703535	0.721557	0.705772	0.382961	0.273312	0.280771	-0.39794
cg13075942	-2.49834	-14.0728	1.18485e-13	1.19344e-10	20.8065	0.176981	RAD51L1	Body		0.771958	0.771878	0.779562	0.413588	0.282061	0.442813	-0.394978
cg22249612	-2.33375	-14.0404	1.24958e-13	1.25529e-10	20.7583	0.198368	CD63;CD63	Body;Body	N_Shore	0.346068	0.374528	0.263918	0.0898662	0.0826083	0.0799281	-0.244037
cg23847069	-2.70764	-13.9943	1.34765e-13	1.35024e-10	20.6899	0.15308	RAP1GAP2;RAP1GAP2	Body;Body		0.878838	0.817632	0.855063	0.659413	0.346357	0.392691	-0.384358
cg17694130	-2.34638	-13.987	1.3641e-13	1.36311e-10	20.6789	0.196638				0.27297	0.293507	0.385732	0.0820135	0.0752469	0.0822501	-0.237567
cg05731218	-2.24745	-13.9811	1.37732e-13	1.36917e-10	20.6702	0.210597				0.871606	0.843439	0.847162	0.607938	0.488556	0.559557	-0.302052
cg07127883	-2.24423	-13.9811	1.37739e-13	1.36917e-10	20.6701	0.211066			N_Shelf	0.890692	0.886759	0.88115	0.634946	0.653952	0.574051	-0.265217
cg13742499	-2.4896	-13.9712	1.40006e-13	1.38806e-10	20.6553	0.178056			S_Shelf	0.901148	0.898375	0.863817	0.614182	0.523485	0.620309	-0.301788
cg24044478	-2.77162	-13.9601	1.4259e-13	1.40998e-10	20.6388	0.14644	PLEC1;PLEC1	Body;Body		0.887418	0.914853	0.909695	0.674823	0.564615	0.492428	-0.3267
cg05476182	-2.45914	-13.956	1.43539e-13	1.41567e-10	20.6328	0.181855	PHF15	Body		0.730729	0.681785	0.658979	0.314234	0.360675	0.203821	-0.397588
cg14475840	-2.21381	-13.9405	1.4725e-13	1.4485e-10	20.6096	0.215565	C9orf30	5'UTR	S_Shore	0.626671	0.600826	0.613247	0.262436	0.262101	0.234694	-0.360505
cg18999185	-2.27544	-13.9288	1.50132e-13	1.47274e-10	20.592	0.20655	ACOX3;ACOX3	Body;Body	N_Shelf	0.919331	0.934737	0.928427	0.717473	0.773198	0.682386	-0.203146
cg18195165	-2.22169	-13.9273	1.50492e-13	1.47274e-10	20.5899	0.21439	FBXL18	Body	N_Shelf	0.836797	0.847341	0.783445	0.500753	0.576348	0.424822	-0.321886
cg24074594	-3.14024	-13.9176	1.5293e-13	1.49274e-10	20.5753	0.113421	FCRLA	TSS200		0.877661	0.879605	0.90012	0.400341	0.64174	0.359221	-0.418695
cg03280235	-2.32196	-13.9089	1.55146e-13	1.51048e-10	20.5622	0.199996	PBX2;GPSM3	TSS1500;3'UTR		0.795199	0.796378	0.738892	0.437689	0.378287	0.417691	-0.365601
cg14404418	-2.67224	-13.8073	1.83577e-13	1.7827e-10	20.4095	0.156883			N_Shore	0.687616	0.663873	0.66615	0.228044	0.338766	0.160649	-0.43006
cg02960777	-2.30589	-13.784	1.90831e-13	1.8484e-10	20.3743	0.202236	PHTF2;PHTF2;PHTF2	Body;Body;Body		0.488712	0.495988	0.551563	0.201511	0.145761	0.168247	-0.340248
cg08036172	-2.43628	-13.7661	1.96607e-13	1.89949e-10	20.3472	0.184759	MGLL;MGLL	Body;Body		0.577687	0.567444	0.567072	0.269195	0.180893	0.14851	-0.371202
cg07502892	-2.3464	-13.7281	2.09457e-13	2.01464e-10	20.2896	0.196636				0.70917	0.703508	0.651301	0.365754	0.248831	0.297295	-0.384033
cg11523661	-2.53197	-13.7277	2.09589e-13	2.01464e-10	20.2891	0.172902	TBC1D16	Body	N_Shore	0.867225	0.868542	0.867151	0.552477	0.619988	0.413882	-0.338857
cg02541301	-2.2708	-13.686	2.24734e-13	2.15474e-10	20.2256	0.207215	TRIM26	Body		0.87397	0.880292	0.867921	0.649839	0.586634	0.52957	-0.28538
cg10900663	-2.40532	-13.6799	2.27041e-13	2.17137e-10	20.2163	0.188767				0.715762	0.753276	0.750266	0.273154	0.455171	0.307992	-0.394329
cg06639440	-2.55605	-13.6761	2.28483e-13	2.1796e-10	20.2105	0.17004	CHID1	TSS200	S_Shelf	0.849303	0.821476	0.776573	0.494766	0.332464	0.474615	-0.381835
cg26971423	-2.32773	-13.6746	2.29053e-13	2.1796e-10	20.2083	0.199197				0.606785	0.609563	0.640767	0.259295	0.26954	0.20137	-0.375637
cg16672421	-2.16077	-13.6586	2.3526e-13	2.23306e-10	20.1839	0.223637	C1orf96	TSS1500	S_Shore	0.743491	0.826958	0.724452	0.368221	0.528319	0.375957	-0.340801
cg14360663	-2.30403	-13.6551	2.36665e-13	2.24077e-10	20.1785	0.202497	FAM129B;FAM129B	Body;Body	N_Shore	0.851801	0.834165	0.826373	0.513682	0.578476	0.438682	-0.327166
cg27222669	-2.18869	-13.6292	2.47165e-13	2.32893e-10	20.139	0.219351	ABCC3;ABCC3	TSS1500;TSS1500	N_Shore	0.694998	0.66582	0.632174	0.308388	0.338285	0.260456	-0.361955
cg01005506	-2.22767	-13.6279	2.47716e-13	2.32893e-10	20.1369	0.213503	ADO;ADO	3'UTR;1stExon	Island	0.40221	0.400592	0.407145	0.127735	0.100237	0.145059	-0.278972
cg03572260	-2.47423	-13.6276	2.47821e-13	2.32893e-10	20.1366	0.179962	STARD3;STARD3;STARD3	5'UTR;5'UTR;5'UTR		0.572027	0.613013	0.610046	0.270283	0.170753	0.189044	-0.388335
cg24048338	-2.25005	-13.6241	2.49302e-13	2.33705e-10	20.1311	0.210217	HGSNAT	Body		0.600642	0.638736	0.616596	0.272705	0.222391	0.261455	-0.366474
cg19251514	-2.36181	-13.6109	2.54893e-13	2.38356e-10	20.1109	0.194547			S_Shelf	0.871524	0.875492	0.882229	0.648359	0.566489	0.519046	-0.298451
cg24782497	-2.15958	-13.5365	2.8887e-13	2.69464e-10	19.9969	0.223822	KIAA1683;KIAA1683;KIAA1683	TSS200;TSS200;TSS200		0.655761	0.613813	0.635433	0.313269	0.27344	0.251891	-0.355469
cg13712023	-2.23232	-13.5117	3.01239e-13	2.80311e-10	19.9586	0.212816	ARAP3	5'UTR		0.469378	0.579126	0.48282	0.190188	0.190662	0.160549	-0.329975
cg11739399	-2.18649	-13.4828	3.16331e-13	2.93028e-10	19.914	0.219685	IKBKE	3'UTR		0.513357	0.534337	0.516186	0.218591	0.180308	0.176795	-0.329395
cg10586317	-2.20349	-13.4825	3.16453e-13	2.93028e-10	19.9137	0.217112	CD276;CD276	5'UTR;5'UTR	S_Shore	0.506972	0.510493	0.503093	0.213782	0.157101	0.172662	-0.325671
cg19291696	-2.2027	-13.4802	3.17724e-13	2.93488e-10	19.91	0.217231				0.829685	0.846265	0.828289	0.475272	0.59651	0.491002	-0.313818
cg10994564	-2.285	-13.4676	3.24563e-13	2.99076e-10	19.8906	0.205185	ADPRH	Body		0.549694	0.59195	0.612031	0.23262	0.225828	0.185842	-0.369795
cg07312601	-2.25267	-13.4247	3.49038e-13	3.20849e-10	19.8242	0.209835	MRTO4	Body		0.669981	0.761733	0.727355	0.313858	0.449868	0.29321	-0.367378
cg00928816	-2.21153	-13.4206	3.51499e-13	3.22328e-10	19.8178	0.215905	ARID5B	Body		0.811366	0.854167	0.737633	0.474949	0.50749	0.430965	-0.329921
cg06489615	-2.28775	-13.4168	3.53734e-13	3.23594e-10	19.812	0.204795	CLCN7;CLCN7	Body;Body	S_Shelf	0.883961	0.83972	0.866612	0.590794	0.595086	0.510546	-0.297956
cg04914290	-2.17243	-13.4018	3.62895e-13	3.31174e-10	19.7886	0.221837	FAM38A	Body	Island	0.653365	0.648373	0.625969	0.330026	0.28855	0.235583	-0.357849
cg09146813	-2.38675	-13.3572	3.91515e-13	3.56434e-10	19.7192	0.191213	ZNF354B	TSS1500	N_Shore	0.780996	0.813208	0.835983	0.49706	0.365333	0.489156	-0.359545
cg25379762	-2.35226	-13.3457	3.99241e-13	3.62596e-10	19.7013	0.19584	GAS7	Body	N_Shelf	0.862906	0.844814	0.84121	0.577145	0.419266	0.578655	-0.324621
cg08250742	-2.2484	-13.3287	4.11014e-13	3.72395e-10	19.6748	0.210458			N_Shore	0.868651	0.86032	0.849675	0.596046	0.618945	0.468968	-0.29823
cg12424898	-2.29614	-13.3249	4.13681e-13	3.73917e-10	19.6688	0.203607	TOLLIP	Body		0.894184	0.899587	0.870267	0.551405	0.704355	0.591667	-0.272203
cg07347294	-2.43575	-13.3163	4.19782e-13	3.78528e-10	19.6555	0.184827	TSPAN17;TSPAN17;TSPAN17	Body;Body;Body		0.825632	0.835644	0.861834	0.517595	0.548486	0.418298	-0.346244
cg25913882	-2.19887	-13.3092	4.24929e-13	3.8226e-10	19.6443	0.217808	CUBN	Body		0.70704	0.711459	0.687594	0.32542	0.403408	0.283144	-0.364707
cg26438942	-2.14339	-13.3035	4.29087e-13	3.85085e-10	19.6354	0.226347				0.826099	0.81661	0.823655	0.483522	0.484301	0.553885	-0.314885
cg05922723	-2.13731	-13.2978	4.33267e-13	3.87917e-10	19.6265	0.227303	GIGYF1	Body	S_Shore	0.723169	0.723547	0.659124	0.353687	0.412548	0.285539	-0.351356
cg11588903	-2.17633	-13.2923	4.37371e-13	3.90668e-10	19.6179	0.221237	MYO9B;MYO9B	5'UTR;5'UTR	N_Shelf	0.545788	0.53558	0.496385	0.240654	0.168716	0.178853	-0.329843
cg08048687	-2.6428	-13.28	4.46654e-13	3.98022e-10	19.5987	0.160117				0.876407	0.872428	0.865344	0.544356	0.385744	0.6289	-0.351727
cg08041350	-2.23702	-13.2547	4.66484e-13	4.14716e-10	19.5589	0.212124	KSR1	5'UTR		0.837652	0.856611	0.845071	0.565027	0.589741	0.45801	-0.308852
cg26193268	-2.17738	-13.2201	4.94954e-13	4.38996e-10	19.5046	0.221078	HCG18;HCG18	Body;Body	N_Shelf	0.84637	0.865845	0.887409	0.551164	0.633519	0.578474	-0.278823
cg16943019	-2.45398	-13.2088	5.04677e-13	4.46575e-10	19.4868	0.182507	RYK;RYK	Body;Body		0.703441	0.750234	0.759271	0.407682	0.32482	0.282359	-0.399361
cg05705496	-2.30839	-13.1832	5.27413e-13	4.65604e-10	19.4464	0.201886	DNMT3L;DNMT3L	Body;Body	S_Shelf	0.860647	0.880042	0.876194	0.59482	0.647311	0.49176	-0.294331
cg18657788	-2.08886	-13.1602	5.48747e-13	4.82965e-10	19.4101	0.235066				0.871725	0.896364	0.872401	0.601308	0.694188	0.603063	-0.24731
cg05363382	-2.30129	-13.1592	5.49628e-13	4.82965e-10	19.4086	0.202882			N_Shelf	0.877273	0.853774	0.826734	0.532117	0.633347	0.457069	-0.31175
cg24674887	-2.10472	-13.1411	5.67097e-13	4.97161e-10	19.3799	0.232497	TMCO4	Body		0.817422	0.8233	0.820184	0.530025	0.537758	0.475551	-0.305857
cg05938423	-2.25432	-13.0671	6.44449e-13	5.6367e-10	19.2626	0.209596			N_Shore	0.564892	0.542344	0.463146	0.162685	0.174869	0.18995	-0.347626
cg07181702	-2.13494	-13.0503	6.63512e-13	5.79006e-10	19.2358	0.227677	MIR21	Body		0.848995	0.851302	0.853319	0.552147	0.517074	0.618312	-0.288694
cg17602444	-2.09313	-13.0284	6.89231e-13	6.00067e-10	19.2009	0.234371	PRKAR1B;PRKAR1B;PRKAR1B;PRKAR1B;PRKAR1B;PRKAR1B	Body;Body;Body;Body;Body;Body	N_Shore	0.595347	0.723691	0.545255	0.283578	0.378685	0.193123	-0.336302
cg09030187	-2.19017	-13.0238	6.9477e-13	6.03268e-10	19.1935	0.219126				0.890474	0.896461	0.884006	0.604916	0.620066	0.692262	-0.251232
cg07965566	-2.12611	-13.0227	6.96094e-13	6.03268e-10	19.1918	0.229075				0.830776	0.850877	0.827162	0.522204	0.614991	0.477654	-0.297988
cg03722295	-2.06416	-12.9991	7.25214e-13	6.2707e-10	19.1541	0.239126			S_Shelf	0.348705	0.377215	0.352989	0.119445	0.121514	0.10122	-0.245576
cg02404255	-2.18367	-12.9941	7.31535e-13	6.31095e-10	19.1462	0.220115	ESR1;ESR1;ESR1;ESR1	Body;Body;Body;Body		0.866662	0.884452	0.872789	0.656352	0.599866	0.55336	-0.271442
cg05975710	-2.05045	-12.9838	7.44813e-13	6.4109e-10	19.1296	0.241409	ARHGEF17	3'UTR		0.750962	0.751511	0.689325	0.403699	0.42293	0.362988	-0.33406
cg18470101	-2.47017	-12.9816	7.47663e-13	6.42083e-10	19.1261	0.180469			S_Shore	0.587282	0.626965	0.576807	0.241362	0.147859	0.248906	-0.384309
cg13525026	-2.45256	-12.9728	7.59154e-13	6.50477e-10	19.1121	0.182686	MYO15A	Body		0.891653	0.854778	0.844209	0.561929	0.641813	0.408101	-0.326266
cg05439368	-2.1865	-12.9659	7.68336e-13	6.56527e-10	19.101	0.219683	TRIM69;TRIM69	TSS1500;TSS1500		0.458278	0.477134	0.463944	0.19509	0.132521	0.153231	-0.306172
cg11767757	-2.21454	-12.964	7.70892e-13	6.56527e-10	19.098	0.215456	NCRNA00114	TSS200		0.539707	0.564819	0.56193	0.18087	0.279022	0.181539	-0.341675
cg05967129	-2.06517	-12.9636	7.71416e-13	6.56527e-10	19.0974	0.238959	SND1	Body		0.878117	0.886651	0.852918	0.602353	0.671724	0.58815	-0.25182
cg13706315	-2.18927	-12.9324	8.14624e-13	6.91745e-10	19.0472	0.219262				0.871595	0.873803	0.862689	0.654004	0.529543	0.591784	-0.277585
cg23450972	-2.26816	-12.9287	8.19879e-13	6.9465e-10	19.0413	0.207595	MYO15A	Body		0.782733	0.791357	0.764345	0.512025	0.359676	0.400414	-0.355441
cg21113592	-2.09156	-12.9268	8.22632e-13	6.95427e-10	19.0382	0.234627	HEATR5A	1stExon		0.879806	0.897361	0.886879	0.58471	0.69318	0.664917	-0.240413
cg09385936	-2.11111	-12.8885	8.79585e-13	7.41917e-10	18.9766	0.231469	C14orf68	Body	N_Shelf	0.674294	0.694736	0.615303	0.371599	0.304334	0.261589	-0.348937
cg21923317	-2.15911	-12.8825	8.88851e-13	7.48067e-10	18.967	0.223895	RGS12;RGS12;RGS12	Body;Body;Body		0.824947	0.81796	0.800285	0.481086	0.573282	0.432065	-0.31892
cg26233651	-2.27527	-12.8703	9.08099e-13	7.62572e-10	18.9473	0.206574	LRRC8C	5'UTR		0.851179	0.817778	0.829213	0.480294	0.579302	0.456535	-0.327346
cg25591418	-2.30341	-12.8608	9.23301e-13	7.73622e-10	18.932	0.202584	LOC730668	TSS1500		0.838905	0.85133	0.861593	0.521478	0.621075	0.458765	-0.316836
cg12926596	-3.1459	-12.8574	9.28874e-13	7.76574e-10	18.9265	0.112977	BLOC1S1	Body	S_Shore	0.868681	0.593005	0.880997	0.399001	0.277081	0.279755	-0.462282
cg16515974	-2.12468	-12.8509	9.39405e-13	7.82592e-10	18.9161	0.229302	DDAH2	Body	N_Shore	0.78399	0.777909	0.726926	0.474718	0.383264	0.418044	-0.3376
cg14356919	-2.20567	-12.8504	9.40206e-13	7.82592e-10	18.9153	0.216785	COL18A1;COL18A1;COL18A1	Body;Body;Body	Island	0.85198	0.845287	0.865739	0.630786	0.471871	0.573838	-0.295503
cg20434422	-2.51028	-12.8453	9.48736e-13	7.8796e-10	18.907	0.175522	UOX	Body		0.747612	0.760352	0.804443	0.336864	0.47827	0.301449	-0.398608
cg12030031	-2.23884	-12.842	9.54289e-13	7.90838e-10	18.9016	0.211857	LOC285780;LY86	Body;Body		0.750194	0.819271	0.788883	0.441882	0.395959	0.478032	-0.347491
cg13514772	-2.071	-12.8268	9.79961e-13	8.1034e-10	18.8771	0.237995	PLEKHA2	5'UTR		0.58902	0.58943	0.570781	0.267742	0.266096	0.201431	-0.337988
cg02797809	-2.0171	-12.8034	1.02122e-12	8.42618e-10	18.8391	0.247054	TBC1D16	Body	N_Shore	0.834531	0.828218	0.788358	0.56811	0.536873	0.471127	-0.291666
cg24851866	-2.18784	-12.8008	1.02594e-12	8.44673e-10	18.8349	0.219479	CYFIP1	5'UTR		0.889759	0.890605	0.885735	0.641243	0.703851	0.55851	-0.254165
cg22237495	-2.45156	-12.7938	1.03865e-12	8.53279e-10	18.8236	0.182812			S_Shelf	0.742999	0.764761	0.769984	0.447407	0.258639	0.394123	-0.392525
cg05890855	-2.31984	-12.7871	1.05091e-12	8.61483e-10	18.8127	0.200289				0.826496	0.792146	0.778187	0.483149	0.339491	0.510528	-0.354554
cg08438529	-2.07859	-12.7707	1.08162e-12	8.84741e-10	18.7862	0.236746			N_Shelf	0.694814	0.785331	0.764268	0.385053	0.476475	0.384651	-0.332745
cg14046334	-2.30644	-12.7414	1.13898e-12	9.29655e-10	18.7385	0.202159	LOC729678	TSS200	N_Shore	0.878357	0.914294	0.887631	0.692616	0.641142	0.546449	-0.266691
cg02113368	-2.06021	-12.7253	1.17198e-12	9.5453e-10	18.7122	0.239781	TUBGCP2	Body	S_Shelf	0.912273	0.899454	0.89848	0.699171	0.722066	0.65233	-0.212213
cg15197202	-2.01376	-12.7108	1.20233e-12	9.77148e-10	18.6886	0.247627	TYK2	Body	N_Shelf	0.652798	0.672653	0.624818	0.336995	0.331888	0.274157	-0.335743
cg15647617	-2.02123	-12.6949	1.23652e-12	1.00279e-09	18.6627	0.246348			N_Shelf	0.683246	0.625114	0.627554	0.329029	0.278425	0.318527	-0.336644
cg11737318	-2.24089	-12.6638	1.30667e-12	1.05741e-09	18.6118	0.211556				0.819071	0.808546	0.826193	0.458481	0.56491	0.418285	-0.337378
cg03107817	-2.06243	-12.6475	1.34499e-12	1.0861e-09	18.5851	0.239412	EXOC2	5'UTR	N_Shore	0.618743	0.554966	0.539769	0.26794	0.263838	0.188337	-0.331121
cg02850273	-2.02523	-12.6403	1.3624e-12	1.09782e-09	18.5732	0.245666				0.710638	0.788117	0.714964	0.409457	0.445333	0.377554	-0.327125
cg06380449	-2.07011	-12.6255	1.39862e-12	1.12461e-09	18.549	0.238141	GGA3;GGA3	Body;Body	N_Shelf	0.782909	0.787738	0.809757	0.497207	0.407543	0.508557	-0.322366
cg16389209	-2.1528	-12.6069	1.44555e-12	1.15988e-09	18.5185	0.224876	ARID5B	Body		0.752788	0.80455	0.647205	0.430487	0.400003	0.339817	-0.344745
cg13610455	-2.08453	-12.5947	1.47742e-12	1.18295e-09	18.4984	0.235773	LOC388796;SNORA71B;LOC388796	Body;TSS1500;Body		0.733686	0.723387	0.703648	0.352547	0.442506	0.339216	-0.342151
cg12468850	-2.71087	-12.5825	1.50982e-12	1.20635e-09	18.4783	0.152738	DOK2	Body	N_Shelf	0.909347	0.938819	0.898063	0.646788	0.797042	0.393996	-0.302801
cg05255168	-2.1171	-12.5805	1.51526e-12	1.20814e-09	18.475	0.23051	CLCN7;CLCN7	Body;Body	S_Shelf	0.751839	0.780835	0.780585	0.408981	0.516291	0.387325	-0.333554
cg05827190	-2.04842	-12.5682	1.54867e-12	1.23218e-09	18.4548	0.241749	MFSD7	Body	Island	0.615677	0.643881	0.617463	0.319407	0.267088	0.27422	-0.338769
cg09654471	-2.0498	-12.5611	1.56843e-12	1.24529e-09	18.4431	0.241518	ITPR1;ITPR1;ITPR1	Body;Body;Body		0.877271	0.889513	0.884044	0.675912	0.66031	0.60317	-0.237145
cg00502509	-2.17851	-12.552	1.59425e-12	1.26315e-09	18.428	0.220903	MAD1L1;MAD1L1;MAD1L1	Body;Body;Body		0.684358	0.680696	0.687878	0.383583	0.247108	0.346643	-0.358533
cg25674938	-2.16567	-12.5309	1.65539e-12	1.30612e-09	18.3932	0.222879	MUM1;MUM1	Body;Body	S_Shore	0.848391	0.858	0.806602	0.61368	0.486288	0.507941	-0.301695
cg08035323	-2.08734	-12.5151	1.70266e-12	1.34062e-09	18.3672	0.235314				0.436913	0.383122	0.355308	0.133313	0.160155	0.10029	-0.260528
cg07748854	-1.98222	-12.5096	1.71947e-12	1.35105e-09	18.3581	0.253099			Island	0.456405	0.456394	0.395037	0.182186	0.158641	0.143403	-0.274535
cg22750001	-2.19764	-12.4958	1.76274e-12	1.38218e-09	18.3351	0.217994	MPEG1	TSS1500		0.739916	0.782289	0.744324	0.474889	0.371029	0.35871	-0.353967
cg18884555	-1.98276	-12.4915	1.77638e-12	1.38861e-09	18.328	0.253005	MAFF;MAFF;MAFF;MAFF	Body;Body;Body;5'UTR	N_Shore	0.813213	0.780639	0.729667	0.53773	0.487341	0.37842	-0.306676
cg03507593	-2.38853	-12.4909	1.77827e-12	1.38861e-09	18.327	0.190977	NCOR2;NCOR2	Body;Body	N_Shore	0.411325	0.428441	0.454767	0.168757	0.130639	0.0849121	-0.303408
cg20299697	-2.04886	-12.4773	1.82211e-12	1.41992e-09	18.3044	0.241675	MRAS;MRAS	5'UTR;5'UTR	S_Shore	0.582674	0.524535	0.541051	0.251041	0.243529	0.183644	-0.323349
cg14213692	-1.96754	-12.4715	1.84116e-12	1.43181e-09	18.2948	0.255689			S_Shelf	0.561365	0.557016	0.479084	0.242402	0.252965	0.178895	-0.307735
cg16435627	-2.2456	-12.4622	1.87211e-12	1.4529e-09	18.2794	0.210867	NIN;NIN;NIN;NIN	5'UTR;5'UTR;TSS1500;5'UTR		0.829298	0.848429	0.816153	0.559363	0.427642	0.533841	-0.324344
cg05098343	-1.97387	-12.4513	1.90903e-12	1.47852e-09	18.2613	0.25457	ELMO1	Body		0.455983	0.516719	0.429762	0.163057	0.206523	0.172971	-0.286638
cg03500164	-2.06833	-12.44	1.94822e-12	1.50452e-09	18.2425	0.238435			S_Shelf	0.684762	0.73489	0.72225	0.358084	0.43604	0.316019	-0.34392
cg05591270	-2.07055	-12.4393	1.95054e-12	1.50452e-09	18.2414	0.23807	LOC283050;LOC283050;LOC283050	Body;Body;Body	N_Shore	0.835055	0.807	0.806372	0.521161	0.565889	0.454407	-0.302323
cg08127462	-2.11195	-12.4191	2.02273e-12	1.55703e-09	18.2077	0.231334	S100A5	TSS200		0.54051	0.502352	0.460112	0.22602	0.143651	0.197324	-0.311993
cg12492027	-2.05116	-12.4025	2.08401e-12	1.60095e-09	18.1801	0.241289	DLGAP4;DLGAP4;DLGAP4	TSS1500;TSS1500;Body	N_Shore	0.820135	0.789504	0.695139	0.466341	0.477879	0.405386	-0.318391
cg14780070	-2.05324	-12.3757	2.1872e-12	1.67682e-09	18.1353	0.240942	ARHGEF10L;ARHGEF10L	Body;Body	S_Shore	0.432746	0.402735	0.412964	0.182615	0.139483	0.112799	-0.271183
cg07504977	-2.01676	-12.3629	2.2383e-12	1.71252e-09	18.1139	0.247112			N_Shelf	0.460665	0.385105	0.46311	0.181494	0.148363	0.143096	-0.278642
cg24290320	-2.14527	-12.3445	2.31373e-12	1.76667e-09	18.0832	0.226052	ARHGAP10	Body		0.699867	0.721592	0.640074	0.410988	0.283364	0.287941	-0.359747
cg20746552	-1.94882	-12.3099	2.46325e-12	1.87705e-09	18.0251	0.259028	ARID5B	Body		0.691539	0.723532	0.627873	0.355861	0.3909	0.323582	-0.3242
cg27109748	-2.0185	-12.2916	2.54625e-12	1.9364e-09	17.9943	0.246814	MAD1L1;MAD1L1;MAD1L1	Body;Body;Body		0.566117	0.65651	0.547982	0.220293	0.372712	0.206671	-0.323644
cg08131184	-2.01726	-12.2667	2.66385e-12	2.02177e-09	17.9525	0.247026			Island	0.896817	0.904382	0.862392	0.707718	0.646852	0.635517	-0.224501
cg22503106	-2.14782	-12.2558	2.71702e-12	2.05801e-09	17.9341	0.225654	METRNL	Body	N_Shore	0.886024	0.904224	0.874429	0.713728	0.60857	0.587471	-0.251636
cg18547284	-2.14391	-12.2426	2.78282e-12	2.10364e-09	17.9119	0.226266	PIP	TSS200		0.624814	0.714392	0.614251	0.319841	0.269003	0.284367	-0.360082
cg25698205	-1.92854	-12.2392	2.79995e-12	2.11237e-09	17.9062	0.262694	FCRL6	TSS200		0.731281	0.691616	0.675628	0.413075	0.382027	0.341477	-0.320648
cg04955856	-2.45815	-12.2377	2.80768e-12	2.114e-09	17.9036	0.18198	GRAMD4	TSS200	Island	0.911568	0.940111	0.930094	0.776959	0.67368	0.637425	-0.231236
cg06360604	-2.47292	-12.2344	2.82451e-12	2.12245e-09	17.8981	0.180127	CAPZB	Body		0.8867	0.879956	0.898346	0.438255	0.685115	0.634567	-0.302355
cg04857054	-1.92299	-12.2258	2.86927e-12	2.15181e-09	17.8835	0.263708	ANPEP	5'UTR	N_Shelf	0.882762	0.885807	0.854351	0.659183	0.66979	0.614397	-0.226516
cg15321908	-2.02313	-12.1952	3.03329e-12	2.27032e-09	17.8319	0.246024			N_Shelf	0.60372	0.630363	0.575017	0.325923	0.278259	0.215964	-0.329651
cg18121066	-2.05385	-12.1838	3.09733e-12	2.31368e-09	17.8124	0.24084	TBCD;ZNF750	Body;5'UTR	S_Shelf	0.353003	0.476607	0.297278	0.130895	0.134081	0.100808	-0.253702
cg01182455	-1.93199	-12.1714	3.16812e-12	2.3619e-09	17.7914	0.262067			N_Shore	0.610678	0.621973	0.651711	0.289595	0.319882	0.305891	-0.322998
cg24446429	-1.93365	-12.1538	3.27152e-12	2.43419e-09	17.7616	0.261765	MBP;MBP	Body;Body	N_Shore	0.841043	0.847595	0.816645	0.604276	0.595382	0.508722	-0.265635
cg16608731	-1.96433	-12.1452	3.32307e-12	2.4677e-09	17.7471	0.256259	PIPOX	Body		0.864896	0.864762	0.838085	0.664661	0.59863	0.544526	-0.253309
cg04674060	-1.97475	-12.1426	3.33891e-12	2.47461e-09	17.7426	0.254413	CHD3;CHD3;CHD3	Body;TSS200;TSS200	S_Shelf	0.762292	0.790676	0.762032	0.499793	0.473401	0.413974	-0.309277
cg16150047	-2.09278	-12.1368	3.37459e-12	2.49617e-09	17.7328	0.234429	PDE4DIP	Body	S_Shelf	0.471479	0.586671	0.59832	0.213353	0.241373	0.194874	-0.335623
cg17661135	-2.11051	-12.1295	3.4204e-12	2.52513e-09	17.7202	0.231565	NRG1;NRG1;NRG1;NRG1;NRG1;NRG1;NRG1;NRG1;NRG1;NRG1;NRG1;NRG1	Body;Body;Body;Body;Body;Body;Body;Body;Body;Body;Body;Body		0.610144	0.584896	0.643759	0.33892	0.226786	0.237538	-0.345185
cg21728101	-2.6603	-12.1168	3.50048e-12	2.57922e-09	17.6987	0.158186	MAD1L1;MAD1L1;MAD1L1	Body;Body;Body	S_Shore	0.430046	0.23023	0.568014	0.133207	0.0682846	0.0859015	-0.313632
cg05572362	-1.92616	-12.1002	3.6087e-12	2.6538e-09	17.6704	0.263129				0.811279	0.79783	0.792349	0.514385	0.486504	0.529918	-0.290217
cg13052638	-1.91059	-12.095	3.64278e-12	2.67367e-09	17.6617	0.265985			N_Shelf	0.559588	0.530024	0.532788	0.259119	0.229089	0.21391	-0.30676
cg14240790	-1.96672	-12.0936	3.65254e-12	2.67565e-09	17.6592	0.255834				0.842696	0.82024	0.783194	0.544124	0.521067	0.531086	-0.283284
cg02955940	-1.98257	-12.0874	3.69405e-12	2.70083e-09	17.6487	0.253039	CORIN	TSS1500	S_Shore	0.865923	0.862823	0.853391	0.661288	0.559168	0.604739	-0.252314
cg00945547	-2.1811	-12.0851	3.70972e-12	2.70706e-09	17.6447	0.220507	NRIP1	Body		0.739422	0.781685	0.759855	0.485952	0.356736	0.38719	-0.350361
cg02233197	-2.02341	-12.0727	3.79519e-12	2.76411e-09	17.6235	0.245975	TNFAIP8L3	Body	S_Shelf	0.878625	0.88104	0.869913	0.67933	0.67058	0.551033	-0.242879
cg07971007	-2.02807	-12.0693	3.81929e-12	2.77631e-09	17.6176	0.245183	AATK	Body		0.746699	0.758732	0.759446	0.467297	0.458274	0.365202	-0.324701
cg02293775	-1.92828	-12.0563	3.91143e-12	2.82759e-09	17.5955	0.262743	FAM53B	5'UTR		0.64155	0.64816	0.637654	0.345597	0.295856	0.318068	-0.322615
cg02389317	-1.91121	-12.0561	3.91279e-12	2.82759e-09	17.5951	0.265869				0.468919	0.427131	0.499564	0.19212	0.164721	0.184735	-0.284679
cg16012536	-2.41058	-12.0558	3.91466e-12	2.82759e-09	17.5947	0.188081	TRIM26	Body		0.911193	0.93299	0.930662	0.778458	0.684585	0.623097	-0.229569
cg03927470	-2.38727	-12.0551	3.91969e-12	2.82759e-09	17.5935	0.191144	ERCC4	Body		0.756632	0.775744	0.793922	0.46237	0.45005	0.286042	-0.375945
cg01127300	-2.44607	-12.0439	4.00151e-12	2.88113e-09	17.5743	0.183509			S_Shelf	0.553116	0.719988	0.570455	0.262485	0.200671	0.220985	-0.386473
cg04724659	-1.9632	-12.0389	4.03827e-12	2.90208e-09	17.5657	0.256458	C1orf96	TSS1500	S_Shore	0.771739	0.814111	0.821059	0.470054	0.565986	0.485471	-0.295133
cg16617872	-1.91844	-12.0353	4.06538e-12	2.91602e-09	17.5595	0.26454	SERPINE1;SERPINE1	Body;Body		0.570287	0.630018	0.560741	0.276342	0.317422	0.226616	-0.313555
cg27195421	-1.92232	-12.0335	4.07835e-12	2.9198e-09	17.5566	0.263829	USP15	Body		0.870719	0.867273	0.861065	0.638309	0.661771	0.591321	-0.235885
cg27145347	-2.48559	-12.0324	4.08722e-12	2.92063e-09	17.5545	0.178551	ALDH3B1;ALDH3B1;ALDH3B1	3'UTR;3'UTR;3'UTR	N_Shelf	0.89843	0.877444	0.877451	0.532575	0.713788	0.473883	-0.311026
cg27409802	-2.05573	-12.0271	4.12668e-12	2.94327e-09	17.5456	0.240527			N_Shore	0.669206	0.669648	0.644709	0.392547	0.327974	0.243618	-0.339808
cg01115923	-1.96749	-12.0173	4.20171e-12	2.99115e-09	17.5288	0.255697	KIFC3;KIFC3;KIFC3	Body;Body;Body	N_Shore	0.880731	0.886437	0.862499	0.643265	0.712663	0.574287	-0.233151
cg17104151	-2.01807	-12.0134	4.23271e-12	3.00757e-09	17.522	0.246888	C1QC;C1QC;C1QC;C1QC	1stExon;5'UTR;5'UTR;1stExon	N_Shelf	0.515383	0.482338	0.488015	0.212513	0.146938	0.228347	-0.299312
cg22858630	-1.95479	-11.9971	4.36139e-12	3.0932e-09	17.4941	0.257958	MKNK1;MKNK1;MKNK1;MKNK1;MKNK1	Body;Body;5'UTR;5'UTR;5'UTR		0.585049	0.608001	0.563741	0.307762	0.253733	0.23704	-0.319419
cg06805615	-1.90398	-11.9771	4.52566e-12	3.2037e-09	17.4596	0.267206	MUC21	Body		0.826726	0.810118	0.842591	0.570876	0.55124	0.559334	-0.265995
cg12789068	-1.88585	-11.9643	4.63309e-12	3.27268e-09	17.4378	0.270584	AKT1;AKT1;AKT1	Body;Body;Body	S_Shelf	0.880134	0.851133	0.808452	0.671007	0.61554	0.517836	-0.245112
cg03655684	-2.37743	-11.9635	4.64039e-12	3.27268e-09	17.4363	0.192452	CLCN7;CLCN7	Body;Body	S_Shore	0.68412	0.558391	0.696363	0.294542	0.282779	0.19743	-0.388041
cg22434923	-1.98807	-11.9624	4.64946e-12	3.27298e-09	17.4345	0.252076	PTTG1IP	Body	N_Shelf	0.494163	0.522365	0.502028	0.234693	0.174741	0.198025	-0.303699
cg18677148	-2.54948	-11.9324	4.91496e-12	3.45346e-09	17.3827	0.170817	CLTC	Body		0.780098	0.853528	0.791197	0.416824	0.319334	0.512114	-0.392183
cg21937969	-1.91864	-11.9279	4.95579e-12	3.47391e-09	17.375	0.264504				0.912743	0.896709	0.905786	0.709964	0.686819	0.749715	-0.18958
cg24996930	-1.98816	-11.9272	4.9624e-12	3.47391e-09	17.3738	0.252061	VASH1	1stExon	S_Shore	0.746459	0.652777	0.500782	0.362345	0.332421	0.236023	-0.323077
cg10103528	-2.12591	-11.9255	4.97839e-12	3.47868e-09	17.3708	0.229106	C1QB;C1QB	5'UTR;1stExon		0.792611	0.772118	0.728874	0.456824	0.353986	0.473559	-0.336412
cg07244202	-2.09779	-11.915	5.07633e-12	3.54058e-09	17.3526	0.233615	ADAM12;ADAM12	Body;Body		0.792049	0.779187	0.756638	0.416265	0.549467	0.373494	-0.329549
cg03138446	-1.93161	-11.912	5.1046e-12	3.54723e-09	17.3475	0.262137	SLC27A3	TSS1500	N_Shore	0.863248	0.871223	0.854964	0.615599	0.681134	0.569184	-0.241173
cg09511477	-1.88525	-11.8958	5.26011e-12	3.6486e-09	17.3195	0.270696	PILRB;PILRB;PILRB	Body;Body;Body		0.77063	0.834723	0.791737	0.489753	0.547545	0.503446	-0.285449
cg23731826	-2.12942	-11.8834	5.38249e-12	3.72666e-09	17.298	0.22855				0.613332	0.652245	0.516604	0.294725	0.217202	0.241614	-0.34288
cg22514722	-2.50443	-11.8777	5.43943e-12	3.75921e-09	17.2882	0.176234	MGLL;MGLL	Body;Body		0.433942	0.541122	0.569861	0.206587	0.144737	0.118718	-0.358294
cg11742472	-1.86758	-11.8693	5.52537e-12	3.80968e-09	17.2736	0.274032	ARHGEF10L;ARHGEF10L	Body;Body		0.510992	0.450316	0.483214	0.226382	0.17597	0.200112	-0.280686
cg26500914	-1.92521	-11.8686	5.53257e-12	3.80968e-09	17.2724	0.263302	DAXX;DAXX;DAXX;DAXX	Body;Body;Body;Body	N_Shore	0.662131	0.665219	0.610543	0.344528	0.38038	0.254654	-0.319444
cg05317956	-2.0485	-11.8567	5.65538e-12	3.88718e-09	17.2519	0.241736	PI4K2A	Body		0.881421	0.886725	0.880067	0.654988	0.714021	0.558719	-0.240162
cg10099957	-1.9313	-11.8547	5.67733e-12	3.8952e-09	17.2483	0.262192	SLC7A5	Body		0.962559	0.96067	0.95703	0.851859	0.85953	0.87754	-0.0971101
cg10325253	-1.93455	-11.8489	5.73857e-12	3.9237e-09	17.2383	0.261603	LOC645638	TSS1500		0.898398	0.892437	0.883037	0.739334	0.645423	0.657037	-0.210693
cg11598720	-1.93795	-11.8488	5.73959e-12	3.9237e-09	17.2381	0.260986	PDGFC	Body		0.904066	0.884181	0.882657	0.724917	0.614328	0.695428	-0.212076
cg06655216	-2.09153	-11.8382	5.85349e-12	3.99435e-09	17.2198	0.234632				0.63984	0.678647	0.659664	0.286023	0.413386	0.242056	-0.345562
cg11566152	-2.15128	-11.8012	6.27149e-12	4.27189e-09	17.1554	0.225112	GTF2E1	Body		0.835357	0.829051	0.854371	0.496619	0.629954	0.48911	-0.301032
cg24561305	-1.90795	-11.7744	6.59355e-12	4.4832e-09	17.1086	0.266471				0.491945	0.506648	0.477651	0.232689	0.212187	0.168194	-0.287725
cg16387834	-1.91993	-11.7511	6.88725e-12	4.67451e-09	17.0679	0.264268				0.604772	0.561671	0.543411	0.317914	0.212044	0.251119	-0.309592
cg07905975	-1.9011	-11.7473	6.93571e-12	4.69897e-09	17.0614	0.267739	DAXX;DAXX;DAXX;DAXX	Body;Body;Body;Body	N_Shore	0.840458	0.844742	0.836812	0.594814	0.626024	0.532187	-0.256329
cg22129111	-1.84852	-11.7393	7.04032e-12	4.76133e-09	17.0474	0.277677	ALOXE3;ALOXE3	Body;Body	N_Shelf	0.837992	0.859899	0.807638	0.599745	0.620111	0.537979	-0.249231
cg16751493	-1.86334	-11.7366	7.0761e-12	4.777e-09	17.0426	0.27484	PPP1R7	Body		0.882057	0.875942	0.845095	0.651342	0.658333	0.623394	-0.223342
cg21419003	-1.90548	-11.7006	7.56981e-12	5.1012e-09	16.9796	0.266927	ADORA3;ADORA3;ADORA3	Body;TSS1500;TSS1500		0.808085	0.836893	0.826012	0.581355	0.555454	0.527811	-0.26879
cg26631979	-1.94022	-11.6937	7.66807e-12	5.15824e-09	16.9675	0.260577				0.908705	0.900776	0.899116	0.770674	0.665553	0.678654	-0.197906
cg11668573	-1.99193	-11.6711	8.00074e-12	5.37248e-09	16.9278	0.251402	FNIP2	Body		0.896074	0.883099	0.891134	0.626693	0.721516	0.65759	-0.221503
cg22404290	-1.97216	-11.6585	8.19294e-12	5.48393e-09	16.9056	0.25487				0.735513	0.721747	0.714528	0.473154	0.326837	0.398902	-0.324298
cg21950720	-2.01615	-11.6583	8.19567e-12	5.48393e-09	16.9053	0.247217	EXTL1	TSS1500		0.781324	0.787783	0.745387	0.405726	0.564629	0.395622	-0.316172
cg25326952	-2.02379	-11.6424	8.44469e-12	5.64059e-09	16.8773	0.245912	PDIA4	Body		0.489175	0.486398	0.480257	0.236178	0.138397	0.193536	-0.295906
cg24486958	-1.89731	-11.6298	8.64794e-12	5.76618e-09	16.8551	0.268444				0.703666	0.706033	0.70057	0.438278	0.351382	0.375663	-0.314982
cg27549186	-1.88307	-11.6036	9.08633e-12	6.04784e-09	16.8088	0.271106	TIMP2	Body		0.535131	0.490542	0.506252	0.270493	0.178555	0.204106	-0.292924
cg04828493	-1.93095	-11.5983	9.17719e-12	6.0976e-09	16.7995	0.262256	CARS2	Body	N_Shelf	0.869852	0.840994	0.802188	0.683542	0.515109	0.519486	-0.264966
cg13110749	-2.01789	-11.5932	9.26582e-12	6.1457e-09	16.7905	0.246919				0.824533	0.81803	0.770128	0.51255	0.459745	0.542386	-0.299336
cg09861057	-2.23598	-11.5819	9.4663e-12	6.2677e-09	16.7705	0.212277	TDRD10;TDRD10	Body;Body		0.833904	0.84177	0.810148	0.537881	0.399108	0.582232	-0.3222
cg18114313	-1.855	-11.5749	9.59172e-12	6.33966e-09	16.7581	0.276433				0.640204	0.593771	0.551551	0.30278	0.279216	0.28118	-0.30745
cg20965866	-1.88926	-11.5666	9.74307e-12	6.42847e-09	16.7435	0.269946				0.85297	0.840754	0.843695	0.656072	0.540728	0.587701	-0.250973
cg22747501	-2.2032	-11.5433	1.01818e-11	6.70629e-09	16.7022	0.217156	CHN2	TSS1500	N_Shore	0.844966	0.839439	0.834122	0.61923	0.584683	0.38739	-0.309074
cg24738036	-1.8178	-11.5389	1.02677e-11	6.75109e-09	16.6944	0.283652	ITGAE;ITGAE	1stExon;5'UTR		0.581694	0.57304	0.505588	0.283961	0.28186	0.213625	-0.293625
cg16167809	-1.83999	-11.5247	1.05472e-11	6.92287e-09	16.6692	0.279324	LST1;LST1;LST1;LST1;LST1;LST1;LST1;LST1	Body;Body;Body;Body;Body;Body;Body;Body		0.567155	0.567941	0.574751	0.290139	0.242562	0.272258	-0.30163
cg04202511	-2.19011	-11.5051	1.09471e-11	7.17292e-09	16.6343	0.219135	NFATC3;NFATC3;NFATC3;NFATC3	TSS1500;TSS1500;TSS1500;TSS1500	N_Shore	0.420313	0.422996	0.413245	0.194707	0.08696	0.139758	-0.278376
cg08858426	-2.10812	-11.497	1.11178e-11	7.27214e-09	16.6198	0.231949			N_Shelf	0.557901	0.575489	0.573783	0.316992	0.187628	0.206191	-0.33212
cg09423066	-1.82541	-11.4711	1.16786e-11	7.62583e-09	16.5737	0.282161	C15orf27	Body		0.83601	0.82797	0.783981	0.562231	0.600673	0.50393	-0.260375
cg17464436	-1.92369	-11.469	1.17241e-11	7.64237e-09	16.5701	0.263579	FAM129A	Body		0.625418	0.542427	0.646947	0.256312	0.282534	0.296673	-0.326424
cg03319070	-1.80399	-11.4672	1.17652e-11	7.65595e-09	16.5668	0.286382	SCARB1;SCARB1	Body;Body	N_Shelf	0.882114	0.870641	0.861425	0.675387	0.656668	0.647646	-0.211493
cg14082886	-1.93475	-11.4548	1.20466e-11	7.81225e-09	16.5446	0.261566	CD44;CD44;CD44;CD44;CD44	Body;Body;Body;Body;Body	S_Shelf	0.297649	0.282561	0.391067	0.123066	0.0846687	0.109682	-0.217953
cg00974523	-1.86671	-11.4085	1.31564e-11	8.51737e-09	16.462	0.274198	PRDM7;PRDM7	3'UTR;3'UTR		0.675826	0.694151	0.685966	0.344908	0.435497	0.336554	-0.312995
cg14487944	-1.92028	-11.3961	1.34718e-11	8.7042e-09	16.4397	0.264203			S_Shore	0.642071	0.704917	0.663279	0.3012	0.457764	0.294509	-0.318931
cg22110158	-1.98739	-11.3954	1.3491e-11	8.7042e-09	16.4384	0.252194	ST14	Body		0.86273	0.883826	0.868328	0.620659	0.723303	0.541019	-0.243302
cg21646082	-1.87168	-11.3931	1.35499e-11	8.72733e-09	16.4343	0.273256	CCDC21	3'UTR	N_Shelf	0.687498	0.594343	0.704746	0.418327	0.293264	0.341096	-0.3113
cg10185424	-2.04203	-11.3492	1.4736e-11	9.47522e-09	16.3556	0.242822	CD180	3'UTR		0.417422	0.405736	0.54663	0.195971	0.144978	0.159885	-0.289651
cg24873695	-2.04671	-11.3427	1.49228e-11	9.57904e-09	16.3437	0.242035	PRDM16;PRDM16	Body;Body		0.958016	0.951152	0.957737	0.885648	0.836018	0.783383	-0.120619
cg20970886	-1.98154	-11.3405	1.49849e-11	9.60262e-09	16.3398	0.25322	C3orf59	Body		0.810839	0.801434	0.79216	0.4842	0.597093	0.429528	-0.297871
cg10211776	-1.89946	-11.335	1.51432e-11	9.68766e-09	16.33	0.268044	RAB11FIP1;RAB11FIP1	Body;Body		0.893815	0.901488	0.87267	0.6983	0.756583	0.58447	-0.20954
cg24721647	-1.88943	-11.3213	1.55467e-11	9.92902e-09	16.3053	0.269914	ACSL1	5'UTR	S_Shelf	0.865814	0.877116	0.864752	0.571657	0.705083	0.642657	-0.229428
cg25409809	-1.86116	-11.3204	1.5573e-11	9.92909e-09	16.3037	0.275256	CYFIP1	5'UTR		0.822315	0.812227	0.806253	0.539619	0.504527	0.592099	-0.268183
cg12658929	-1.92348	-11.311	1.58566e-11	1.00929e-08	16.2867	0.263617	CARKD	Body	S_Shelf	0.916441	0.905559	0.889363	0.705802	0.777096	0.64833	-0.193378
cg14112356	-1.86049	-11.3003	1.61853e-11	1.02849e-08	16.2675	0.275383	ITGB2	5'UTR	N_Shelf	0.711586	0.747405	0.692422	0.447225	0.463407	0.32802	-0.304253
cg25194194	-1.9419	-11.2911	1.64753e-11	1.04516e-08	16.2508	0.260273	SLC35E3	Body	S_Shelf	0.631705	0.6516	0.628798	0.381839	0.26932	0.290706	-0.323413
cg08104568	-1.80758	-11.2757	1.6971e-11	1.07481e-08	16.2229	0.285669	SLC7A8;SLC7A8	Body;TSS200		0.483681	0.501247	0.507857	0.234257	0.199057	0.224113	-0.278453
cg16383871	-1.88615	-11.2727	1.70674e-11	1.07893e-08	16.2176	0.270528				0.741958	0.738832	0.724649	0.402953	0.397145	0.486468	-0.306291
cg20198611	-1.87456	-11.272	1.70931e-11	1.07893e-08	16.2162	0.272711	RXRB	Body	S_Shelf	0.830162	0.836809	0.791699	0.525617	0.645749	0.488416	-0.266296
cg08640361	-1.86497	-11.2689	1.71927e-11	1.08341e-08	16.2107	0.27453	SGK1;SGK1;SGK1;SGK1	Body;Body;Body;Body	N_Shore	0.626725	0.577171	0.619357	0.319311	0.31304	0.257562	-0.311113
cg27110491	-1.86552	-11.2668	1.7263e-11	1.08604e-08	16.2069	0.274423	UPP1;UPP1	5'UTR;5'UTR	S_Shelf	0.908849	0.89434	0.907052	0.754247	0.728488	0.673638	-0.184623
cg04560534	-2.32801	-11.2548	1.7666e-11	1.10955e-08	16.1852	0.199159	PPT1;PPT1	Body;Body		0.78065	0.806088	0.831212	0.388445	0.605509	0.362905	-0.353697
cg10334750	-2.1013	-11.2449	1.80078e-11	1.12914e-08	16.1672	0.233048				0.824144	0.81884	0.787952	0.601552	0.388799	0.505969	-0.311539
cg09530650	-1.79884	-11.2341	1.83858e-11	1.14903e-08	16.1477	0.287405	KLHL3	Body		0.624881	0.645566	0.566976	0.354894	0.315962	0.266864	-0.299901
cg19769036	-1.77401	-11.2323	1.84509e-11	1.14993e-08	16.1443	0.292396				0.876667	0.870387	0.846138	0.667215	0.679829	0.606171	-0.213326
cg03910874	-1.82493	-11.232	1.84608e-11	1.14993e-08	16.1438	0.282254				0.804197	0.830886	0.785509	0.56202	0.529967	0.533968	-0.264879
cg14553895	-1.78811	-11.2095	1.92811e-11	1.19906e-08	16.103	0.28955	PIK3CA	5'UTR		0.592449	0.523652	0.513937	0.263281	0.224656	0.247535	-0.298189
cg16912957	-1.79674	-11.1846	2.02311e-11	1.25607e-08	16.0577	0.287825	TRIM10;TRIM10	Body;Body		0.578415	0.527246	0.522402	0.256767	0.270666	0.229438	-0.290398
cg21472642	-1.86187	-11.1728	2.06999e-11	1.28308e-08	16.0362	0.275119	CHN2	TSS1500	N_Shore	0.779788	0.787073	0.785149	0.540845	0.521904	0.43356	-0.285233
cg00539174	-2.0614	-11.1674	2.09147e-11	1.29427e-08	16.0265	0.239583	CTSZ	TSS1500	S_Shore	0.554973	0.583126	0.638371	0.319272	0.229478	0.225846	-0.333958
cg07727594	-1.85494	-11.1626	2.11105e-11	1.30426e-08	16.0177	0.276444	SLC13A3;SLC13A3	3'UTR;3'UTR		0.442253	0.443879	0.436161	0.22125	0.15614	0.157661	-0.262414
cg09127592	-1.98538	-11.1604	2.12031e-11	1.30784e-08	16.0136	0.252546	TRIM35	Body	N_Shelf	0.651085	0.734056	0.732872	0.368494	0.436684	0.300795	-0.337347
cg06738169	-2.01889	-11.1552	2.14184e-11	1.31892e-08	16.0041	0.246747	POP4;POP4	Body;Body	S_Shore	0.806209	0.81506	0.798483	0.488923	0.621895	0.406151	-0.300928
cg01673068	-1.76051	-11.1543	2.14524e-11	1.31892e-08	16.0026	0.295145	ATP11A;ATP11A	Body;Body	Island	0.814893	0.870542	0.848291	0.572787	0.673808	0.605217	-0.227305
cg01129238	-1.79817	-11.1491	2.16722e-11	1.33028e-08	15.993	0.28754	C6orf105;C6orf105	TSS1500;TSS1500		0.676538	0.69327	0.672256	0.382582	0.42654	0.330915	-0.300675
cg13449332	-1.86865	-11.1373	2.2173e-11	1.35881e-08	15.9715	0.27383				0.652521	0.704443	0.622934	0.383579	0.41547	0.250756	-0.310031
cg04193065	-1.83885	-11.1237	2.27664e-11	1.39293e-08	15.9466	0.279545				0.339309	0.339121	0.316141	0.126381	0.0967615	0.132643	-0.212929
cg11583907	-2.44065	-11.1206	2.2904e-11	1.39909e-08	15.941	0.184201	HLA-DRB6	Body		0.857466	0.758939	0.642939	0.349118	0.383239	0.375088	-0.383966
cg10808934	-2.2838	-11.1092	2.34162e-11	1.42807e-08	15.9201	0.205356				0.886038	0.87237	0.870657	0.51012	0.728839	0.521314	-0.289598
cg16908740	-1.84217	-11.0787	2.48495e-11	1.51305e-08	15.8642	0.278903				0.837882	0.796303	0.828291	0.62098	0.451551	0.606658	-0.261095
cg20765716	-1.9394	-11.0596	2.57924e-11	1.56793e-08	15.8291	0.260725	ITGAE	TSS200		0.574363	0.645398	0.355343	0.200919	0.4014	0.120012	-0.284258
cg22266824	-1.83024	-11.0471	2.64278e-11	1.60399e-08	15.8062	0.281218	C4orf45	Body		0.776552	0.795086	0.775185	0.42677	0.559022	0.514118	-0.282304
cg19376664	-1.77475	-11.0356	2.70243e-11	1.63757e-08	15.7852	0.292246	PBX2	3'UTR		0.820925	0.865059	0.794748	0.60566	0.654439	0.49108	-0.243184
cg20627754	-1.84748	-11.0131	2.82418e-11	1.7086e-08	15.7436	0.277878				0.536675	0.481388	0.604533	0.293248	0.193275	0.247418	-0.296218
cg09290175	-1.73077	-11.009	2.84673e-11	1.71951e-08	15.7361	0.30129			Island	0.882608	0.857128	0.838776	0.693043	0.639211	0.614953	-0.210435
cg02716826	-1.7672	-11.0067	2.8599e-11	1.72471e-08	15.7318	0.293778	SUGT1P1;AQP3	Body;Body	N_Shore	0.399057	0.460899	0.37151	0.164438	0.174262	0.161805	-0.243654
cg06632549	-1.7992	-10.9842	2.98846e-11	1.79937e-08	15.6903	0.287333				0.788687	0.840517	0.771685	0.57167	0.560839	0.478815	-0.263188
cg04690793	-1.74308	-10.9784	3.02259e-11	1.81703e-08	15.6796	0.298732	SNRPC;SNRPC	TSS1500;TSS1500	N_Shore	0.758737	0.765231	0.761675	0.483883	0.5147	0.461878	-0.275061
cg21877464	-1.84569	-10.9659	3.09723e-11	1.85895e-08	15.6566	0.278223	SPARC	5'UTR		0.561064	0.5896	0.530202	0.321886	0.24705	0.214665	-0.299088
cg01267709	-1.91965	-10.9619	3.12202e-11	1.87087e-08	15.6491	0.264319	SLC7A8;SLC7A8	Body;TSS200		0.637138	0.618431	0.581825	0.309844	0.235684	0.341247	-0.316873
cg08618463	-1.73929	-10.9529	3.17726e-11	1.90096e-08	15.6326	0.299517	SMAD1;SMAD1	Body;Body		0.901461	0.896686	0.8972	0.736222	0.738643	0.700565	-0.173305
cg23497611	-1.74428	-10.9515	3.18641e-11	1.90343e-08	15.6299	0.298483				0.53307	0.425907	0.469491	0.270886	0.182393	0.185835	-0.263118
cg08554554	-1.86491	-10.9478	3.20947e-11	1.91418e-08	15.6231	0.27454	ARFRP1;ARFRP1	3'UTR;3'UTR	S_Shelf	0.650672	0.702273	0.643347	0.347726	0.454528	0.264423	-0.309871
cg17302896	-1.8582	-10.917	3.4094e-11	2.03023e-08	15.5661	0.275821			N_Shelf	0.757052	0.770697	0.70324	0.386927	0.544733	0.40121	-0.299373
cg03831847	-1.81291	-10.916	3.41656e-11	2.0313e-08	15.5641	0.284617	FAM38A	Body		0.940305	0.94751	0.930667	0.774202	0.856418	0.811321	-0.125514
cg03701795	-1.76223	-10.9061	3.48321e-11	2.06768e-08	15.5458	0.294792	CD1E;CD1E;CD1E;CD1E;CD1E;CD1E	TSS200;TSS200;TSS200;TSS200;TSS200;TSS200		0.331895	0.302979	0.345854	0.107212	0.106961	0.151655	-0.204967
cg22904406	-1.73156	-10.9048	3.49235e-11	2.06986e-08	15.5434	0.301127	DAXX;DAXX;DAXX;DAXX	Body;Body;Body;Body	N_Shore	0.683704	0.668762	0.622099	0.392778	0.400984	0.308937	-0.290622
cg09563731	-2.08363	-10.8945	3.56367e-11	2.10883e-08	15.5243	0.23592	MAP2K2	3'UTR	Island	0.848904	0.791291	0.720908	0.4349	0.523255	0.459341	-0.314536
cg16424439	-1.83843	-10.8877	3.61194e-11	2.13231e-08	15.5116	0.279625			S_Shore	0.902501	0.901753	0.878539	0.737769	0.655437	0.714774	-0.191604
cg03840467	-1.91022	-10.8873	3.6146e-11	2.13231e-08	15.5109	0.266053	SEPT9	Body	Island	0.894382	0.888565	0.721189	0.605447	0.705147	0.471468	-0.240691
cg08824384	-1.76306	-10.874	3.71058e-11	2.18339e-08	15.4862	0.294622	AIG1	Body		0.435635	0.512009	0.533518	0.212858	0.207598	0.233855	-0.275617
cg00357958	-1.70933	-10.8737	3.71272e-11	2.18339e-08	15.4856	0.305802	GPR81;GPR81	1stExon;5'UTR		0.603914	0.632639	0.610953	0.312969	0.345533	0.32625	-0.287584
cg22107533	-1.76933	-10.8516	3.87806e-11	2.27708e-08	15.4445	0.293345	TRIM69;TRIM69	TSS1500;TSS1500		0.384545	0.383437	0.410019	0.18102	0.13037	0.163872	-0.234247
cg13605674	-1.72584	-10.846	3.92114e-11	2.29881e-08	15.4341	0.302323	TM4SF19	TSS200		0.723949	0.756033	0.691601	0.464447	0.487809	0.374062	-0.281755
cg03601644	-1.79245	-10.8128	4.18764e-11	2.45126e-08	15.372	0.288681	CACNG6;CACNG6;CACNG6	Body;Body;Body	S_Shore	0.911489	0.907789	0.887121	0.699793	0.778314	0.699865	-0.176142
cg18518074	-1.86215	-10.8088	4.22056e-11	2.46386e-08	15.3646	0.275067	EHD1	Body	N_Shelf	0.795601	0.792261	0.782761	0.495705	0.447259	0.581206	-0.282151
cg16551670	-2.15572	-10.8086	4.22218e-11	2.46386e-08	15.3642	0.224421				0.599792	0.581178	0.638334	0.379794	0.190355	0.210449	-0.346235
cg05304729	-1.76033	-10.8053	4.24995e-11	2.47625e-08	15.358	0.295181	MNDA	TSS1500		0.524822	0.544794	0.525344	0.261953	0.283225	0.206334	-0.28115
cg27534599	-1.89918	-10.7977	4.31432e-11	2.50989e-08	15.3438	0.268096	CECR1;CECR1;CECR1	Body;1stExon;5'UTR		0.844007	0.83716	0.751436	0.552173	0.521024	0.544469	-0.271646
cg17071957	-1.69833	-10.7925	4.35902e-11	2.53201e-08	15.3341	0.308143	GSN;GSN;GSN;GSN;GSN;GSN;GSN	TSS1500;TSS1500;TSS1500;TSS1500;TSS1500;TSS1500;TSS1500		0.817557	0.788063	0.786403	0.57235	0.531114	0.540891	-0.249223
cg13984928	-2.04984	-10.7748	4.5151e-11	2.61865e-08	15.3008	0.241511	ITGAE	TSS200		0.594596	0.630577	0.555731	0.28989	0.370999	0.148064	-0.323984
cg25828963	-1.82613	-10.7723	4.53747e-11	2.6276e-08	15.2961	0.282021	FNDC3A	Body		0.663911	0.62227	0.613391	0.330676	0.381258	0.258173	-0.309822
cg22528979	-2.76325	-10.7563	4.68369e-11	2.70418e-08	15.2662	0.147291	GLT25D1	Body	Island	0.927752	0.919688	0.937856	0.690365	0.785684	0.457004	-0.284081
cg07676920	-1.74573	-10.7563	4.68398e-11	2.70418e-08	15.2661	0.298184	PPARG;PPARG;PPARG;PPARG	Body;Body;Body;Body		0.834491	0.848818	0.814525	0.603811	0.66104	0.517733	-0.238417
cg10202714	-1.76316	-10.7517	4.72658e-11	2.72462e-08	15.2576	0.294602	ACSF3;ACSF3;ACSF3	Body;Body;Body	N_Shelf	0.918395	0.912507	0.902317	0.72382	0.776448	0.752248	-0.160234
cg16751778	-1.95449	-10.7409	4.82903e-11	2.77944e-08	15.2373	0.258013	SQRDL	Body		0.867945	0.860986	0.834464	0.705932	0.508705	0.5857	-0.254352
cg21442182	-1.71647	-10.6958	5.28244e-11	3.03164e-08	15.1524	0.304292				0.523245	0.504745	0.536852	0.275081	0.232624	0.230442	-0.275565
cg06092869	-1.7182	-10.6956	5.28409e-11	3.03164e-08	15.1521	0.303929				0.411633	0.403583	0.390159	0.187948	0.146264	0.17027	-0.233631
cg07955474	-2.0857	-10.695	5.29122e-11	3.03164e-08	15.1508	0.235582	IRF8	5'UTR	S_Shelf	0.520271	0.624424	0.549492	0.299377	0.192732	0.209337	-0.330914
cg19688203	-1.73271	-10.6865	5.38158e-11	3.07661e-08	15.1348	0.300886			Island	0.876019	0.890886	0.881334	0.698918	0.732301	0.646357	-0.190221
cg14643264	-1.68199	-10.6861	5.38594e-11	3.07661e-08	15.1341	0.311652	MOBKL2B	Body		0.834049	0.820714	0.829495	0.620089	0.581886	0.595943	-0.22878
cg11655490	-1.71352	-10.666	5.60574e-11	3.19734e-08	15.0962	0.304915	ETV6	Body		0.424654	0.438686	0.414297	0.207333	0.172279	0.170684	-0.242447
cg19546700	-1.70303	-10.6626	5.6441e-11	3.21438e-08	15.0898	0.307141	ARID3A	Body	Island	0.919226	0.923908	0.916934	0.754281	0.807296	0.774344	-0.141383
cg07631309	-1.74539	-10.6373	5.93683e-11	3.37601e-08	15.0419	0.298253	GSTO1	Body		0.424825	0.470203	0.467076	0.2114	0.17489	0.190978	-0.261612
cg17218270	-1.70908	-10.6333	5.985e-11	3.3983e-08	15.0343	0.305854	RAB11FIP1;RAB11FIP1	Body;Body		0.440765	0.508901	0.631832	0.211038	0.242732	0.305881	-0.273949
cg22422937	-1.71532	-10.6287	6.03924e-11	3.42397e-08	15.0257	0.304536	SERINC5	Body		0.662206	0.568557	0.596354	0.363691	0.311469	0.270972	-0.293662
cg03176993	-1.81124	-10.6222	6.1189e-11	3.46394e-08	15.0133	0.284946			N_Shore	0.649028	0.614988	0.593205	0.389933	0.339891	0.227423	-0.299991
cg17571266	-1.75108	-10.5699	6.79444e-11	3.84063e-08	14.9142	0.297079	ZNF385A;ZNF385A;ZNF385A	3'UTR;3'UTR;3'UTR	Island	0.640457	0.616695	0.321884	0.359653	0.267891	0.141405	-0.270029
cg01992765	-1.94515	-10.5628	6.89236e-11	3.89018e-08	14.9006	0.259687			Island	0.928902	0.925519	0.870746	0.769006	0.682512	0.72762	-0.18201
cg13941978	-1.73128	-10.5619	6.90472e-11	3.89135e-08	14.8989	0.301185	PLEKHO2	Body		0.342028	0.350293	0.35743	0.137628	0.152174	0.108745	-0.217068
cg05114739	-1.67611	-10.5257	7.42589e-11	4.17886e-08	14.83	0.312925	HDAC4	Body		0.711794	0.651928	0.786161	0.46675	0.358947	0.513814	-0.270124
cg02386219	-1.79868	-10.5071	7.70936e-11	4.31992e-08	14.7945	0.287437	BAIAP2;BAIAP2;BAIAP2;BAIAP2	Body;Body;Body;Body		0.829411	0.830521	0.847464	0.612348	0.500881	0.663356	-0.243603
cg17566560	-1.74445	-10.5071	7.71031e-11	4.31992e-08	14.7943	0.298448	DLGAP4;DLGAP4;DLGAP4	Body;5'UTR;Body		0.866689	0.864308	0.854034	0.654423	0.707736	0.583348	-0.213175
cg09790270	-1.80766	-10.5067	7.71655e-11	4.31992e-08	14.7936	0.285655	SLC41A1	Body		0.29801	0.39208	0.340284	0.137295	0.115074	0.125188	-0.217606
cg20426042	-1.66081	-10.5063	7.72219e-11	4.31992e-08	14.7929	0.316262	PGCP	5'UTR		0.714672	0.728961	0.685153	0.419236	0.453853	0.421159	-0.278179
cg04110886	-2.19935	-10.499	7.83756e-11	4.37799e-08	14.7788	0.217736	PEX14	Body		0.747788	0.834688	0.749104	0.503666	0.345815	0.429553	-0.350848
cg24498636	-1.68924	-10.4963	7.87906e-11	4.3947e-08	14.7738	0.31009	DAXX;DAXX;DAXX;DAXX	Body;Body;Body;Body	N_Shore	0.829951	0.830541	0.795891	0.601401	0.638323	0.509709	-0.23565
cg11650987	-1.71523	-10.4926	7.93933e-11	4.4218e-08	14.7666	0.304553	CLEC7A;CLEC7A;CLEC7A;CLEC7A;CLEC7A;CLEC7A	Body;Body;Body;Body;Body;Body		0.833069	0.825759	0.836498	0.636951	0.533771	0.625666	-0.232979
cg05201300	-1.95326	-10.4741	8.24063e-11	4.58287e-08	14.7313	0.258232	ATP6V0E1	Body		0.496783	0.535924	0.511219	0.247755	0.149392	0.252414	-0.298122
cg24423806	-1.65677	-10.4707	8.29761e-11	4.6034e-08	14.7248	0.317149	ZDHHC24	Body	N_Shelf	0.779564	0.755215	0.749917	0.519021	0.480676	0.509917	-0.258361
cg17036419	-1.64823	-10.4704	8.30186e-11	4.6034e-08	14.7243	0.319032	FCRLB	TSS1500	N_Shelf	0.827236	0.826075	0.836098	0.600021	0.610452	0.608142	-0.223598
cg02471183	-1.75354	-10.4683	8.33737e-11	4.61633e-08	14.7202	0.296573			S_Shore	0.827189	0.808733	0.767823	0.579007	0.498022	0.561056	-0.25522
cg15547143	-1.73058	-10.4544	8.57564e-11	4.74133e-08	14.6935	0.301332			N_Shelf	0.681605	0.623283	0.647681	0.385698	0.381316	0.303553	-0.294001
cg11492288	-1.88339	-10.4516	8.62335e-11	4.76076e-08	14.6882	0.271046	HCG18;HCG18	Body;Body	N_Shelf	0.813648	0.75855	0.759698	0.452353	0.558899	0.448469	-0.290725
cg21207418	-1.7774	-10.4438	8.7615e-11	4.82998e-08	14.6732	0.291709	ACP5;ACP5;ACP5;ACP5	5'UTR;5'UTR;TSS200;5'UTR	N_Shore	0.793336	0.802474	0.820045	0.576639	0.57258	0.489097	-0.25918
cg19050555	-1.65118	-10.4418	8.79753e-11	4.8428e-08	14.6693	0.31838	TUBA1C	Body	S_Shelf	0.677603	0.643587	0.72203	0.37556	0.364123	0.465647	-0.279296
cg10732871	-1.877	-10.4265	9.07308e-11	4.98723e-08	14.64	0.272249	GPX4;GPX4	TSS1500;TSS1500	N_Shore	0.548627	0.477089	0.527994	0.222956	0.272442	0.180016	-0.292765
cg25940447	-1.96247	-10.4184	9.22288e-11	5.06223e-08	14.6245	0.256588	GNPDA1	Body	N_Shore	0.904634	0.907982	0.871781	0.758691	0.766715	0.508593	-0.216799
cg09115713	-1.68925	-10.411	9.36321e-11	5.13181e-08	14.6102	0.310089	FAM38A	Body		0.899457	0.899388	0.875705	0.71166	0.772176	0.667076	-0.174546
cg06513247	-1.71781	-10.4087	9.40751e-11	5.14864e-08	14.6057	0.304009	SEPT9;SEPT9;SEPT9;SEPT9;SEPT9;SEPT9;SEPT9	1stExon;Body;5'UTR;Body;Body;Body;Body	N_Shore	0.495868	0.500328	0.484219	0.27147	0.227657	0.185863	-0.265142
cg23126152	-1.7123	-10.4072	9.43467e-11	5.15605e-08	14.6029	0.305173	SSH1;SSH1;SSH1	TSS200;Body;Body		0.636311	0.630443	0.594895	0.372214	0.289033	0.338497	-0.287301
cg24862131	-1.69001	-10.4038	9.50035e-11	5.18447e-08	14.5964	0.309925			S_Shelf	0.670832	0.658526	0.625648	0.389999	0.412419	0.297455	-0.285044
cg25141818	-1.74647	-10.3991	9.59218e-11	5.22705e-08	14.5872	0.298031	SLC26A9;SLC26A9;SLC26A9	Body;Body;TSS1500		0.893168	0.893247	0.871199	0.663157	0.705784	0.725851	-0.187607
cg18151262	-1.74128	-10.3961	9.65077e-11	5.25142e-08	14.5815	0.299104	MIDN	Body	Island	0.944682	0.958069	0.934451	0.871673	0.860413	0.780291	-0.108275
cg14284394	-1.68932	-10.3878	9.81372e-11	5.33243e-08	14.5656	0.310074				0.535707	0.519829	0.488595	0.291402	0.213238	0.23696	-0.26751
cg14630032	-1.70729	-10.3781	1.00098e-10	5.43116e-08	14.5468	0.306234	CP	Body		0.733177	0.732039	0.673092	0.434232	0.515174	0.350447	-0.279485
cg17893669	-1.79414	-10.3686	1.02053e-10	5.52934e-08	14.5284	0.288343	KLHL26	Body	Island	0.87178	0.861672	0.835568	0.588286	0.71026	0.595167	-0.225102
cg17650713	-1.64365	-10.3505	1.05874e-10	5.72e-08	14.4935	0.320046	TRPV1;TRPV1;TRPV1;TRPV1	Body;Body;Body;Body		0.89019	0.893908	0.890544	0.728788	0.744259	0.699546	-0.167349
cg04596071	-1.75208	-10.3481	1.06388e-10	5.73957e-08	14.4889	0.296874	MAD1L1;MAD1L1;MAD1L1	Body;Body;Body	S_Shore	0.915521	0.903965	0.881521	0.75539	0.788616	0.631603	-0.175132
cg07243762	-1.74043	-10.3472	1.06592e-10	5.74242e-08	14.4871	0.299281			S_Shelf	0.555199	0.572024	0.530673	0.27991	0.334095	0.201324	-0.280856
cg03120558	-1.64773	-10.3365	1.0894e-10	5.86057e-08	14.4664	0.319143	LOC645638	TSS200		0.807911	0.806364	0.771735	0.547067	0.600346	0.513039	-0.241853
cg25913761	-1.63555	-10.3335	1.09602e-10	5.88778e-08	14.4607	0.321848	SEMA4B	TSS1500	N_Shore	0.800757	0.851646	0.692996	0.55704	0.632163	0.441507	-0.23823
cg24652919	-1.71925	-10.3004	1.17239e-10	6.28916e-08	14.3967	0.303707	HCFC1R1;HCFC1R1;HCFC1R1;THOC6;THOC6	Body;Body;Body;TSS1500;TSS1500	N_Shore	0.823932	0.831515	0.801373	0.532833	0.660745	0.538295	-0.241649
cg03366992	-1.63563	-10.2925	1.19165e-10	6.3834e-08	14.3812	0.32183	PDXK	Body	S_Shore	0.746592	0.780195	0.711436	0.459211	0.535891	0.465784	-0.259112
cg05976481	-1.9934	-10.2803	1.22164e-10	6.53482e-08	14.3576	0.251147				0.460166	0.482357	0.570077	0.271539	0.142065	0.203189	-0.298603
cg00089162	-1.65269	-10.2789	1.22504e-10	6.54377e-08	14.355	0.318046	ABHD2;ABHD2	Body;Body		0.779661	0.810167	0.792901	0.55734	0.57773	0.50241	-0.248416
cg15626285	-1.72609	-10.2751	1.23455e-10	6.5853e-08	14.3476	0.302271	C1S;C1S	TSS200;TSS200		0.734397	0.797601	0.617003	0.499955	0.465927	0.340126	-0.280998
cg10586546	-1.63944	-10.2679	1.25287e-10	6.67359e-08	14.3336	0.320982	BAT4;CSNK2B	TSS1500;Body	S_Shore	0.36251	0.40391	0.387069	0.16915	0.168594	0.15107	-0.221558
cg00302083	-1.67513	-10.2569	1.28159e-10	6.81698e-08	14.3121	0.313138				0.629685	0.604642	0.607547	0.351471	0.36334	0.281845	-0.281739
cg16766036	-1.6185	-10.2469	1.30807e-10	6.94809e-08	14.2927	0.325674	RASA3	Body	N_Shelf	0.364018	0.346347	0.351219	0.162015	0.143405	0.136681	-0.206494
cg18291422	-1.89637	-10.2385	1.33063e-10	7.058e-08	14.2764	0.268618				0.876661	0.869904	0.803548	0.556488	0.639085	0.628482	-0.242019
cg15342087	-1.91679	-10.2289	1.35701e-10	7.1879e-08	14.2577	0.264844				0.845759	0.850126	0.806632	0.647483	0.473833	0.591951	-0.263083
cg21988972	-1.62873	-10.2221	1.37613e-10	7.27897e-08	14.2444	0.323372	AFF3	TSS1500		0.509109	0.454423	0.4957	0.272698	0.192928	0.239398	-0.251403
cg16413327	-1.6175	-10.2162	1.3928e-10	7.35687e-08	14.233	0.325899	PYCARD;PYCARD	TSS1500;TSS1500	S_Shore	0.854204	0.849432	0.828059	0.642699	0.668891	0.601163	-0.206314
cg24893378	-2.39547	-10.1998	1.44055e-10	7.59849e-08	14.2009	0.190061	PART1	Body		0.767431	0.795462	0.767315	0.390425	0.606525	0.221064	-0.370732
cg22519102	-1.82642	-10.1926	1.46195e-10	7.70066e-08	14.1869	0.281964	CUL4A;CUL4A	Body;Body	N_Shore	0.739235	0.759621	0.781323	0.492522	0.52453	0.391159	-0.290656
cg12157156	-1.6034	-10.1892	1.47235e-10	7.74468e-08	14.1802	0.3291	NCOR2;NCOR2	Body;Body		0.881197	0.882961	0.841913	0.703974	0.721143	0.633306	-0.18255
cg19458497	-1.66692	-10.1817	1.49504e-10	7.85313e-08	14.1656	0.314924	ATL3	Body		0.605022	0.618936	0.580987	0.365839	0.343912	0.259577	-0.278539
cg23419907	-1.63369	-10.1717	1.52631e-10	8.00628e-08	14.1459	0.322262				0.882254	0.870622	0.842289	0.690625	0.71904	0.611953	-0.191182
cg11938367	-1.64855	-10.1451	1.61204e-10	8.44427e-08	14.094	0.31896	IQCG;IQCG	Body;Body		0.853292	0.82813	0.806358	0.645901	0.563952	0.615081	-0.220949
cg03908676	-1.82797	-10.1304	1.66177e-10	8.69273e-08	14.0651	0.281661	LYVE1;LYVE1	1stExon;5'UTR		0.683859	0.753391	0.704747	0.410587	0.354469	0.471976	-0.301655
cg02070740	-1.74142	-10.1243	1.68261e-10	8.78961e-08	14.0532	0.299075	CHD1L	Body		0.786259	0.782235	0.758133	0.448592	0.505442	0.562483	-0.270037
cg10609310	-1.59301	-10.1231	1.68709e-10	8.80088e-08	14.0507	0.33148				0.612008	0.590075	0.559678	0.333742	0.317605	0.301729	-0.269562
cg00686453	-1.78773	-10.1151	1.71495e-10	8.93337e-08	14.0351	0.289627	AFF3	TSS1500		0.83186	0.814708	0.756037	0.559168	0.492139	0.571028	-0.260089
cg00259742	-1.69145	-10.1145	1.71721e-10	8.93337e-08	14.0338	0.309615				0.547857	0.572343	0.543447	0.303359	0.320508	0.215622	-0.274719
cg13305336	-1.67108	-10.112	1.72604e-10	8.967e-08	14.0289	0.314017				0.650194	0.687182	0.688447	0.426211	0.374921	0.370892	-0.2846
cg02029908	-1.66308	-10.1068	1.74454e-10	9.05071e-08	14.0188	0.315763	DUSP1	3'UTR	N_Shore	0.902343	0.892774	0.897824	0.767474	0.672771	0.75732	-0.165125
cg12699647	-1.61425	-10.0999	1.76973e-10	9.16883e-08	14.0051	0.326635	C17orf62;C17orf62;C17orf62	3'UTR;3'UTR;3'UTR	Island	0.95289	0.956845	0.948964	0.878147	0.86242	0.865432	-0.0842333
cg15289466	-1.62566	-10.0889	1.81032e-10	9.3663e-08	13.9836	0.324061	UBE2D3;UBE2D3;UBE2D3;UBE2D3;UBE2D3;UBE2D3;UBE2D3;UBE2D3;UBE2D3	Body;Body;Body;Body;Body;Body;Body;Body;Body		0.612669	0.558134	0.596559	0.356033	0.252804	0.344485	-0.271347
cg14223856	-1.60864	-10.0841	1.82844e-10	9.44716e-08	13.9741	0.327907				0.878993	0.897241	0.844721	0.720991	0.714261	0.653127	-0.177525
cg01798157	-1.59948	-10.0696	1.88407e-10	9.72132e-08	13.9455	0.329995	BTG2	3'UTR	S_Shore	0.461563	0.361646	0.456619	0.224528	0.15737	0.188622	-0.236436
cg13718141	-1.59572	-10.0617	1.91505e-10	9.8543e-08	13.93	0.330857	SHB	Body		0.562766	0.563758	0.588688	0.316514	0.277792	0.318187	-0.267573
cg05503887	-1.88362	-10.0542	1.94528e-10	9.99631e-08	13.9151	0.271004	EHF	TSS1500		0.729721	0.739616	0.698179	0.503038	0.314326	0.425381	-0.308257
cg08699794	-1.59644	-10.0481	1.96968e-10	1.00971e-07	13.9032	0.330693	TELO2	Body	N_Shelf	0.897951	0.891707	0.871695	0.752024	0.707999	0.707287	-0.164681
cg04188351	-1.76885	-10.0468	1.97517e-10	1.00971e-07	13.9006	0.293442	CD59;CD59;CD59;CD59;CD59;CD59;CD59;CD59	5'UTR;TSS1500;5'UTR;TSS1500;5'UTR;TSS1500;TSS1500;5'UTR		0.469923	0.430012	0.416077	0.269901	0.135254	0.167102	-0.247919
cg24650915	-1.58349	-10.0468	1.97521e-10	1.00971e-07	13.9006	0.333674	SIL1;SIL1	Body;Body		0.880854	0.881969	0.881538	0.706207	0.706645	0.724955	-0.168851
cg00291478	-1.62401	-10.0467	1.97555e-10	1.00971e-07	13.9004	0.324432	RGS10	Body	N_Shore	0.544233	0.673339	0.537088	0.307531	0.357187	0.278007	-0.270645
cg26118326	-1.99399	-10.0452	1.98166e-10	1.01146e-07	13.8975	0.251043	MCL1;MCL1	3'UTR;3'UTR	N_Shelf	0.797113	0.809433	0.801718	0.522689	0.624229	0.353701	-0.302548
cg02578087	-1.67583	-10.0227	2.07651e-10	1.05845e-07	13.8529	0.312986	C3orf32	Body		0.752554	0.766155	0.347253	0.416583	0.530889	0.16352	-0.251657
cg20698113	-1.6171	-10.0174	2.09933e-10	1.06864e-07	13.8425	0.325991	PIM3	3'UTR	Island	0.898568	0.88311	0.879222	0.706329	0.724744	0.726928	-0.167633
cg26402410	-1.64965	-10.0152	2.10888e-10	1.07206e-07	13.8382	0.318718	KCTD10	Body		0.896432	0.872342	0.876319	0.720391	0.734261	0.655198	-0.178414
cg08476055	-2.03422	-10.0008	2.17326e-10	1.10183e-07	13.8095	0.244139	RUNX2;RUNX2;RUNX2	Body;Body;Body		0.71295	0.755451	0.651406	0.462692	0.279964	0.37594	-0.333737
cg16402814	-1.8187	-9.97877	2.27488e-10	1.15181e-07	13.766	0.283477	CHID1	TSS200	S_Shelf	0.634631	0.66185	0.593871	0.369697	0.258864	0.35327	-0.30284
cg23824762	-1.57121	-9.96597	2.33636e-10	1.18136e-07	13.7406	0.336526	NEURL3	Body	N_Shelf	0.655547	0.683982	0.644941	0.374598	0.425297	0.388208	-0.265456
cg12360084	-1.61603	-9.96336	2.34906e-10	1.1862e-07	13.7354	0.326233	AIFM3;AIFM3;AIFM3;AIFM3	5'UTR;5'UTR;TSS200;TSS200	S_Shore	0.747225	0.726771	0.652053	0.441222	0.497402	0.393374	-0.264684
cg26303281	-1.62258	-9.96049	2.36318e-10	1.19174e-07	13.7297	0.324754	S100A5	TSS1500		0.432608	0.422443	0.442497	0.233053	0.172125	0.187242	-0.235043
cg00476608	-1.60161	-9.9579	2.37592e-10	1.19633e-07	13.7246	0.329509	ATN1;ATN1	Body;Body	N_Shore	0.621898	0.654553	0.58888	0.383382	0.384718	0.285617	-0.270538
cg10678937	-2.08441	-9.95736	2.3786e-10	1.19633e-07	13.7235	0.235793	GSTTP1	Body		0.84119	0.845382	0.789082	0.537537	0.423445	0.623535	-0.297046
cg12708287	-1.64463	-9.95249	2.40289e-10	1.20694e-07	13.7138	0.319828	DIO1;DIO1;DIO1;DIO1	TSS1500;TSS1500;TSS1500;TSS1500	S_Shelf	0.738474	0.70874	0.653916	0.499261	0.374918	0.410928	-0.272008
cg14042308	-1.60667	-9.95015	2.41464e-10	1.21124e-07	13.7092	0.328356	RIN1	TSS1500	S_Shelf	0.761663	0.783465	0.666476	0.464895	0.564186	0.418589	-0.254645
cg26023303	-1.64243	-9.93786	2.4773e-10	1.24102e-07	13.6847	0.320317			N_Shore	0.447381	0.459117	0.309352	0.168759	0.249767	0.126072	-0.223751
cg15998761	-1.7455	-9.92844	2.52649e-10	1.264e-07	13.666	0.298231	MFSD6	Body		0.839872	0.838336	0.8244	0.628851	0.514029	0.652029	-0.2359
cg18497238	-1.60128	-9.91545	2.59597e-10	1.29704e-07	13.6401	0.329585			S_Shelf	0.580866	0.624677	0.556423	0.334552	0.372693	0.253569	-0.267051
cg23642826	-1.56077	-9.90388	2.65949e-10	1.32703e-07	13.6171	0.33897	ZBTB48	Body		0.705919	0.698361	0.653782	0.462874	0.430717	0.384474	-0.259999
cg05018460	-1.97066	-9.89196	2.72662e-10	1.35874e-07	13.5933	0.255137				0.776143	0.784566	0.683019	0.462337	0.613305	0.242267	-0.308607
cg14684854	-1.78077	-9.8834	2.7759e-10	1.38147e-07	13.5762	0.291029			N_Shelf	0.869467	0.855791	0.857896	0.737531	0.538224	0.640137	-0.222421
cg19064302	-1.63623	-9.88173	2.78563e-10	1.3845e-07	13.5729	0.321695	PRDM1	Body	S_Shore	0.775556	0.765571	0.769819	0.460672	0.55166	0.537721	-0.253631
cg03065308	-1.59725	-9.8806	2.79218e-10	1.38593e-07	13.5706	0.330507	IFNGR1	Body	N_Shore	0.864582	0.855422	0.87791	0.690646	0.618059	0.729488	-0.186573
cg23449764	-1.79369	-9.87642	2.81674e-10	1.39629e-07	13.5623	0.288433	CHID1	TSS1500	S_Shelf	0.850424	0.849418	0.825157	0.679716	0.50775	0.622275	-0.238419
cg14479377	-1.61565	-9.86668	2.87482e-10	1.42137e-07	13.5428	0.326318	CAMSAP1	Body		0.768336	0.782992	0.688872	0.46495	0.586064	0.41224	-0.258982
cg17858500	-1.69855	-9.86132	2.90725e-10	1.43552e-07	13.5321	0.308095	C20orf27	Body	S_Shore	0.961751	0.959339	0.95816	0.873273	0.911302	0.848655	-0.0820066
cg03773647	-1.62411	-9.85912	2.9207e-10	1.44029e-07	13.5277	0.324411	YPEL4	TSS1500	S_Shelf	0.639763	0.611685	0.588234	0.332471	0.394293	0.292554	-0.273454
cg06888836	-1.75977	-9.85287	2.95922e-10	1.45739e-07	13.5152	0.295295	PRKCZ;PRKCZ;PRKCZ	5'UTR;Body;5'UTR		0.639471	0.68863	0.56936	0.354211	0.30575	0.353436	-0.294688
cg15292097	-1.94165	-9.85062	2.97322e-10	1.46238e-07	13.5107	0.260319				0.895873	0.887679	0.87611	0.696082	0.772444	0.519891	-0.223749
cg00343986	-1.57302	-9.8482	2.98836e-10	1.46792e-07	13.5058	0.336103	GUSB	Body	N_Shelf	0.884432	0.889509	0.878619	0.708646	0.757107	0.690444	-0.165455
cg02410245	-1.64608	-9.82232	3.1552e-10	1.54787e-07	13.454	0.319506	IFFO1;IFFO1;IFFO1	3'UTR;3'UTR;3'UTR	N_Shore	0.840025	0.861453	0.762593	0.651744	0.598003	0.550315	-0.221336
cg13666041	-1.55088	-9.81906	3.17683e-10	1.55646e-07	13.4475	0.341302	ACTN1;ACTN1;ACTN1	Body;Body;Body	N_Shore	0.817195	0.823127	0.801518	0.593715	0.631761	0.56932	-0.215681
cg04522691	-1.68188	-9.81673	3.19248e-10	1.56211e-07	13.4428	0.311677	C1QC;C1QC	Body;Body	N_Shore	0.678288	0.670123	0.642514	0.404761	0.315281	0.423608	-0.282425
cg06801857	-1.57649	-9.81175	3.22607e-10	1.57651e-07	13.4328	0.335296	GALNT2	Body		0.890274	0.902944	0.891874	0.745158	0.725229	0.752382	-0.154107
cg04449953	-1.609	-9.78785	3.39237e-10	1.65379e-07	13.3848	0.327825			N_Shelf	0.309148	0.346679	0.318518	0.15282	0.123468	0.126338	-0.190573
cg11194994	-1.56748	-9.78777	3.39294e-10	1.65379e-07	13.3846	0.337397	PEA15	5'UTR	S_Shore	0.351037	0.373401	0.318195	0.171359	0.164459	0.119228	-0.195862
cg26700919	-1.60207	-9.77961	3.45179e-10	1.68031e-07	13.3682	0.329405	C18orf1;C18orf1	5'UTR;5'UTR		0.636689	0.731626	0.720911	0.405371	0.414008	0.458922	-0.270308
cg24310959	-1.55037	-9.77618	3.4768e-10	1.69031e-07	13.3613	0.341423	LOC388796;SNORA71B;LOC388796	Body;TSS1500;Body		0.583383	0.604669	0.576991	0.301497	0.361899	0.319782	-0.260622
cg24319143	-1.68212	-9.77208	3.50695e-10	1.70218e-07	13.3531	0.311625	DUSP22	Body		0.507361	0.542747	0.505426	0.310744	0.225566	0.218216	-0.267003
cg03691720	-1.56007	-9.77164	3.5102e-10	1.70218e-07	13.3522	0.339134				0.631342	0.619656	0.674163	0.391299	0.355972	0.37796	-0.266643
cg02222791	-1.94735	-9.76825	3.53538e-10	1.71219e-07	13.3454	0.259293				0.599573	0.722634	0.594809	0.353823	0.260784	0.321766	-0.326881
cg23209962	-1.74069	-9.76468	3.56209e-10	1.72293e-07	13.3382	0.299226	RGNEF	Body		0.868798	0.859462	0.854747	0.658212	0.7269	0.552698	-0.215065
cg15429214	-1.78316	-9.7577	3.6149e-10	1.74624e-07	13.3241	0.290546			Island	0.777211	0.649785	0.493557	0.388878	0.415458	0.25252	-0.287899
cg00753676	-1.55305	-9.74636	3.70243e-10	1.78624e-07	13.3013	0.34079	FLJ13197	Body	N_Shore	0.599351	0.572522	0.577793	0.354726	0.285106	0.328904	-0.26031
cg17327171	-1.8026	-9.74008	3.75182e-10	1.80777e-07	13.2886	0.286657	RBMS1;RBMS1	Body;Body		0.357224	0.418974	0.365407	0.176997	0.109632	0.160087	-0.23163
cg14294859	-1.52827	-9.70528	4.03818e-10	1.94328e-07	13.2183	0.346693	SLC25A25;SLC25A25;SLC25A25;SLC25A25	Body;Body;Body;5'UTR		0.674167	0.707492	0.322192	0.414912	0.466884	0.133974	-0.22936
cg27512513	-1.57746	-9.70202	4.06607e-10	1.95422e-07	13.2118	0.335071	SAMD12	Body		0.888085	0.897816	0.887252	0.734149	0.706146	0.754836	-0.15934
cg07464217	-1.5672	-9.69924	4.09007e-10	1.96326e-07	13.2061	0.337464	CTSZ	TSS1500	S_Shore	0.552956	0.534628	0.556458	0.333639	0.254929	0.282751	-0.257574
cg05365532	-1.62731	-9.69646	4.11419e-10	1.97234e-07	13.2005	0.323692	LILRB1	TSS1500		0.341533	0.343628	0.372929	0.176978	0.113853	0.157246	-0.203338
cg18348690	-1.62254	-9.69476	4.12902e-10	1.97694e-07	13.1971	0.324762	S100A10	TSS1500	S_Shore	0.788264	0.775978	0.742226	0.486723	0.524414	0.54673	-0.249534
cg06224893	-1.7825	-9.68931	4.177e-10	1.99739e-07	13.186	0.29068	DNMT3A;DNMT3A;DNMT3A	Body;Body;Body		0.880927	0.768018	0.89246	0.746748	0.372584	0.736579	-0.228498
cg16401465	-1.80549	-9.67318	4.32225e-10	2.06424e-07	13.1534	0.286085	ARID5B	Body		0.754511	0.817363	0.638836	0.46903	0.451638	0.437521	-0.284174
cg22610434	-1.64975	-9.65835	4.46034e-10	2.12751e-07	13.1233	0.318696	CD1C	1stExon		0.739543	0.741495	0.752495	0.51759	0.394781	0.531879	-0.263094
cg03564228	-1.54126	-9.6524	4.51696e-10	2.15181e-07	13.1113	0.343584				0.760731	0.711963	0.747913	0.486545	0.465746	0.528424	-0.24663
cg25339052	-1.72228	-9.65096	4.53076e-10	2.15567e-07	13.1083	0.30307				0.89888	0.904157	0.877798	0.643808	0.797779	0.700408	-0.179613
cg15227911	-1.59095	-9.64948	4.54509e-10	2.15977e-07	13.1053	0.331953	CHD3;CHD3;CHD3	Body;TSS200;TSS200	S_Shelf	0.519057	0.506961	0.558354	0.257325	0.297567	0.25188	-0.2592
cg01432692	-1.80692	-9.63373	4.6997e-10	2.23044e-07	13.0733	0.285801				0.767155	0.743467	0.779641	0.458505	0.573199	0.40748	-0.283693
cg09556700	-1.54407	-9.61683	4.87155e-10	2.30622e-07	13.039	0.342917	SKI	Body	N_Shore	0.468882	0.496248	0.431783	0.260677	0.229304	0.198254	-0.236226
cg05963136	-1.70646	-9.61344	4.90683e-10	2.32003e-07	13.0321	0.306412	IGFL3	TSS1500		0.770845	0.775471	0.819388	0.480448	0.610392	0.506996	-0.255956
cg17071731	-1.67831	-9.60377	5.00889e-10	2.36532e-07	13.0124	0.312449				0.508853	0.4455	0.507548	0.279183	0.144772	0.281232	-0.252238
cg00945409	-2.05879	-9.59762	5.07492e-10	2.39352e-07	12.9999	0.240016	LOC283050;LOC283050;LOC283050	Body;Body;Body	S_Shelf	0.883885	0.871264	0.88295	0.682764	0.734009	0.47187	-0.249818
cg26808618	-1.5149	-9.59693	5.08233e-10	2.39404e-07	12.9985	0.34992	KLF6;KLF6;KLF6;KLF6	Body;Body;Body;Body	Island	0.905483	0.87939	0.88984	0.761768	0.733003	0.73339	-0.148851
cg17017514	-1.5079	-9.5952	5.10113e-10	2.39991e-07	12.9949	0.351623			S_Shelf	0.867115	0.855211	0.879345	0.696745	0.674565	0.718485	-0.170626
cg24757533	-1.53551	-9.59115	5.14528e-10	2.41767e-07	12.9867	0.344957	RHBDF2;RHBDF2	5'UTR;5'UTR	N_Shelf	0.955933	0.956011	0.955963	0.882923	0.867431	0.89484	-0.074238
cg01717524	-1.5538	-9.58983	5.15981e-10	2.4215e-07	12.984	0.340612				0.80496	0.810524	0.810665	0.630105	0.578973	0.560229	-0.218947
cg12032027	-1.62616	-9.57781	5.29365e-10	2.48124e-07	12.9595	0.32395	ZNF217	1stExon	Island	0.902054	0.888264	0.899005	0.784652	0.742794	0.676888	-0.161663
cg23280720	-1.58441	-9.57381	5.33898e-10	2.49939e-07	12.9513	0.333462	HECA	Body		0.634305	0.589948	0.613331	0.348055	0.380785	0.305664	-0.267693
cg19628333	-1.80354	-9.57163	5.36387e-10	2.50794e-07	12.9469	0.286471	RBMS2	TSS1500		0.85931	0.871967	0.87257	0.712452	0.537139	0.695622	-0.219545
cg10372525	-1.52387	-9.57039	5.37805e-10	2.51147e-07	12.9444	0.347753	CD300C	TSS1500		0.778245	0.741847	0.738165	0.533023	0.483879	0.52673	-0.238208
cg17751776	-1.53091	-9.56464	5.44449e-10	2.53937e-07	12.9326	0.346059	PIPOX;PIPOX	5'UTR;1stExon		0.202384	0.202333	0.222554	0.0761046	0.0902123	0.0788662	-0.127363
cg01313358	-1.56981	-9.54946	5.6238e-10	2.61977e-07	12.9016	0.336852	RAB43	TSS1500	S_Shore	0.311581	0.344322	0.333635	0.160498	0.136413	0.125158	-0.189156
cg02573566	-1.5555	-9.54887	5.63094e-10	2.61987e-07	12.9004	0.340211	S100A13;S100A13;S100A13;S100A13;S100A1;S100A13;S100A13	5'UTR;1stExon;5'UTR;5'UTR;TSS1500;5'UTR;5'UTR		0.772056	0.717283	0.615044	0.483095	0.499999	0.365109	-0.25206
cg27366280	-1.54434	-9.54617	5.6635e-10	2.6292e-07	12.8949	0.342853	TRAK1;TRAK1	Body;Body		0.814818	0.8207	0.766111	0.560037	0.612375	0.569145	-0.220024
cg07086226	-1.51867	-9.54592	5.66645e-10	2.6292e-07	12.8944	0.349008	MFSD7	Body	Island	0.769884	0.759034	0.703769	0.508609	0.530555	0.474962	-0.23952
cg06200244	-1.62403	-9.54548	5.67181e-10	2.6292e-07	12.8935	0.324428	TRIB2;TRIB2	Body;Body	S_Shelf	0.809465	0.788556	0.838061	0.645523	0.546779	0.557382	-0.228799
cg16695253	-1.65947	-9.5342	5.81012e-10	2.69002e-07	12.8704	0.316554	BANP;BANP	Body;Body		0.488938	0.614375	0.492355	0.302523	0.296441	0.194346	-0.267453
cg04254886	-1.7058	-9.53349	5.81895e-10	2.69082e-07	12.869	0.306552	NDRG2;NDRG2;NDRG2;NDRG2;NDRG2;NDRG2;NDRG2;NDRG2	Body;Body;Body;Body;Body;Body;Body;Body	N_Shelf	0.627582	0.637148	0.610706	0.437318	0.2818	0.300474	-0.285281
cg05348852	-1.53988	-9.52023	5.98638e-10	2.76487e-07	12.8418	0.343913	C13orf29	TSS200		0.792235	0.733699	0.663237	0.531705	0.476356	0.447564	-0.244515
cg04657700	-1.50393	-9.50969	6.12297e-10	2.82451e-07	12.8202	0.35259	MOGAT1	TSS1500	N_Shore	0.851184	0.817415	0.833973	0.648666	0.618895	0.651966	-0.194348
cg14113960	-1.50516	-9.50905	6.13137e-10	2.82494e-07	12.8189	0.352291	NSUN5B;NSUN5B;NSUN5B	5'UTR;5'UTR;5'UTR	S_Shelf	0.671813	0.660908	0.653116	0.405042	0.429188	0.387877	-0.254576
cg00913556	-1.53812	-9.50117	6.23569e-10	2.86952e-07	12.8028	0.344333	IFT140	Body		0.774535	0.739414	0.779478	0.576243	0.498254	0.500278	-0.239551
cg26540004	-1.50267	-9.49652	6.29812e-10	2.89473e-07	12.7932	0.352901	SLC38A9	Body		0.586267	0.688458	0.617615	0.323385	0.456934	0.345469	-0.255517
cg11737831	-1.60449	-9.49213	6.35762e-10	2.91786e-07	12.7842	0.328851			N_Shore	0.337354	0.404828	0.382777	0.181384	0.147309	0.161824	-0.211481
cg07018090	-1.51607	-9.49167	6.36387e-10	2.91786e-07	12.7833	0.349636	BANP;BANP	Body;Body		0.188124	0.177865	0.132857	0.0641973	0.0671319	0.0553504	-0.104055
cg16395432	-1.52795	-9.48201	6.49711e-10	2.97535e-07	12.7634	0.346769	MIR1976;RPS6KA1;RPS6KA1	TSS1500;Body;Body		0.477042	0.445213	0.427846	0.236127	0.244853	0.180862	-0.22942
cg23271915	-1.56735	-9.47815	6.55112e-10	2.99647e-07	12.7555	0.337427				0.718431	0.681391	0.728161	0.483621	0.456	0.408976	-0.259795
cg03128029	-1.51371	-9.47663	6.57251e-10	3.00262e-07	12.7524	0.350209	NOP58	Body		0.499515	0.565384	0.54548	0.281035	0.307525	0.267726	-0.251365
cg07604732	-1.56205	-9.47555	6.58767e-10	3.00592e-07	12.7502	0.338669	LOC728276	TSS1500		0.798679	0.788609	0.73537	0.52293	0.5506	0.540852	-0.236092
cg18129996	-1.73103	-9.47126	6.64861e-10	3.02644e-07	12.7414	0.301238			N_Shelf	0.919074	0.890032	0.888404	0.697942	0.786563	0.700912	-0.170698
cg02876466	-1.55104	-9.46718	6.70706e-10	3.04938e-07	12.733	0.341265	LOC283050;LOC283050;LOC283050	Body;Body;Body	S_Shore	0.831016	0.808707	0.759773	0.575255	0.634217	0.526241	-0.221261
cg21418854	-1.54368	-9.46534	6.73361e-10	3.05778e-07	12.7292	0.343009	C1orf113;C1orf113	TSS1500;TSS1500	N_Shore	0.858194	0.883631	0.830539	0.704072	0.677439	0.645188	-0.181888
cg05622577	-1.71266	-9.46126	6.7928e-10	3.08096e-07	12.7208	0.305097				0.87623	0.87751	0.86325	0.593378	0.686865	0.739078	-0.199223
cg19147804	-1.51679	-9.45902	6.8256e-10	3.09214e-07	12.7162	0.349462	MAD1L1;MAD1L1;MAD1L1	Body;Body;Body	N_Shore	0.905787	0.928296	0.941793	0.77315	0.795996	0.865367	-0.113788
cg12884495	-1.75365	-9.45276	6.91805e-10	3.13027e-07	12.7033	0.296551	WBP2;UNC13D	3'UTR;TSS1500		0.755709	0.76239	0.678329	0.473478	0.383139	0.489734	-0.283359
cg26663772	-1.54412	-9.44843	6.98269e-10	3.15575e-07	12.6944	0.342906	SSH1;SSH1;SSH1	Body;Body;Body		0.837605	0.826262	0.823745	0.636889	0.66488	0.569345	-0.205499
cg04270489	-1.72495	-9.43755	7.14784e-10	3.22654e-07	12.672	0.302509				0.846574	0.834586	0.821908	0.575009	0.707859	0.517431	-0.234256
cg02138124	-1.51501	-9.43372	7.20697e-10	3.24936e-07	12.6641	0.349894	EIF4EBP1	Body		0.905611	0.879389	0.891423	0.775254	0.685883	0.765383	-0.149967
cg12222277	-1.62582	-9.43275	7.22207e-10	3.24966e-07	12.6621	0.324025	SKI	Body		0.560443	0.556317	0.530955	0.354409	0.225068	0.272079	-0.265386
cg12232146	-1.62069	-9.43257	7.22481e-10	3.24966e-07	12.6618	0.325181				0.885227	0.878041	0.85577	0.708593	0.761773	0.591457	-0.185739
cg26909981	-1.58674	-9.42212	7.38911e-10	3.31962e-07	12.6402	0.332922	PPP1R15A	Body	S_Shore	0.821558	0.851041	0.812084	0.669262	0.598686	0.577497	-0.213079
cg04640197	-1.59432	-9.42075	7.41093e-10	3.32548e-07	12.6374	0.331178	ARMC10;ARMC10;ARMC10;ARMC10;ARMC10;ARMC10	Body;Body;Body;Body;Body;Body	S_Shelf	0.78534	0.810589	0.796718	0.623031	0.551906	0.518952	-0.232919
cg07520810	-1.47954	-9.40772	7.62187e-10	3.41609e-07	12.6105	0.358603	ARID5B	Body		0.585404	0.615892	0.520556	0.340571	0.357783	0.280036	-0.247821
cg19380581	-1.64417	-9.39358	7.85765e-10	3.5176e-07	12.5813	0.319931	PSTPIP2	Body	S_Shelf	0.526411	0.537608	0.514539	0.332155	0.207701	0.246074	-0.264209
cg19749361	-1.58574	-9.38872	7.94037e-10	3.55043e-07	12.5713	0.333155				0.66759	0.676637	0.685363	0.471506	0.354394	0.396205	-0.269161
cg20671781	-1.59149	-9.38767	7.95846e-10	3.55432e-07	12.5691	0.33183				0.579525	0.63515	0.454499	0.31961	0.300286	0.262016	-0.262421
cg03477252	-1.59406	-9.37953	8.0994e-10	3.61301e-07	12.5523	0.331237	DAXX;DAXX;DAXX;DAXX	Body;Body;Body;Body	N_Shore	0.866754	0.85293	0.818367	0.666669	0.723383	0.540762	-0.202412
cg09129067	-1.51346	-9.3776	8.13325e-10	3.62384e-07	12.5483	0.35027			Island	0.275654	0.30419	0.207534	0.108322	0.114284	0.095473	-0.156433
cg26361436	-1.64894	-9.37609	8.15966e-10	3.63133e-07	12.5452	0.318874				0.473737	0.618422	0.523042	0.295579	0.308919	0.209239	-0.267155
cg14444376	-1.75375	-9.37278	8.21823e-10	3.65311e-07	12.5383	0.296531	GPNMB;GPNMB;GPNMB;GPNMB	5'UTR;1stExon;1stExon;5'UTR	N_Shore	0.775744	0.680893	0.766081	0.47044	0.503951	0.400397	-0.282643
cg04545963	-1.47887	-9.36774	8.30804e-10	3.6887e-07	12.5279	0.358769	NFKBIA	Body	N_Shore	0.36289	0.527766	0.455049	0.163489	0.300654	0.221521	-0.220013
cg24897320	-1.47451	-9.36401	8.37529e-10	3.7142e-07	12.5202	0.359856	CYB561D1;CYB561D1;CYB561D1;CYB561D1;CYB561D1	3'UTR;3'UTR;3'UTR;3'UTR;3'UTR		0.617828	0.669814	0.571608	0.369643	0.430034	0.312718	-0.248952
cg16450097	-1.86593	-9.36211	8.40967e-10	3.72509e-07	12.5162	0.274346				0.81373	0.829626	0.781315	0.622448	0.418784	0.567027	-0.272137
cg08423562	-1.478	-9.3596	8.4555e-10	3.74102e-07	12.511	0.358987	FHL3	5'UTR		0.36341	0.309738	0.288036	0.179066	0.133963	0.118855	-0.176433
cg16734795	-1.6556	-9.3468	8.69268e-10	3.84146e-07	12.4845	0.317406	GPR77	TSS1500		0.407567	0.441735	0.415516	0.245467	0.168836	0.150279	-0.233412
cg26562462	-1.79169	-9.34212	8.78097e-10	3.87596e-07	12.4748	0.288834	TBC1D14;TBC1D14	Body;Body	S_Shelf	0.237984	0.311583	0.335086	0.13181	0.0794776	0.110205	-0.18772
cg26417912	-1.50084	-9.33801	8.85943e-10	3.90604e-07	12.4663	0.353349	SLAMF9;SLAMF9;SLAMF9	3'UTR;Body;Body		0.818259	0.813113	0.764032	0.576442	0.637392	0.538477	-0.214364
cg04785903	-1.4785	-9.33234	8.96877e-10	3.94965e-07	12.4545	0.358862	FAM107B	Body		0.909677	0.902217	0.863251	0.797676	0.752202	0.693731	-0.143845
cg26419676	-1.86504	-9.30883	9.43716e-10	4.14627e-07	12.4057	0.274515			S_Shelf	0.659385	0.696033	0.616116	0.430305	0.249877	0.361941	-0.309804
cg15461340	-1.48983	-9.3037	9.5427e-10	4.18779e-07	12.395	0.356056	C1orf186;C1orf186	1stExon;5'UTR		0.835437	0.814181	0.831551	0.677737	0.586846	0.620679	-0.198636
cg25619717	-1.73439	-9.30299	9.5573e-10	4.18934e-07	12.3936	0.300536	FEM1C	Body		0.899182	0.894493	0.872613	0.795778	0.612099	0.694378	-0.188012
cg01944226	-1.49546	-9.30151	9.5881e-10	4.19798e-07	12.3905	0.354667	SLC16A3;SLC16A3	5'UTR;5'UTR	Island	0.828029	0.85337	0.783644	0.652082	0.635182	0.580132	-0.199215
cg27254661	-1.47783	-9.29479	9.72891e-10	4.25471e-07	12.3765	0.359029	SPR	Body	S_Shelf	0.572089	0.555728	0.554352	0.315321	0.334411	0.289831	-0.247536
cg08164233	-1.48039	-9.29009	9.82844e-10	4.29328e-07	12.3667	0.358392	RFXAP	Body	S_Shore	0.535955	0.560601	0.561191	0.312798	0.285235	0.315566	-0.248049
cg16345114	-1.48544	-9.2851	9.93554e-10	4.33507e-07	12.3563	0.357141	ERGIC1	Body		0.914305	0.926189	0.916111	0.797379	0.833215	0.771726	-0.118095
cg23647554	-1.52333	-9.28028	1.00399e-09	4.37555e-07	12.3463	0.347881	ZBTB47	Body	S_Shore	0.479816	0.44552	0.384514	0.252627	0.178061	0.200936	-0.226075
cg10668614	-1.72659	-9.24306	1.08857e-09	4.73871e-07	12.2687	0.302166	CHID1	TSS200	S_Shelf	0.652997	0.662327	0.597989	0.406126	0.263253	0.379708	-0.288076
cg27022584	-1.53746	-9.23274	1.11331e-09	4.84085e-07	12.2471	0.344492	BAIAP2;BAIAP2;BAIAP2;BAIAP2	Body;Body;Body;Body		0.466076	0.396041	0.450818	0.210624	0.226878	0.189615	-0.228606
cg06082906	-1.55728	-9.22115	1.14175e-09	4.95457e-07	12.2229	0.339791	ABHD12;PYGB	Body;3'UTR		0.877403	0.873506	0.848428	0.745468	0.632808	0.681441	-0.179874
cg04294971	-1.50241	-9.22102	1.14208e-09	4.95457e-07	12.2227	0.352962	RFNG	Body	N_Shore	0.918695	0.892067	0.870208	0.797194	0.708521	0.7405	-0.144918
cg15571231	-1.45424	-9.21367	1.1605e-09	5.02873e-07	12.2073	0.364947	FMNL2	Body		0.758751	0.735002	0.753589	0.529483	0.519295	0.512924	-0.228546
cg02711245	-1.5433	-9.20704	1.17742e-09	5.09621e-07	12.1934	0.3431	LPP;LPP;LPP	5'UTR;5'UTR;5'UTR		0.792005	0.807493	0.810957	0.583401	0.633486	0.520399	-0.22439
cg08012294	-1.64157	-9.1966	1.20452e-09	5.20754e-07	12.1716	0.320507	CTSB;CTSB;CTSB;CTSB;CTSB	5'UTR;5'UTR;5'UTR;5'UTR;5'UTR	N_Shore	0.886803	0.864107	0.863881	0.661467	0.631263	0.755893	-0.188722
cg24704940	-1.6204	-9.18916	1.22424e-09	5.28544e-07	12.156	0.325246			S_Shelf	0.914742	0.90287	0.900334	0.78798	0.674657	0.800141	-0.151722
cg04979551	-1.59076	-9.18875	1.22533e-09	5.28544e-07	12.1551	0.331996	CREBBP;CREBBP	Body;Body	S_Shelf	0.884168	0.894724	0.883865	0.776741	0.737247	0.649031	-0.166579
cg24900654	-1.48834	-9.18468	1.23627e-09	5.32659e-07	12.1466	0.356422	KCNN4	TSS200		0.438219	0.469984	0.428361	0.194564	0.276195	0.199006	-0.222266
cg21458721	-1.44423	-9.18311	1.24051e-09	5.33875e-07	12.1433	0.367488	SNX8	Body	N_Shore	0.883995	0.867332	0.841675	0.737632	0.700203	0.666704	-0.162821
cg00910861	-1.54033	-9.17995	1.24911e-09	5.36967e-07	12.1367	0.343806	UBXN11	5'UTR	S_Shelf	0.785368	0.800443	0.800047	0.6209	0.568144	0.517018	-0.226599
cg21164050	-1.64966	-9.17822	1.25382e-09	5.38381e-07	12.1331	0.318715				0.815321	0.808836	0.81556	0.484421	0.65726	0.592606	-0.235143
cg21243597	-1.48865	-9.17596	1.26002e-09	5.40431e-07	12.1283	0.356346	C18orf1;C18orf1	5'UTR;5'UTR		0.627041	0.726979	0.69151	0.416816	0.441641	0.426026	-0.253683
cg19033438	-1.61075	-9.1739	1.26572e-09	5.42261e-07	12.124	0.327428	RXRB	Body	S_Shelf	0.880319	0.898151	0.876969	0.706331	0.801512	0.623198	-0.174799
cg04252044	-1.50692	-9.16561	1.28886e-09	5.51552e-07	12.1066	0.351862			N_Shore	0.631364	0.644481	0.589986	0.396783	0.424473	0.28348	-0.253698
cg19473656	-1.59543	-9.15029	1.33274e-09	5.69688e-07	12.0744	0.330923	SLC7A8;SLC7A8	Body;TSS200		0.828398	0.775916	0.744849	0.535597	0.531077	0.572985	-0.236501
cg05363955	-1.6309	-9.14285	1.35464e-09	5.78396e-07	12.0588	0.322887	DOCK10	Body		0.786827	0.790436	0.765715	0.468546	0.645617	0.481986	-0.248943
cg07425204	-1.48448	-9.13505	1.37795e-09	5.87685e-07	12.0424	0.357376	PRKAR1A;PRKAR1A;PRKAR1A	5'UTR;5'UTR;5'UTR	S_Shelf	0.493852	0.542381	0.489868	0.280181	0.25201	0.267552	-0.242119
cg14597545	-1.49683	-9.12254	1.41624e-09	6.03337e-07	12.0161	0.354332	ADPGK;ADPGK;ADPGK	Body;Body;Body	N_Shore	0.428952	0.41586	0.401436	0.249511	0.180348	0.167815	-0.216192
cg25310447	-1.48371	-9.11411	1.44266e-09	6.13212e-07	11.9983	0.357568	SLC19A1	Body	Island	0.940282	0.948186	0.933853	0.863637	0.840647	0.846326	-0.0905702
cg03475293	-1.86724	-9.11111	1.45219e-09	6.16569e-07	11.992	0.274098			N_Shore	0.802531	0.766634	0.600563	0.482673	0.358372	0.435996	-0.297563
cg27118035	-1.46922	-9.10478	1.47247e-09	6.2448e-07	11.9787	0.361178	ZNF267	Body		0.193618	0.217372	0.269254	0.0916905	0.0824603	0.102938	-0.134385
cg15759721	-1.58524	-9.10344	1.4768e-09	6.25615e-07	11.9758	0.33327	MIR21	Body		0.854687	0.846507	0.847414	0.634532	0.588469	0.727525	-0.19936
cg15029037	-1.50798	-9.09822	1.49383e-09	6.32124e-07	11.9648	0.351604	ZNF827	Body		0.868735	0.887387	0.855148	0.673134	0.703423	0.728775	-0.168646
cg14439102	-1.43143	-9.09437	1.50648e-09	6.36767e-07	11.9567	0.370763	GNAQ	Body		0.734249	0.73397	0.734402	0.513347	0.489501	0.503039	-0.232245
cg12592365	-1.67217	-9.08567	1.53554e-09	6.48325e-07	11.9384	0.313781	RPTOR;RPTOR	Body;Body		0.766642	0.746704	0.758087	0.491863	0.588127	0.398493	-0.264317
cg05497253	-1.45964	-9.08448	1.53958e-09	6.49306e-07	11.9358	0.363584	LHFPL2	5'UTR		0.523376	0.494502	0.459182	0.316118	0.234891	0.231423	-0.231543
cg01186980	-1.48741	-9.0789	1.55855e-09	6.56575e-07	11.9241	0.356651				0.578686	0.552989	0.544083	0.318283	0.353892	0.262263	-0.247107
cg03033176	-1.53646	-9.06433	1.60926e-09	6.77187e-07	11.8933	0.344731	EHBP1L1	Body	S_Shore	0.158811	0.174735	0.196405	0.0680471	0.0778049	0.0556112	-0.109496
cg26648185	-1.45777	-9.04214	1.68977e-09	7.10277e-07	11.8464	0.364054	TIAM1	5'UTR	N_Shelf	0.62364	0.602309	0.574686	0.378511	0.389556	0.293639	-0.24631
cg00874032	-1.48608	-9.03489	1.71698e-09	7.20911e-07	11.831	0.356981				0.663256	0.656795	0.627001	0.4688	0.361414	0.363064	-0.251258
cg11650874	-1.52734	-9.03018	1.73491e-09	7.27632e-07	11.821	0.346918	CHID1;CHID1;CHID1;CHID1;CHID1	5'UTR;5'UTR;5'UTR;5'UTR;5'UTR	N_Shelf	0.568352	0.540433	0.545014	0.380308	0.243556	0.277269	-0.250888
cg02558026	-1.45037	-9.02243	1.76479e-09	7.3868e-07	11.8046	0.365927	MIR762;BCL7C	TSS1500;Body	N_Shore	0.072666	0.112338	0.100837	0.0306582	0.0417987	0.0325606	-0.0602745
cg19106326	-1.51551	-9.02234	1.76515e-09	7.3868e-07	11.8044	0.349773				0.762784	0.79111	0.775788	0.479155	0.638355	0.522496	-0.229892
cg00672712	-1.42549	-9.0212	1.76958e-09	7.39718e-07	11.802	0.372294	C7orf43	3'UTR	N_Shelf	0.844043	0.859202	0.812104	0.685985	0.685052	0.607262	-0.179017
cg16344511	-1.42257	-9.00793	1.82211e-09	7.60838e-07	11.7739	0.373047	CD44;CD44;CD44;CD44;CD44	Body;Body;Body;Body;Body		0.905277	0.86599	0.897759	0.776722	0.695954	0.779504	-0.138949
cg14189441	-1.74046	-9.00543	1.83221e-09	7.6421e-07	11.7686	0.299273				0.83809	0.821139	0.834725	0.564053	0.703485	0.50789	-0.239509
cg07134316	-1.4342	-9.00377	1.83894e-09	7.66174e-07	11.765	0.370052	NAB2	Body		0.661772	0.621436	0.53724	0.417509	0.405151	0.277078	-0.240237
cg06966462	-1.5234	-9.00238	1.84458e-09	7.6768e-07	11.7621	0.347864	CPSF3	Body	N_Shore	0.891504	0.895232	0.890519	0.756911	0.78678	0.675912	-0.152551
cg00679763	-1.47428	-8.98769	1.90538e-09	7.92113e-07	11.7309	0.359913	UBE2Z	Body		0.858966	0.860044	0.868682	0.700622	0.721745	0.653874	-0.170483
cg05460965	-1.62139	-8.98389	1.92144e-09	7.97914e-07	11.7228	0.325022	CDKN1A;CDKN1A	TSS1500;TSS1500	N_Shore	0.587846	0.601634	0.541405	0.379544	0.239412	0.309183	-0.267582
cg05944260	-1.55341	-8.98049	1.93592e-09	8.03046e-07	11.7156	0.340705	SPOCD1	Body		0.832171	0.821437	0.764907	0.548492	0.677951	0.532194	-0.219959
cg19226017	-1.46841	-8.9357	2.13765e-09	8.85755e-07	11.6203	0.361381	FKBP5;LOC285847	TSS1500;Body	N_Shore	0.784852	0.771146	0.764723	0.575096	0.595216	0.483107	-0.222434
cg15633035	-1.49099	-8.93035	2.16313e-09	8.95335e-07	11.6089	0.355769	IL6R;IL6R	3'UTR;3'UTR		0.361077	0.45333	0.360381	0.205504	0.188147	0.149181	-0.210652
cg07183799	-1.40625	-8.92675	2.18048e-09	9.01531e-07	11.6012	0.377292	ARGLU1	Body		0.826942	0.830196	0.830066	0.651027	0.652513	0.635653	-0.182671
cg20059012	-1.5178	-8.92319	2.19774e-09	9.07674e-07	11.5936	0.349219	RARG;RARG	Body;Body	N_Shore	0.265005	0.34994	0.212823	0.0906454	0.125943	0.109771	-0.167136
cg02855203	-1.60812	-8.92108	2.20807e-09	9.10949e-07	11.5891	0.328025	NXF1;NXF1	Body;Body	N_Shelf	0.922542	0.909838	0.918947	0.78856	0.698096	0.847461	-0.13907
cg07090714	-1.58374	-8.91072	2.2594e-09	9.31112e-07	11.567	0.333617				0.287096	0.31011	0.364674	0.165304	0.118075	0.122303	-0.185399
cg25917732	-1.58622	-8.90995	2.26324e-09	9.31681e-07	11.5653	0.333042	STK32C	Body	N_Shore	0.884356	0.885245	0.862484	0.760996	0.628614	0.717196	-0.175093
cg20969221	-1.49772	-8.88691	2.38207e-09	9.79534e-07	11.5161	0.354113	ACP2	Body		0.839556	0.868626	0.868084	0.656808	0.748844	0.63671	-0.177968
cg23770271	-1.43618	-8.88492	2.39265e-09	9.8226e-07	11.5118	0.369544	ITGAE;ITGAE	1stExon;5'UTR		0.437336	0.449003	0.402214	0.255939	0.210805	0.184624	-0.212395
cg21330896	-1.46417	-8.88468	2.39389e-09	9.8226e-07	11.5113	0.362443	ZNF395	3'UTR		0.197799	0.263786	0.1788	0.0784449	0.0913198	0.0855331	-0.128363
cg04323925	-1.67762	-8.88302	2.40275e-09	9.84826e-07	11.5078	0.312598				0.555226	0.54392	0.585636	0.395908	0.217984	0.254882	-0.272002
cg16681516	-1.45121	-8.88234	2.40641e-09	9.85261e-07	11.5063	0.365714	DMWD	TSS1500	S_Shore	0.351793	0.38579	0.395159	0.196981	0.164087	0.180905	-0.196923
cg22469948	-1.54289	-8.88128	2.41209e-09	9.86523e-07	11.504	0.343197	AP2A1;AP2A1	Body;Body	N_Shore	0.833509	0.815632	0.743399	0.587633	0.558304	0.589965	-0.218879
cg22627753	-1.46899	-8.88057	2.41588e-09	9.87004e-07	11.5025	0.361234	AGRN	Body	N_Shore	0.878371	0.874184	0.869458	0.716802	0.760683	0.661115	-0.161137
cg25541209	-1.446	-8.87575	2.44193e-09	9.96572e-07	11.4922	0.367038	ZMYND8;ZMYND8;LOC100131496;ZMYND8	Body;Body;Body;Body		0.442618	0.485045	0.415163	0.248182	0.21658	0.218121	-0.219981
cg02922280	-1.52926	-8.86751	2.4871e-09	1.01392e-06	11.4746	0.346454			N_Shelf	0.838899	0.838027	0.811592	0.584168	0.716335	0.573849	-0.204722
cg07709485	-1.46311	-8.86541	2.49873e-09	1.01756e-06	11.4701	0.362711	PIAS1	Body		0.874638	0.877077	0.877027	0.756962	0.672891	0.724427	-0.158154
cg16352527	-1.47965	-8.85442	2.56058e-09	1.04163e-06	11.4465	0.358576	ADAMTS14;ADAMTS14	Body;Body		0.376017	0.474706	0.288964	0.198851	0.194357	0.141551	-0.201643
cg05793240	-1.4261	-8.84789	2.59809e-09	1.05575e-06	11.4325	0.372137	GNA12	Body	S_Shore	0.764545	0.78279	0.620152	0.580575	0.531124	0.384522	-0.223755
cg03183618	-1.42971	-8.84373	2.62229e-09	1.06413e-06	11.4236	0.371205				0.888678	0.893499	0.895875	0.780866	0.732474	0.751095	-0.137873
cg21097090	-1.41017	-8.84338	2.62432e-09	1.06413e-06	11.4229	0.376268	TNFAIP8;TNFAIP8	Body;Body	S_Shelf	0.689836	0.698833	0.688345	0.462456	0.42636	0.468875	-0.239775
cg01287376	-1.44026	-8.82998	2.70388e-09	1.09522e-06	11.3941	0.368501				0.890824	0.887284	0.900968	0.763582	0.769803	0.730132	-0.138519
cg20001070	-1.38911	-8.82357	2.74284e-09	1.10981e-06	11.3803	0.381799	UPP1;UPP1	5'UTR;5'UTR	S_Shore	0.300209	0.334586	0.315948	0.133911	0.165173	0.14652	-0.16838
cg01554474	-1.4867	-8.80378	2.86668e-09	1.15791e-06	11.3378	0.356828	RAG1AP1;RAG1AP1;RAG1AP1	TSS1500;TSS1500;TSS1500	N_Shore	0.289157	0.353934	0.294402	0.154732	0.124805	0.129546	-0.176136
cg03642555	-1.48444	-8.8036	2.86783e-09	1.15791e-06	11.3374	0.357387				0.734116	0.778629	0.707975	0.56236	0.556194	0.398611	-0.234518
cg02387843	-1.58398	-8.79597	2.91715e-09	1.17657e-06	11.321	0.33356	SLC2A9;SLC2A9	Body;Body		0.82296	0.816708	0.780134	0.586848	0.516311	0.64198	-0.224888
cg13581866	-1.39832	-8.77304	3.07058e-09	1.23582e-06	11.2716	0.379371				0.339842	0.356872	0.37856	0.144189	0.168662	0.203931	-0.186164
cg07795928	-1.63919	-8.76758	3.10833e-09	1.24968e-06	11.2598	0.321037	ITPKB	Body		0.847096	0.880471	0.876162	0.738038	0.679792	0.600048	-0.195284
cg08729279	-1.55274	-8.76581	3.12068e-09	1.25199e-06	11.256	0.340861				0.894936	0.889497	0.892052	0.700868	0.804817	0.698589	-0.157404
cg08775595	-1.5254	-8.76581	3.12069e-09	1.25199e-06	11.256	0.347384				0.529857	0.828373	0.473373	0.343405	0.542169	0.244123	-0.233968
cg26539455	-1.59808	-8.75771	3.17781e-09	1.27356e-06	11.2385	0.330316			S_Shore	0.865218	0.876919	0.835866	0.762304	0.614451	0.618886	-0.194121
cg05897465	-1.57007	-8.74521	3.26806e-09	1.30835e-06	11.2116	0.336792				0.899597	0.899841	0.867408	0.734484	0.820279	0.614266	-0.165939
cg09498134	-1.53338	-8.74329	3.28211e-09	1.31258e-06	11.2074	0.345466	LOC285954;LOC285954	Body;Body	N_Shore	0.628354	0.641152	0.633568	0.43502	0.402444	0.288915	-0.258898
cg10842314	-1.64656	-8.74035	3.30386e-09	1.31989e-06	11.2011	0.3194	SH3TC1	Body		0.674031	0.634146	0.735831	0.440743	0.434543	0.34597	-0.27425
cg23226397	-1.38666	-8.73979	3.30797e-09	1.32014e-06	11.1999	0.38245	SERPINF2;SERPINF2;SERPINF2	Body;Body;Body	Island	0.942373	0.935276	0.928992	0.87457	0.840216	0.825112	-0.0889142
cg14480222	-1.40194	-8.73889	3.31467e-09	1.32066e-06	11.1979	0.37842				0.85477	0.855598	0.84771	0.661523	0.687841	0.709333	-0.16646
cg26328058	-1.44102	-8.73868	3.31626e-09	1.32066e-06	11.1974	0.368306	TRIP11	Body		0.89811	0.879164	0.837367	0.748768	0.695031	0.707923	-0.154307
cg08460026	-1.65415	-8.7299	3.38219e-09	1.34512e-06	11.1785	0.317726	CTLA4;CTLA4	TSS200;TSS200		0.530298	0.606342	0.569316	0.311679	0.219679	0.356787	-0.272604
cg24688837	-1.43749	-8.72955	3.38479e-09	1.34512e-06	11.1777	0.369209	MIR1250;AATK	TSS200;Body	N_Shelf	0.873822	0.874485	0.831603	0.710758	0.763881	0.600884	-0.168129
cg03515844	-1.46369	-8.71696	3.48179e-09	1.38222e-06	11.1505	0.362566	ZBTB17	5'UTR		0.681657	0.714839	0.618216	0.492456	0.406868	0.381605	-0.244594
cg27624753	-1.3706	-8.71508	3.49656e-09	1.38663e-06	11.1464	0.38673	CRAMP1L	Body	N_Shelf	0.881086	0.882496	0.848347	0.741295	0.738903	0.689501	-0.14741
cg11975790	-1.43492	-8.71121	3.52703e-09	1.39455e-06	11.1381	0.369866	DDR1;DDR1	5'UTR;5'UTR	S_Shore	0.767464	0.774282	0.728847	0.606152	0.512346	0.480444	-0.223884
cg20229025	-1.42759	-8.71117	3.52736e-09	1.39455e-06	11.138	0.371751	AP2A2	Body	N_Shelf	0.938389	0.93931	0.937916	0.868367	0.860767	0.81721	-0.0897569
cg14237301	-1.42364	-8.71114	3.52756e-09	1.39455e-06	11.1379	0.37277	APOB48R	Body	N_Shelf	0.626558	0.668743	0.580163	0.436759	0.412602	0.304777	-0.240442
cg22974630	-2.04363	-8.70071	3.61124e-09	1.42614e-06	11.1153	0.242553	COPZ1	Body		0.784625	0.850387	0.806449	0.609677	0.355528	0.566062	-0.303398
cg06690548	-1.61672	-8.69881	3.62664e-09	1.43073e-06	11.1112	0.326075	SLC7A11	Body		0.881103	0.881745	0.898093	0.699843	0.791141	0.655399	-0.17152
cg24859433	-1.59883	-8.69586	3.65081e-09	1.438e-06	11.1048	0.330144				0.84631	0.852504	0.806875	0.675782	0.545213	0.656572	-0.209374
cg24836281	-1.50855	-8.69563	3.65267e-09	1.438e-06	11.1043	0.351464	LTBP4	Body	N_Shelf	0.738514	0.708715	0.698267	0.517721	0.525617	0.360545	-0.247204
cg12008643	-1.63869	-8.69388	3.66707e-09	1.44217e-06	11.1005	0.321148	RELT;RELT	Body;Body		0.929184	0.923094	0.914489	0.81093	0.85519	0.67817	-0.140826
cg19638572	-1.48198	-8.68085	3.77614e-09	1.48079e-06	11.0723	0.357996	RASSF5;RASSF5;RASSF5	Body;Body;Body	S_Shelf	0.516484	0.564723	0.587297	0.346314	0.28204	0.294999	-0.248384
cg19711949	-1.41906	-8.68074	3.777e-09	1.48079e-06	11.0721	0.373956			N_Shore	0.779	0.777863	0.771785	0.617453	0.562055	0.512032	-0.212369
cg09059267	-1.60152	-8.6689	3.87905e-09	1.51923e-06	11.0464	0.32953			Island	0.362124	0.430665	0.36791	0.12755	0.287301	0.127034	-0.206271
cg11823034	-1.39569	-8.66836	3.88373e-09	1.51949e-06	11.0452	0.380062				0.708436	0.694675	0.656563	0.518923	0.461119	0.384931	-0.231567
cg10667102	-1.77156	-8.63956	4.14413e-09	1.6197e-06	10.9826	0.292892			N_Shore	0.889402	0.888747	0.896719	0.711832	0.798168	0.575735	-0.196378
cg10100117	-1.43244	-8.63802	4.15853e-09	1.62365e-06	10.9793	0.370503	TOR1AIP2;TOR1AIP2	5'UTR;5'UTR	N_Shelf	0.781148	0.746755	0.740057	0.527714	0.496648	0.577693	-0.221969
cg09150733	-1.42269	-8.63558	4.18151e-09	1.63094e-06	10.974	0.373016	YWHAG	Body	N_Shelf	0.814653	0.800105	0.808475	0.650867	0.537021	0.638487	-0.198953
cg23828876	-1.4228	-8.62383	4.2938e-09	1.67302e-06	10.9484	0.372987	PCYT1A	5'UTR		0.768611	0.797084	0.790613	0.537037	0.65057	0.539995	-0.209569
cg04602696	-1.36627	-8.62257	4.30606e-09	1.67607e-06	10.9456	0.387892	FAM38A	Body	S_Shore	0.413907	0.489349	0.302508	0.201149	0.265083	0.154396	-0.195045
cg05670193	-1.40744	-8.61836	4.34714e-09	1.69032e-06	10.9365	0.376979	BCAM	3'UTR		0.390904	0.41829	0.370277	0.220864	0.178521	0.187273	-0.197604
cg02497428	-1.49253	-8.61316	4.39851e-09	1.70854e-06	10.9252	0.355388	METTL9;IGSF6;METTL9	Body;TSS1500;Body		0.481183	0.508019	0.495944	0.308424	0.208033	0.261367	-0.235774
cg16267322	-1.35666	-8.61022	4.42777e-09	1.71814e-06	10.9188	0.390485	SLC24A4;SLC24A4;SLC24A4	Body;Body;Body		0.748947	0.709912	0.731267	0.549768	0.487849	0.501725	-0.216928
cg00161791	-1.38853	-8.59627	4.56963e-09	1.77138e-06	10.8883	0.381954			N_Shore	0.431088	0.363096	0.3068	0.216171	0.156261	0.165516	-0.187679
cg06093152	-1.44064	-8.5912	4.62233e-09	1.78997e-06	10.8773	0.368403				0.51657	0.521627	0.487056	0.344346	0.2596	0.226841	-0.231489
cg15642468	-1.44364	-8.57783	4.76425e-09	1.84305e-06	10.8481	0.367637	SHROOM3	Body		0.832172	0.846727	0.809196	0.692207	0.601242	0.626662	-0.189328
cg25132536	-1.40751	-8.57263	4.82067e-09	1.86297e-06	10.8367	0.376962	EPN2;EPN2;EPN2	5'UTR;5'UTR;5'UTR		0.557934	0.589945	0.596804	0.338538	0.383182	0.301175	-0.240596
cg17614703	-1.35686	-8.56807	4.8707e-09	1.88038e-06	10.8268	0.390432			N_Shelf	0.655569	0.612641	0.601106	0.425566	0.360866	0.389287	-0.231199
cg16919680	-1.49363	-8.56722	4.88004e-09	1.88207e-06	10.8249	0.355117				0.559274	0.499635	0.600699	0.272152	0.339389	0.300695	-0.249124
cg08301518	-1.41899	-8.56225	4.93525e-09	1.90143e-06	10.8141	0.373975	PIP5K1C	Body	S_Shore	0.421271	0.494169	0.405004	0.253757	0.223831	0.200975	-0.21396
cg01220923	-1.38289	-8.55724	4.99167e-09	1.92121e-06	10.8031	0.38345			N_Shore	0.617066	0.604616	0.577654	0.426532	0.343666	0.325375	-0.234588
cg07297830	-1.35592	-8.5542	5.02618e-09	1.93253e-06	10.7965	0.390685	CCND2	Body		0.912812	0.897489	0.912468	0.819274	0.76376	0.794991	-0.114915
cg23184252	-1.84572	-8.54571	5.12382e-09	1.96807e-06	10.7779	0.278216				0.806271	0.90462	0.888719	0.655703	0.767728	0.518511	-0.219222
cg02661110	-1.62453	-8.54403	5.14334e-09	1.97357e-06	10.7742	0.324316	RPH3AL	5'UTR		0.545944	0.471543	0.648843	0.358247	0.250189	0.259932	-0.265987
cg07185664	-1.5025	-8.5397	5.19409e-09	1.99103e-06	10.7647	0.352942	INPP5K;INPP5K;INPP5K	Body;Body;Body	S_Shore	0.430856	0.471138	0.473615	0.275508	0.185038	0.219586	-0.231826
cg17413194	-1.34239	-8.52831	5.33007e-09	2.04108e-06	10.7398	0.394367	GNA13	TSS1500	S_Shore	0.849217	0.846638	0.86807	0.698617	0.681354	0.715953	-0.156001
cg27344162	-1.40557	-8.52319	5.39246e-09	2.06289e-06	10.7286	0.377469	CMIP;CMIP	Body;Body		0.903937	0.913526	0.89581	0.756797	0.836423	0.742341	-0.125904
cg11363229	-1.37008	-8.52046	5.42596e-09	2.07361e-06	10.7226	0.38687	TM4SF19	TSS200		0.882826	0.888831	0.86964	0.733796	0.784728	0.696774	-0.142
cg14266248	-1.34333	-8.51883	5.44606e-09	2.07919e-06	10.719	0.394109	ASPH;ASPH;ASPH;ASPH;ASPH	Body;Body;Body;Body;Body		0.737843	0.75458	0.678092	0.53914	0.533191	0.454397	-0.214595
cg21503275	-1.50515	-8.51805	5.45567e-09	2.08076e-06	10.7173	0.352293	RAD51L1;RAD51L1;RAD51L1	Body;3'UTR;Body		0.787171	0.751894	0.777418	0.620677	0.559333	0.450934	-0.228513
cg11792786	-1.4073	-8.51701	5.46866e-09	2.08362e-06	10.715	0.377015	ANKH	Body	N_Shore	0.387228	0.401386	0.527098	0.178732	0.241961	0.257781	-0.212412
cg08417595	-1.41423	-8.51552	5.48722e-09	2.08859e-06	10.7118	0.375209	ZFR2	Body	Island	0.723283	0.75313	0.701954	0.553593	0.47643	0.466433	-0.227304
cg02172058	-1.53177	-8.51193	5.53211e-09	2.10356e-06	10.7039	0.345854	C17orf64;C17orf64	1stExon;5'UTR	S_Shore	0.472494	0.48065	0.397682	0.290334	0.167355	0.204265	-0.229624
cg20668765	-1.39312	-8.50373	5.6361e-09	2.14095e-06	10.6859	0.38074			N_Shelf	0.663169	0.625186	0.600321	0.405676	0.441387	0.326565	-0.238349
cg02752932	-1.95835	-8.49758	5.71546e-09	2.16892e-06	10.6724	0.257323				0.765396	0.774415	0.586728	0.450046	0.647033	0.145034	-0.294809
cg11760395	-1.43629	-8.49625	5.73277e-09	2.17332e-06	10.6695	0.369517				0.711076	0.593824	0.59341	0.398258	0.384644	0.384392	-0.243672
cg26861995	-1.38206	-8.48703	5.85435e-09	2.21719e-06	10.6492	0.383669	RUVBL1	Body		0.53084	0.521486	0.560176	0.330408	0.310303	0.281893	-0.229966
cg14350114	-1.34552	-8.48466	5.88593e-09	2.22692e-06	10.644	0.393512	SNX30	Body		0.928446	0.925634	0.940016	0.848727	0.82976	0.849372	-0.0887454
cg24249648	-1.33898	-8.48407	5.89385e-09	2.22769e-06	10.6427	0.395299	RSPH3	Body	N_Shelf	0.544218	0.525248	0.506529	0.310938	0.318126	0.280201	-0.222243
cg02478603	-1.38395	-8.46195	6.19841e-09	2.34047e-06	10.5941	0.383169	CD1B	TSS200		0.789736	0.792114	0.788289	0.635476	0.543764	0.587602	-0.201099
cg01917259	-1.50246	-8.45493	6.2983e-09	2.37582e-06	10.5787	0.35295	INPP5B	TSS1500		0.415691	0.477519	0.418251	0.269676	0.187879	0.186647	-0.222419
cg01668099	-1.37038	-8.45147	6.34816e-09	2.39225e-06	10.571	0.38679			N_Shelf	0.408278	0.32354	0.305537	0.20326	0.135482	0.169186	-0.176476
cg18899999	-1.33523	-8.4415	6.4941e-09	2.44238e-06	10.5491	0.396328	PICALM;PICALM	Body;Body		0.865497	0.881691	0.865521	0.717289	0.760827	0.702181	-0.144137
cg03676485	-1.52946	-8.43545	6.58446e-09	2.47391e-06	10.5358	0.346407	LFNG;LFNG;LFNG;LFNG	Body;Body;Body;Body	Island	0.484345	0.515111	0.491646	0.329532	0.256579	0.187448	-0.239182
cg06657028	-1.37111	-8.42329	6.76976e-09	2.54101e-06	10.5089	0.386593	TRIM31	Body		0.738901	0.640844	0.678348	0.498235	0.458563	0.418453	-0.227614
cg02233149	-1.40695	-8.41378	6.91849e-09	2.5917e-06	10.488	0.377107	NEURL3	Body	N_Shelf	0.826852	0.819625	0.797541	0.578657	0.643697	0.648201	-0.191155
cg19524238	-1.43994	-8.39761	7.17902e-09	2.68398e-06	10.4522	0.368584	GNA12	Body	S_Shore	0.873142	0.920054	0.710836	0.773333	0.759038	0.474258	-0.165801
cg07812957	-1.45858	-8.39059	7.29523e-09	2.72474e-06	10.4367	0.363851			N_Shore	0.399218	0.42381	0.416078	0.258693	0.181198	0.174742	-0.208158
cg20849025	-1.45994	-8.38681	7.35855e-09	2.74568e-06	10.4284	0.363509	MPEG1	TSS1500		0.751944	0.801357	0.788181	0.613915	0.535168	0.54134	-0.21702
cg18361425	-1.35869	-8.38144	7.44955e-09	2.77417e-06	10.4165	0.389936	RAMP1	Body		0.818762	0.803363	0.764293	0.594862	0.618692	0.597466	-0.191799
cg23068623	-1.34517	-8.37554	7.55095e-09	2.80917e-06	10.4034	0.393607			S_Shelf	0.877427	0.833996	0.822314	0.715937	0.699044	0.633044	-0.161903
cg21981144	-1.3352	-8.35561	7.90372e-09	2.93752e-06	10.3593	0.396338			N_Shelf	0.685879	0.740518	0.645134	0.427584	0.549235	0.435251	-0.21982
cg02244263	-1.42674	-8.35083	7.99078e-09	2.96697e-06	10.3487	0.37197			N_Shelf	0.44474	0.575189	0.686164	0.286743	0.325444	0.381431	-0.237492
cg04535966	-1.33216	-8.3488	8.02811e-09	2.97791e-06	10.3442	0.397172	LPP;LPP;LPP	5'UTR;5'UTR;5'UTR		0.880709	0.898196	0.890836	0.744509	0.797399	0.741884	-0.12865
cg00966522	-1.33991	-8.34711	8.05924e-09	2.98653e-06	10.3405	0.395045				0.545721	0.556475	0.429224	0.29799	0.318728	0.257604	-0.219032
cg03318904	-1.5334	-8.34228	8.14903e-09	3.01685e-06	10.3298	0.345462	MAP3K7IP1;MAP3K7IP1	Body;Body		0.781692	0.814079	0.856444	0.59688	0.668006	0.560962	-0.208789
cg18910313	-1.36997	-8.34091	8.1747e-09	3.02286e-06	10.3267	0.386898	PPAN-P2RY11;P2RY11	Body;1stExon	S_Shore	0.441718	0.399916	0.384976	0.240339	0.166882	0.221819	-0.19919
cg04010582	-1.47892	-8.34056	8.18121e-09	3.02286e-06	10.326	0.358757	RAB11FIP4	Body		0.89745	0.895692	0.877407	0.781319	0.673098	0.771216	-0.148306
cg16876461	-1.36323	-8.33975	8.19658e-09	3.02558e-06	10.3242	0.38871	CLEC10A;CLEC10A;CLEC10A;CLEC10A	1stExon;5'UTR;1stExon;5'UTR		0.540127	0.549187	0.51755	0.355008	0.278429	0.29467	-0.226252
cg05231226	-1.45462	-8.32903	8.40064e-09	3.09789e-06	10.3004	0.364852	ACSF3;ACSF3;ACSF3	Body;Body;Body	N_Shore	0.860135	0.870921	0.850718	0.725769	0.627113	0.719826	-0.169688
cg16472834	-1.34346	-8.32196	8.53813e-09	3.14553e-06	10.2847	0.394074				0.838657	0.849042	0.806079	0.638989	0.683181	0.660212	-0.170465
cg08080174	-1.37897	-8.31671	8.64174e-09	3.17956e-06	10.273	0.384493	ZFHX3;ZFHX3	Body;5'UTR	N_Shore	0.583309	0.611978	0.556825	0.411234	0.339537	0.302782	-0.232853
cg22558265	-1.55502	-8.31476	8.68057e-09	3.1887e-06	10.2687	0.340324	ZNF366	Body	Island	0.880155	0.894004	0.903439	0.763004	0.785588	0.65539	-0.157872
cg16337566	-1.50419	-8.30555	8.86644e-09	3.25382e-06	10.2482	0.352527	PINX1	Body		0.864637	0.821481	0.844453	0.631473	0.716449	0.615916	-0.188911
cg14066757	-1.31763	-8.29865	9.00807e-09	3.2994e-06	10.2329	0.401194	KCNN4	TSS200		0.280603	0.328158	0.317246	0.147203	0.158812	0.145007	-0.158329
cg04863679	-1.42866	-8.29814	9.01868e-09	3.3001e-06	10.2318	0.371476	TBL1XR1	Body		0.836766	0.847497	0.866263	0.696502	0.58785	0.736495	-0.17656
cg23631538	-1.31848	-8.29223	9.1423e-09	3.3421e-06	10.2186	0.400956	DENND2D	TSS1500	N_Shelf	0.841276	0.839528	0.839304	0.691409	0.690977	0.649193	-0.162843
cg07353685	-1.33273	-8.28227	9.35415e-09	3.41625e-06	10.1965	0.397016	S100A2	Body		0.490211	0.472088	0.459294	0.304834	0.23152	0.253521	-0.210573
cg00339331	-1.42524	-8.27655	9.47814e-09	3.4549e-06	10.1837	0.372358			Island	0.835996	0.857	0.800631	0.713999	0.616559	0.611879	-0.183731
cg00187692	-1.55721	-8.27655	9.47824e-09	3.4549e-06	10.1837	0.339807	WDFY2	Body		0.902652	0.906374	0.901755	0.763525	0.673988	0.828081	-0.148396
cg18590565	-1.52551	-8.27585	9.49357e-09	3.45717e-06	10.1822	0.347358	TPRG1L	Body	S_Shore	0.847101	0.857852	0.860747	0.693389	0.564987	0.745272	-0.187351
cg17095147	-1.50164	-8.27186	9.58116e-09	3.48571e-06	10.1733	0.353152	WDR1;WDR1	Body;Body		0.90863	0.916186	0.880407	0.723741	0.857796	0.689738	-0.144649
cg02382532	-1.40505	-8.26718	9.68515e-09	3.52016e-06	10.1628	0.377606	C6orf132	TSS200	S_Shore	0.452636	0.475106	0.489113	0.298952	0.23452	0.22395	-0.219811
cg05586676	-1.35569	-8.26544	9.72399e-09	3.53089e-06	10.159	0.390749	VNN1	Body		0.909558	0.891845	0.903193	0.803679	0.720383	0.813283	-0.122417
cg14528056	-1.49285	-8.25966	9.85442e-09	3.57482e-06	10.1461	0.355309	GBAP1	Body	N_Shelf	0.495632	0.570135	0.449271	0.329549	0.233242	0.232667	-0.23986
cg10696677	-1.4787	-8.24409	1.02148e-08	3.702e-06	10.1114	0.358811	TFEB;TFEB	5'UTR;5'UTR		0.811129	0.752029	0.748346	0.540228	0.624581	0.474324	-0.224124
cg26169213	-1.3302	-8.20376	1.12122e-08	4.05571e-06	10.0212	0.397714	SEMA7A;SEMA7A;SEMA7A	Body;Body;Body	S_Shore	0.846349	0.839125	0.811052	0.698439	0.704168	0.584165	-0.169918
cg01881525	-1.37737	-8.2009	1.12865e-08	4.07869e-06	10.0148	0.38492	SKI	Body		0.634349	0.609136	0.633943	0.465213	0.314623	0.381543	-0.238683
cg27401784	-1.30885	-8.1969	1.13914e-08	4.11268e-06	10.0059	0.403642	DMBX1;DMBX1	Body;Body		0.846282	0.835591	0.790094	0.699091	0.692483	0.569356	-0.170345
cg04746197	-1.41264	-8.19127	1.15409e-08	4.16269e-06	9.99328	0.375624	PHLDA2	TSS1500	Island	0.207514	0.22994	0.264747	0.114697	0.101313	0.0869261	-0.133088
cg10833066	-1.31313	-8.18623	1.16762e-08	4.2075e-06	9.982	0.402446	FAM109A	TSS1500	S_Shore	0.697704	0.316094	0.271867	0.450866	0.176382	0.124414	-0.178001
cg24766229	-1.38435	-8.16554	1.22496e-08	4.40735e-06	9.93562	0.383063	C17orf99	Body		0.542615	0.581583	0.597061	0.370785	0.28364	0.366045	-0.233596
cg16887070	-1.31202	-8.16538	1.22541e-08	4.40735e-06	9.93526	0.402757	SLC22A23;SLC22A23	Body;Body		0.757047	0.724955	0.714175	0.517348	0.546784	0.508258	-0.207928
cg22641280	-1.37241	-8.16021	1.24016e-08	4.45618e-06	9.92369	0.386246	TOX	Body	N_Shelf	0.810382	0.804146	0.826105	0.593116	0.680224	0.605567	-0.187242
cg07155381	-1.38051	-8.15938	1.24257e-08	4.46059e-06	9.92181	0.384084	RPH3AL	5'UTR		0.870715	0.86894	0.866144	0.718532	0.660889	0.76588	-0.153499
cg02999431	-1.28645	-8.15504	1.25514e-08	4.50145e-06	9.91207	0.409958	COL18A1;COL18A1;COL18A1	Body;Body;Body	Island	0.871224	0.881645	0.860254	0.748076	0.747126	0.708802	-0.136373
cg01949002	-1.31643	-8.1531	1.2608e-08	4.51746e-06	9.90772	0.401527	SKI	Body		0.661465	0.623887	0.652389	0.475976	0.359016	0.433218	-0.223177
cg04688450	-1.6051	-8.15188	1.26437e-08	4.52172e-06	9.90498	0.328712	HLA-DRB6	Body		0.56488	0.775022	0.450281	0.299994	0.392757	0.299962	-0.265823
cg26191447	-1.3408	-8.14429	1.28682e-08	4.59766e-06	9.88795	0.394802				0.166227	0.265614	0.195655	0.0815189	0.0973977	0.091803	-0.118926
cg13408344	-1.32636	-8.13086	1.32759e-08	4.73439e-06	9.85776	0.398773	KLF13	Body		0.191983	0.26126	0.240564	0.102715	0.103962	0.103638	-0.127831
cg04057599	-1.41131	-8.11523	1.37668e-08	4.90483e-06	9.82262	0.37597				0.874986	0.887687	0.869794	0.672827	0.810501	0.690004	-0.153045
cg21190644	-1.32936	-8.11107	1.39004e-08	4.94778e-06	9.81327	0.397946				0.470727	0.503858	0.511589	0.297758	0.291772	0.25004	-0.215535
cg14225665	-1.36051	-8.10561	1.40783e-08	5.00552e-06	9.80096	0.389446			N_Shore	0.695127	0.689989	0.755853	0.51932	0.485298	0.474087	-0.220755
cg26656658	-1.45846	-8.10528	1.40891e-08	5.00552e-06	9.80022	0.36388	P2RX7	Body		0.40606	0.466172	0.440279	0.275434	0.188277	0.193759	-0.218347
cg26864766	-1.3263	-8.10153	1.42124e-08	5.0446e-06	9.79178	0.39879	MACF1;MACF1	Body;Body		0.793774	0.784245	0.763225	0.557316	0.590286	0.610702	-0.194314
cg25103161	-1.3823	-8.09902	1.42956e-08	5.06939e-06	9.78613	0.383607	MGAT4B;MGAT4B	Body;TSS1500	N_Shore	0.330175	0.358013	0.412658	0.197304	0.179454	0.164643	-0.186482
cg03272310	-1.28067	-8.09776	1.43377e-08	5.07481e-06	9.78329	0.411604			N_Shore	0.591266	0.652491	0.623962	0.392509	0.422811	0.392091	-0.220102
cg17492395	-1.30459	-8.09255	1.45124e-08	5.13185e-06	9.77156	0.404837				0.704834	0.665191	0.672421	0.465203	0.486048	0.426024	-0.221724
cg17864487	-1.34503	-8.08774	1.46761e-08	5.18488e-06	9.7607	0.393646	LRRFIP1;LRRFIP1;LRRFIP1;LRRFIP1;LRRFIP1	Body;Body;Body;Body;Body	N_Shore	0.472303	0.481449	0.565054	0.311609	0.241206	0.296526	-0.223155
cg05270696	-1.29191	-8.08624	1.47272e-08	5.1981e-06	9.75734	0.408409	CD68;CD68	Body;Body	N_Shelf	0.770974	0.716629	0.728161	0.602309	0.516874	0.485938	-0.203547
cg20788020	-1.28181	-8.08569	1.47461e-08	5.19991e-06	9.7561	0.411281				0.732338	0.738993	0.68058	0.512915	0.561853	0.453126	-0.208006
cg15867307	-1.41109	-8.07805	1.50109e-08	5.28837e-06	9.73887	0.376027				0.906224	0.87527	0.849421	0.767665	0.792051	0.617584	-0.151205
cg08034867	-1.5796	-8.07702	1.50469e-08	5.29615e-06	9.73654	0.334574	ABR;ABR;ABR	Body;Body;Body		0.755678	0.745198	0.60708	0.486417	0.380975	0.469767	-0.256932
cg04370247	-1.33691	-8.07618	1.50765e-08	5.30161e-06	9.73465	0.395868	FAM53B	3'UTR		0.352839	0.381825	0.37356	0.213882	0.163811	0.181966	-0.182855
cg04055238	-1.60461	-8.07123	1.52513e-08	5.35813e-06	9.72348	0.328824	PMEPA1;PMEPA1;PMEPA1;PMEPA1	5'UTR;5'UTR;Body;Body	S_Shelf	0.912084	0.899237	0.909899	0.805785	0.617503	0.831882	-0.15535
cg18915456	-1.27682	-8.05967	1.56679e-08	5.49937e-06	9.69739	0.412703			N_Shelf	0.72978	0.699654	0.648806	0.524427	0.468848	0.45385	-0.210372
cg21462097	-1.32083	-8.05715	1.57601e-08	5.52662e-06	9.69171	0.400304	ZNF672	3'UTR	S_Shore	0.875461	0.877607	0.87888	0.779953	0.713281	0.725756	-0.137653
cg03149749	-1.31669	-8.05489	1.58436e-08	5.55076e-06	9.68659	0.401456	PLXNB2	5'UTR	N_Shelf	0.827794	0.83322	0.791899	0.701491	0.62325	0.602816	-0.175119
cg14321269	-1.32664	-8.04323	1.62803e-08	5.69849e-06	9.66026	0.398695	XAF1;XAF1	TSS1500;TSS1500		0.787695	0.793891	0.744417	0.618168	0.642193	0.47514	-0.196834
cg12974258	-1.29354	-8.03608	1.65546e-08	5.78913e-06	9.64408	0.407949	CSF1R	TSS200		0.794253	0.77404	0.723081	0.651993	0.561439	0.493767	-0.194725
cg06617449	-1.50485	-8.03563	1.65716e-08	5.78975e-06	9.64308	0.352366	C11orf58;C11orf58	Body;5'UTR	S_Shelf	0.855677	0.871135	0.87562	0.752218	0.591649	0.733386	-0.175059
cg16254756	-1.34625	-8.03296	1.66754e-08	5.82065e-06	9.63704	0.393312	SHC1;SHC1;SHC1;SHC1	5'UTR;5'UTR;TSS1500;TSS1500	N_Shelf	0.531432	0.575472	0.45952	0.339526	0.283545	0.277155	-0.222066
cg09101902	-1.34262	-8.03254	1.66919e-08	5.82102e-06	9.63608	0.394303			Island	0.368099	0.405398	0.353377	0.230518	0.19685	0.148073	-0.183811
cg10251973	-1.28081	-8.03181	1.67203e-08	5.82557e-06	9.63443	0.411564	ITPK1;ITPK1;ITPK1	Body;Body;Body		0.90816	0.904357	0.904629	0.780338	0.805155	0.807858	-0.107932
cg12899248	-1.42812	-8.02052	1.71673e-08	5.97581e-06	9.60888	0.371616			N_Shelf	0.896835	0.885353	0.835559	0.700736	0.727939	0.736569	-0.150834
cg04654299	-1.42613	-8.01641	1.7333e-08	6.02796e-06	9.59958	0.372129			S_Shelf	0.494384	0.490351	0.514241	0.297404	0.306833	0.194338	-0.233466
cg06048750	-1.26529	-8.01542	1.73733e-08	6.03641e-06	9.59733	0.416017	KLF6;KLF6;KLF6;KLF6	Body;Body;Body;Body	Island	0.687368	0.657007	0.680251	0.495932	0.435226	0.458416	-0.211684
cg07451297	-1.31102	-8.01492	1.73935e-08	6.03789e-06	9.59621	0.403035	MPDU1;MPDU1	TSS200;TSS200	Island	0.312142	0.315432	0.250006	0.178851	0.12937	0.119152	-0.150069
cg15138339	-1.36532	-8.01422	1.7422e-08	6.03821e-06	9.59462	0.388149	COASY;COASY;COASY;COASY;COASY	1stExon;Body;Body;Body;5'UTR	Island	0.928546	0.93321	0.931974	0.846128	0.872298	0.794569	-0.0935786
cg18644782	-1.43024	-8.01411	1.74263e-08	6.03821e-06	9.59438	0.37107	IQSEC1	Body		0.814952	0.780394	0.767748	0.702912	0.56581	0.460385	-0.211329
cg22906397	-1.26483	-7.99765	1.81102e-08	6.26947e-06	9.55709	0.416147	RAPGEF2	Body		0.844173	0.837043	0.82891	0.687508	0.696942	0.652791	-0.157628
cg07148024	-1.47375	-7.98165	1.88016e-08	6.49694e-06	9.5208	0.360046	EFHD2	Body		0.884975	0.88409	0.880331	0.801115	0.747254	0.626469	-0.158186
cg04622795	-1.37311	-7.97991	1.88783e-08	6.5175e-06	9.51685	0.386057	EMX1	Body		0.828934	0.832615	0.639357	0.57359	0.671152	0.466331	-0.196611
cg06202737	-1.30336	-7.96536	1.95329e-08	6.73735e-06	9.48383	0.405182			S_Shore	0.370295	0.395481	0.18753	0.185426	0.17793	0.100741	-0.163069
cg23523668	-1.28016	-7.95403	2.0059e-08	6.9125e-06	9.45808	0.411751			S_Shelf	0.345815	0.356792	0.305939	0.168456	0.211808	0.137564	-0.163573
cg12084392	-1.29945	-7.95327	2.00949e-08	6.91858e-06	9.45635	0.406282	COL9A3	TSS1500	N_Shore	0.258659	0.265125	0.269754	0.148762	0.115844	0.114294	-0.138213
cg25664938	-1.27448	-7.94497	2.04899e-08	7.04217e-06	9.43749	0.413373	CDGAP	Body		0.710002	0.723081	0.672527	0.502904	0.483969	0.493625	-0.208371
cg03686402	-1.26351	-7.94495	2.04911e-08	7.04217e-06	9.43743	0.416528	ATP11A;ATP11A	Body;Body	S_Shelf	0.870506	0.849405	0.816921	0.730445	0.683193	0.676473	-0.148907
cg18520125	-1.70858	-7.94102	2.06807e-08	7.10089e-06	9.42851	0.305962	FLT1	Body		0.892953	0.891135	0.87412	0.562402	0.816875	0.700958	-0.192658
cg21904489	-1.31821	-7.93627	2.09125e-08	7.174e-06	9.4177	0.401033	CDGAP	Body		0.232985	0.272687	0.274289	0.135426	0.119008	0.111013	-0.138171
cg00869330	-1.36206	-7.9344	2.10049e-08	7.19918e-06	9.41343	0.389027	CCNY	5'UTR	N_Shelf	0.855377	0.867721	0.846404	0.682376	0.779168	0.622186	-0.161924
cg22239213	-1.26548	-7.93008	2.12191e-08	7.26602e-06	9.4036	0.41596	TTYH3	Body		0.886876	0.881063	0.872051	0.782016	0.729144	0.746397	-0.127478
cg18436246	-1.3437	-7.92806	2.13197e-08	7.29385e-06	9.39902	0.394009	WDR81;WDR81;WDR81;WDR81	Body;Body;Body;Body	S_Shelf	0.857611	0.855745	0.837177	0.698953	0.642542	0.729348	-0.159897
cg01866434	-1.30283	-7.92262	2.15943e-08	7.38115e-06	9.38661	0.405329	ANKRD55	Body		0.820752	0.854479	0.823819	0.663818	0.735691	0.59575	-0.167931
cg04879722	-1.3726	-7.9035	2.2587e-08	7.71348e-06	9.34306	0.386195	ZBTB20;ZBTB20	5'UTR;5'UTR		0.808899	0.781715	0.785589	0.557746	0.662934	0.559273	-0.19875
cg08751971	-1.2863	-7.89668	2.29521e-08	7.83113e-06	9.32751	0.410001	IRF5;IRF5;IRF5;IRF5;IRF5;IRF5;IRF5	Body;Body;Body;Body;Body;Body;Body		0.902343	0.88195	0.862803	0.806623	0.774864	0.675398	-0.13007
cg20657903	-1.33431	-7.8945	2.30702e-08	7.86433e-06	9.32254	0.396581	C10orf128	Body		0.757188	0.487873	0.71745	0.516359	0.338419	0.458965	-0.216256
cg12155547	-1.27219	-7.88864	2.33907e-08	7.96642e-06	9.30916	0.414032			S_Shelf	0.47327	0.466265	0.385879	0.237737	0.294061	0.207061	-0.195519
cg02207219	-1.28936	-7.88782	2.34358e-08	7.97458e-06	9.3073	0.409132	TRIM31	TSS200		0.787209	0.818629	0.748194	0.607538	0.597083	0.588565	-0.186949
cg08114852	-1.29908	-7.88709	2.34764e-08	7.98122e-06	9.30562	0.406385	BTBD10	Body		0.742867	0.704553	0.762641	0.53656	0.543734	0.512151	-0.205872
cg07706695	-1.25611	-7.87376	2.42252e-08	8.22841e-06	9.27519	0.418672				0.817413	0.79239	0.713222	0.632889	0.601334	0.543114	-0.181896
cg13968557	-1.28689	-7.87123	2.43702e-08	8.27024e-06	9.2694	0.409833	AP2A2	Body	S_Shore	0.893367	0.894427	0.917178	0.79349	0.794926	0.783431	-0.111042
cg20272463	-1.24667	-7.86884	2.45077e-08	8.30948e-06	9.26395	0.421421				0.890823	0.898133	0.889972	0.766161	0.80406	0.763752	-0.114985
cg01027858	-1.24358	-7.86554	2.46993e-08	8.36693e-06	9.2564	0.422323				0.816585	0.797079	0.789957	0.658236	0.603739	0.627532	-0.171372
cg19142553	-1.2759	-7.85532	2.53014e-08	8.56323e-06	9.23305	0.412967	HNRNPA2B1;HNRNPA2B1	Body;Body	N_Shelf	0.63275	0.686859	0.700303	0.390115	0.44828	0.542304	-0.213071
cg12240358	-1.2465	-7.85005	2.56181e-08	8.66271e-06	9.22099	0.42147	HOMER2;HOMER2;HOMER2;HOMER2	Body;Body;Body;Body	N_Shore	0.562447	0.446041	0.474163	0.372952	0.228947	0.268483	-0.20409
cg26484813	-1.25905	-7.84963	2.56435e-08	8.66355e-06	9.22003	0.417818	AHNAK;AHNAK	5'UTR;5'UTR	N_Shore	0.888286	0.900279	0.874899	0.787801	0.76313	0.752795	-0.119913
cg01618851	-1.34347	-7.84549	2.58953e-08	8.7408e-06	9.21055	0.394071	CD209;CD209;CD209;CD209;CD209;CD209;CD209;CD209	Body;Body;Body;Body;Body;Body;Body;Body		0.418499	0.415829	0.418359	0.266537	0.167258	0.232374	-0.195505
cg04152610	-1.28266	-7.84296	2.60505e-08	8.78536e-06	9.20476	0.411037	BRD4;BRD4	Body;Body		0.867905	0.86855	0.824479	0.75089	0.684149	0.684319	-0.147192
cg19344545	-1.24875	-7.84222	2.6096e-08	8.79289e-06	9.20307	0.420812			Island	0.826696	0.838044	0.793012	0.643422	0.683118	0.643838	-0.162458
cg03032677	-1.32453	-7.83981	2.62447e-08	8.83512e-06	9.19756	0.399278	CDKN1A;CDKN1A	5'UTR;5'UTR	S_Shore	0.835447	0.863394	0.858027	0.652664	0.772572	0.658586	-0.157682
cg27026192	-1.33443	-7.83191	2.67389e-08	8.99352e-06	9.17947	0.39655	KIFC3;KIFC3	TSS1500;TSS1500	Island	0.77241	0.785964	0.73548	0.649153	0.543438	0.485061	-0.205401
cg26601559	-1.564	-7.82739	2.70256e-08	9.08188e-06	9.16913	0.338213	LHFPL2	5'UTR		0.893155	0.886119	0.890992	0.742372	0.815514	0.613693	-0.166229
cg05654103	-1.3422	-7.8169	2.77038e-08	9.30152e-06	9.1451	0.39442			S_Shelf	0.457321	0.499901	0.410089	0.286827	0.215272	0.23872	-0.208831
cg12042135	-1.42893	-7.81647	2.77323e-08	9.30236e-06	9.1441	0.371406	FAM20C	Body	N_Shore	0.863514	0.812574	0.512486	0.59675	0.656894	0.341626	-0.197768
cg01621943	-1.29037	-7.81612	2.77554e-08	9.30236e-06	9.14329	0.408847				0.438459	0.464299	0.431954	0.269055	0.210809	0.251969	-0.20096
cg04250732	-1.30956	-7.81551	2.77951e-08	9.30741e-06	9.14191	0.403443	CCL22	TSS1500		0.404858	0.498083	0.434869	0.264454	0.242897	0.217534	-0.204308
cg14910296	-1.49143	-7.81003	2.81576e-08	9.41306e-06	9.12934	0.35566	CD276;CD276	5'UTR;5'UTR	S_Shelf	0.873198	0.887534	0.85642	0.586373	0.776012	0.743884	-0.170294
cg07011318	-1.2435	-7.80999	2.81603e-08	9.41306e-06	9.12925	0.422346	ZNF598	Body	S_Shore	0.81359	0.80887	0.778883	0.618893	0.659603	0.608368	-0.171493
cg02369775	-1.25358	-7.80834	2.82703e-08	9.4415e-06	9.12547	0.419406			N_Shelf	0.899762	0.876692	0.884624	0.780129	0.77798	0.743599	-0.11979
cg07340025	-1.31808	-7.80665	2.8384e-08	9.47112e-06	9.12157	0.401067				0.331161	0.372106	0.367915	0.168095	0.22973	0.144346	-0.176337
cg25383057	-1.31727	-7.80112	2.87575e-08	9.5873e-06	9.1089	0.401293	METRNL	Body	Island	0.834529	0.867181	0.802921	0.657167	0.674005	0.685885	-0.162525
cg12458039	-1.27939	-7.78868	2.96167e-08	9.86506e-06	9.08034	0.411969	FAM20C	Body	S_Shelf	0.668382	0.780582	0.639592	0.512445	0.566098	0.391352	-0.206221
cg20486551	-1.33594	-7.78624	2.97882e-08	9.91347e-06	9.07474	0.396133				0.744592	0.735461	0.758255	0.618866	0.487848	0.502929	-0.209555
cg23478124	-1.23453	-7.78443	2.99161e-08	9.93962e-06	9.07059	0.424981	PICALM;PICALM	Body;Body	N_Shelf	0.4225	0.421161	0.444721	0.252555	0.22767	0.234666	-0.191163
cg02528768	-1.32328	-7.78439	2.99192e-08	9.93962e-06	9.07049	0.399624	ISYNA1;ISYNA1;ISYNA1	Body;Body;Body	Island	0.498948	0.471085	0.439619	0.354241	0.228773	0.211621	-0.205006
cg08381046	-1.2853	-7.77934	3.02789e-08	1.00503e-05	9.0589	0.410285				0.719639	0.728493	0.769128	0.515096	0.576048	0.520312	-0.201935
cg22534509	-1.28018	-7.77788	3.03839e-08	1.00763e-05	9.05554	0.411743	GPR81;GPR81	1stExon;5'UTR		0.707022	0.769183	0.70517	0.52391	0.517881	0.530733	-0.20295
cg07339155	-1.29826	-7.77683	3.04591e-08	1.00924e-05	9.05314	0.406617	PHRF1	Body		0.879207	0.862234	0.843681	0.693606	0.758123	0.699471	-0.144641
cg07825294	-1.58781	-7.7679	3.11106e-08	1.02993e-05	9.03261	0.332676	DAZAP1;DAZAP1	Body;Body	N_Shelf	0.426479	0.457987	0.470345	0.319263	0.153665	0.186474	-0.231803
cg07729527	-1.45921	-7.75257	3.22625e-08	1.06713e-05	8.99735	0.363691			N_Shore	0.257272	0.286133	0.325044	0.173366	0.102059	0.113263	-0.15992
cg18041271	-1.27195	-7.74999	3.24607e-08	1.07275e-05	8.9914	0.414099			N_Shelf	0.434659	0.380757	0.350739	0.258091	0.164543	0.202127	-0.180465
cg10970124	-1.26455	-7.7454	3.28159e-08	1.08354e-05	8.98085	0.416229	BAT4;CSNK2B	TSS1500;5'UTR	S_Shore	0.192779	0.237981	0.240189	0.109143	0.103144	0.103672	-0.11833
cg12353788	-1.23698	-7.73543	3.36023e-08	1.10854e-05	8.95787	0.42426	CHD3;CHD3;CHD3	Body;TSS200;TSS200	S_Shelf	0.849769	0.861428	0.84157	0.728839	0.696574	0.697826	-0.143177
cg24116380	-1.2636	-7.7279	3.42079e-08	1.12753e-05	8.94054	0.416504				0.700131	0.636818	0.659611	0.47461	0.476082	0.409294	-0.212191
cg06233301	-1.31292	-7.72751	3.42403e-08	1.12762e-05	8.93962	0.402505	CLCN7;CLCN7	Body;Body	Island	0.944262	0.937852	0.957487	0.874593	0.888051	0.871461	-0.0684987
cg05220510	-1.58834	-7.72653	3.43197e-08	1.12926e-05	8.93738	0.332553	CLEC10A;CLEC10A	5'UTR;5'UTR		0.889251	0.873134	0.873123	0.714344	0.571259	0.806862	-0.181014
cg18536118	-1.26979	-7.72361	3.45586e-08	1.13613e-05	8.93065	0.414721				0.891858	0.87437	0.843657	0.728556	0.766724	0.713665	-0.133647
cg26903766	-1.24255	-7.72076	3.47933e-08	1.14285e-05	8.92408	0.422626	DOT1L	3'UTR	S_Shore	0.817811	0.839734	0.778847	0.657568	0.654373	0.631944	-0.164169
cg11692181	-1.26833	-7.71938	3.49081e-08	1.14563e-05	8.92089	0.41514	FAM193A	Body		0.907471	0.903333	0.886529	0.777807	0.830829	0.748541	-0.113386
cg04536765	-1.2214	-7.71885	3.49515e-08	1.14606e-05	8.91968	0.428867	BAT3;BAT3;BAT3	TSS1500;TSS1500;TSS1500	S_Shore	0.620131	0.633922	0.596169	0.414112	0.442266	0.364392	-0.209817
cg11589536	-1.24249	-7.71709	3.50986e-08	1.14989e-05	8.9156	0.422642	CCR1	TSS1500		0.360829	0.302275	0.33176	0.220233	0.140106	0.161226	-0.157767
cg12051710	-1.43264	-7.71016	3.5681e-08	1.16796e-05	8.89964	0.370453	C12orf32;C12orf32;C12orf32	Body;Body;Body	S_Shelf	0.897475	0.899323	0.887395	0.739833	0.699752	0.824837	-0.139923
cg09213451	-1.29585	-7.70974	3.57172e-08	1.16814e-05	8.89865	0.407296				0.876577	0.872244	0.86833	0.77466	0.758796	0.666231	-0.139154
cg10170847	-1.3896	-7.69981	3.65707e-08	1.19502e-05	8.87574	0.381669			N_Shelf	0.41899	0.358843	0.448084	0.259511	0.198771	0.159894	-0.20258
cg03034696	-1.41854	-7.69944	3.66027e-08	1.19503e-05	8.87489	0.374091	CALM2	Body	N_Shelf	0.587484	0.724608	0.597173	0.378332	0.37407	0.43081	-0.242018
cg06486129	-1.29368	-7.69696	3.68193e-08	1.20107e-05	8.86916	0.407908			N_Shelf	0.755217	0.752989	0.699971	0.609776	0.482928	0.504467	-0.203668
cg03381704	-1.23712	-7.69469	3.70186e-08	1.20653e-05	8.86393	0.424219	NCRNA00189	TSS200		0.581113	0.624165	0.587419	0.359603	0.37789	0.412143	-0.214354
cg21949830	-1.20989	-7.68682	3.77189e-08	1.2283e-05	8.84574	0.432302	SLC43A2	Body	Island	0.890015	0.91104	0.844557	0.784791	0.810624	0.699495	-0.116901
cg01636591	-1.33555	-7.68624	3.7771e-08	1.22894e-05	8.8444	0.396242	CCL8;CCL8	1stExon;5'UTR		0.460787	0.442674	0.431866	0.296568	0.176065	0.256168	-0.202175
cg05583921	-1.24635	-7.68371	3.79988e-08	1.23529e-05	8.83857	0.421513	ZBTB47	Body	S_Shore	0.358112	0.330759	0.279621	0.216235	0.14511	0.137397	-0.156584
cg27658601	-1.26707	-7.6769	3.86198e-08	1.2544e-05	8.82283	0.415503	TBCD;ZNF750	Body;5'UTR	S_Shelf	0.687218	0.698149	0.673249	0.496257	0.53191	0.400325	-0.210041
cg05987787	-1.21272	-7.6757	3.87312e-08	1.25694e-05	8.82004	0.431454	SYNJ2	Body		0.88499	0.897542	0.893076	0.771018	0.777581	0.792813	-0.111399
cg04329351	-1.2224	-7.67401	3.88871e-08	1.26092e-05	8.81614	0.428571	ANXA11;ANXA11;ANXA11	5'UTR;5'UTR;5'UTR		0.871368	0.863109	0.877318	0.766453	0.724094	0.734801	-0.128815
cg18233931	-1.21921	-7.66952	3.93055e-08	1.27339e-05	8.80575	0.429517				0.879914	0.891745	0.856716	0.740098	0.797489	0.718511	-0.124093
cg13860928	-1.27683	-7.66155	4.00593e-08	1.2956e-05	8.78732	0.412702				0.896211	0.88561	0.876605	0.75777	0.808189	0.716897	-0.125189
cg17444479	-1.26082	-7.65969	4.02374e-08	1.30025e-05	8.78301	0.417306	INPP5A	Body		0.864909	0.891433	0.809274	0.675399	0.804753	0.636793	-0.149557
cg12491115	-1.25205	-7.65734	4.04633e-08	1.30643e-05	8.77758	0.419852	APLP2;APLP2;APLP2;APLP2;APLP2;APLP2	Body;Body;Body;Body;Body;Body	N_Shore	0.494405	0.513202	0.463103	0.324439	0.316801	0.223402	-0.202023
cg08869066	-1.32542	-7.65245	4.09374e-08	1.32062e-05	8.76627	0.399033	PLD3;PLD3	Body;Body	S_Shore	0.72105	0.785009	0.724229	0.594842	0.53824	0.470335	-0.208957
cg27409154	-1.20845	-7.64781	4.13934e-08	1.33419e-05	8.75552	0.432734	IGFBP6	TSS1500	N_Shore	0.828716	0.802391	0.76072	0.662222	0.634944	0.597461	-0.165733
cg18655522	-1.20481	-7.64397	4.17747e-08	1.34419e-05	8.74662	0.433827	ACTN1;ACTN1;ACTN1	Body;Body;Body		0.524039	0.512645	0.499113	0.33272	0.31523	0.289185	-0.199554
cg03089940	-1.2561	-7.63081	4.31079e-08	1.38591e-05	8.71612	0.418674	DOK2	Body	N_Shelf	0.797986	0.856708	0.777889	0.639531	0.746704	0.535673	-0.170225
cg15699321	-1.31005	-7.6258	4.36269e-08	1.40141e-05	8.70451	0.403306	SH3RF1	Body		0.868416	0.911907	0.884246	0.762843	0.745254	0.782195	-0.124758
cg26385126	-1.40171	-7.61523	4.47418e-08	1.436e-05	8.68001	0.378479	NCOR2;NCOR2	Body;Body	S_Shore	0.445896	0.485886	0.497569	0.327843	0.20878	0.236823	-0.218635
cg11682858	-1.43822	-7.61445	4.48258e-08	1.43748e-05	8.67819	0.369023				0.572158	0.704615	0.715136	0.447408	0.420455	0.387124	-0.245641
cg25567938	-1.24837	-7.61197	4.50918e-08	1.44479e-05	8.67244	0.420925	CFLAR;CFLAR;CFLAR	5'UTR;5'UTR;5'UTR		0.777159	0.785983	0.792438	0.62939	0.5492	0.635229	-0.180587
cg07775417	-1.26548	-7.60568	4.57751e-08	1.46544e-05	8.65785	0.415962	AGPAT9	Body		0.704002	0.639048	0.66855	0.454297	0.488181	0.423954	-0.215056
cg00803692	-1.30415	-7.6002	4.63798e-08	1.48355e-05	8.6451	0.404961	CCR5;CCR5	TSS200;TSS200		0.866878	0.894749	0.919472	0.787785	0.738779	0.798782	-0.118585
cg17036641	-1.23706	-7.59905	4.65066e-08	1.48635e-05	8.64245	0.424235	GNL3;GNL3;GNL3;SNORD19B	Body;Body;Body;TSS1500	S_Shelf	0.877225	0.878947	0.873735	0.715115	0.786401	0.74692	-0.127157
cg26767081	-1.37198	-7.59724	4.67094e-08	1.49157e-05	8.63823	0.386361				0.465805	0.458116	0.341729	0.215089	0.336203	0.133047	-0.19377
cg14141514	-1.19806	-7.58988	4.75388e-08	1.51678e-05	8.62114	0.43586	PIP	TSS200		0.774494	0.762976	0.734767	0.581257	0.584214	0.560524	-0.18208
cg14139311	-1.23225	-7.58746	4.78145e-08	1.52429e-05	8.61553	0.425654			S_Shelf	0.811004	0.81574	0.766635	0.654094	0.608482	0.62057	-0.170078
cg12853158	-1.42954	-7.57937	4.87502e-08	1.55281e-05	8.59671	0.371248	GRAMD4	TSS200	Island	0.880078	0.896216	0.925157	0.813254	0.749381	0.747638	-0.130393
cg20588285	-1.24768	-7.57299	4.95003e-08	1.57538e-05	8.58188	0.421125	AIRE	Body	S_Shore	0.690156	0.627596	0.607406	0.498825	0.45765	0.337826	-0.210286
cg14925320	-1.20493	-7.56617	5.03161e-08	1.6e-05	8.56601	0.433789	ZFP161;ZFP161;ZFP161	Body;Body;Body	N_Shelf	0.921257	0.928632	0.913487	0.832932	0.863775	0.805063	-0.087202
cg13187188	-1.32529	-7.55931	5.11503e-08	1.62266e-05	8.55004	0.39907	GPR152	1stExon		0.788634	0.799537	0.740021	0.593592	0.534678	0.61602	-0.194634
cg00235754	-1.64262	-7.55925	5.11574e-08	1.62266e-05	8.54991	0.320275	CYFIP1	5'UTR		0.827389	0.790244	0.825727	0.483548	0.715206	0.539002	-0.235202
cg08823182	-1.23754	-7.55669	5.14724e-08	1.63129e-05	8.54394	0.424095	S100A5	TSS1500		0.584059	0.564729	0.574834	0.418721	0.306976	0.361191	-0.212245
cg04380269	-1.2709	-7.55569	5.1596e-08	1.63254e-05	8.54162	0.414401				0.662851	0.631766	0.736651	0.522209	0.382029	0.492806	-0.211408
cg16237031	-1.23596	-7.55556	5.16116e-08	1.63254e-05	8.54132	0.424561	MAP3K7IP2	5'UTR		0.325662	0.283047	0.27998	0.14754	0.168005	0.127619	-0.148508
cg08535978	-1.22764	-7.55532	5.16413e-08	1.63254e-05	8.54076	0.427014	MBNL1;MBNL1;MBNL1;MBNL1;MBNL1;MBNL1;MBNL1	Body;Body;Body;Body;Body;Body;Body		0.627807	0.590097	0.564473	0.449707	0.328242	0.370481	-0.211316
cg27057036	-1.18547	-7.54324	5.316e-08	1.67915e-05	8.51262	0.43968			S_Shore	0.344343	0.348698	0.270161	0.186753	0.18517	0.135856	-0.151808
cg23428922	-1.23618	-7.53826	5.37985e-08	1.6979e-05	8.50102	0.424497			S_Shore	0.816352	0.785301	0.719616	0.645066	0.563987	0.575335	-0.178961
cg17618808	-1.25268	-7.53507	5.42128e-08	1.70955e-05	8.49357	0.419667	TUBGCP2	5'UTR	N_Shelf	0.803723	0.854167	0.83287	0.676471	0.72266	0.616833	-0.158265
cg07094298	-1.45814	-7.52712	5.52565e-08	1.74102e-05	8.47505	0.363962	TNIP2;TNIP2	Body;Body		0.180521	0.312697	0.176191	0.100469	0.0827153	0.0844798	-0.133915
cg17972058	-1.25061	-7.52588	5.54214e-08	1.74476e-05	8.47216	0.420272	SLAMF8	TSS1500		0.723912	0.691009	0.651905	0.520824	0.427913	0.499901	-0.206062
cg05952572	-1.19559	-7.52152	5.60052e-08	1.76167e-05	8.46198	0.436608	PDE2A;PDE2A;PDE2A;PDE2A	Body;Body;Body;Body	Island	0.333816	0.285772	0.208566	0.17187	0.16329	0.0950655	-0.132643
cg24931346	-1.26953	-7.51766	5.65265e-08	1.77513e-05	8.45298	0.414796	C1QB	TSS200		0.517568	0.493918	0.510891	0.340091	0.227793	0.335798	-0.206231
cg17834632	-1.24121	-7.5136	5.70817e-08	1.79107e-05	8.44349	0.423017	METRNL	Body	S_Shore	0.273987	0.307444	0.272618	0.168182	0.133179	0.128842	-0.141282
cg21440764	-1.21011	-7.50539	5.82186e-08	1.82372e-05	8.42433	0.432236			N_Shelf	0.462178	0.27742	0.400946	0.286067	0.119076	0.239754	-0.165216
cg07813495	-1.25532	-7.50353	5.84802e-08	1.83041e-05	8.41998	0.4189	ZC3H12A	Body		0.603605	0.627934	0.626779	0.436984	0.433453	0.346686	-0.213732
cg07215298	-1.20397	-7.49916	5.90971e-08	1.84819e-05	8.40978	0.434078	HDAC4	Body		0.910944	0.807825	0.877759	0.834695	0.610386	0.761129	-0.130106
cg23560676	-1.18739	-7.49234	6.00745e-08	1.87721e-05	8.39385	0.439096	NSMCE2	Body		0.895236	0.889902	0.892556	0.783745	0.796468	0.773288	-0.108064
cg04903600	-1.20013	-7.48961	6.04703e-08	1.88801e-05	8.38747	0.435236	GPX4;GPX4;GPX4	Body;Body;Body	Island	0.8325	0.83836	0.786956	0.708737	0.660612	0.623531	-0.154978
cg25423573	-1.22672	-7.48824	6.06702e-08	1.89269e-05	8.38426	0.427288	ZCCHC24	Body		0.630001	0.479666	0.740019	0.466182	0.239997	0.555728	-0.195926
cg04478698	-1.19701	-7.48522	6.11121e-08	1.90392e-05	8.37721	0.436178			S_Shelf	0.892054	0.88512	0.885881	0.757781	0.789098	0.777588	-0.112863
cg24811740	-1.36556	-7.4851	6.11307e-08	1.90392e-05	8.37692	0.388084	GPT;GPT	5'UTR;1stExon	N_Shore	0.72583	0.737889	0.649169	0.526295	0.413839	0.505819	-0.222311
cg02435538	-1.36423	-7.48373	6.13317e-08	1.90861e-05	8.37373	0.388442	RHBDD2;RHBDD2	TSS1500;TSS1500	N_Shore	0.417439	0.481132	0.473852	0.304387	0.21029	0.227777	-0.20999
cg05762671	-1.36415	-7.47943	6.19706e-08	1.92691e-05	8.36366	0.388462	KCTD19	Body		0.77609	0.765559	0.800289	0.520769	0.667543	0.547226	-0.202133
cg19618279	-1.37009	-7.47601	6.24834e-08	1.94126e-05	8.35566	0.386867	COASY;COASY;COASY;COASY;COASY	1stExon;Body;Body;Body;5'UTR	Island	0.928895	0.921699	0.927884	0.81414	0.878237	0.783707	-0.100798
cg14341034	-1.19052	-7.47197	6.30939e-08	1.95863e-05	8.34621	0.438144				0.418238	0.397956	0.408921	0.263239	0.215986	0.217531	-0.17612
cg09762582	-1.21708	-7.45828	6.52091e-08	2.02263e-05	8.31417	0.430152			S_Shore	0.257502	0.271563	0.298687	0.155138	0.124721	0.137244	-0.136883
cg07240689	-1.23913	-7.4549	6.57422e-08	2.0375e-05	8.30626	0.423629	PDCD11	3'UTR		0.644753	0.644885	0.633045	0.462409	0.472277	0.356065	-0.210645
cg23234261	-1.17519	-7.45057	6.64334e-08	2.05724e-05	8.2961	0.442824				0.798413	0.774822	0.740367	0.648973	0.605996	0.542354	-0.172093
cg21779805	-1.21471	-7.43621	6.87732e-08	2.12795e-05	8.26247	0.430858	LPP;LPP;LPP	5'UTR;5'UTR;5'UTR		0.827887	0.835516	0.82258	0.636648	0.674474	0.711003	-0.154619
cg17558623	-1.21283	-7.43349	6.9227e-08	2.1385e-05	8.25608	0.431423	CCND2	Body		0.649822	0.655428	0.615262	0.452356	0.493258	0.359539	-0.20512
cg15745401	-1.23082	-7.43295	6.93169e-08	2.13953e-05	8.25482	0.426075	P2RY6;P2RY6	TSS1500;TSS1500	N_Shore	0.808262	0.803566	0.805771	0.636238	0.686745	0.586443	-0.169391
cg10802371	-1.19569	-7.43012	6.97919e-08	2.15244e-05	8.24818	0.436577	RNF13;RNF13	TSS200;TSS200	Island	0.689146	0.638748	0.621975	0.45791	0.419734	0.457208	-0.205005
cg04258520	-1.16972	-7.42743	7.02461e-08	2.16468e-05	8.24188	0.444509	MARK3;MARK3;MARK3;MARK3;MARK3	Body;Body;Body;Body;Body		0.67328	0.678293	0.683015	0.482847	0.481296	0.472744	-0.199234
cg09154794	-1.25598	-7.42672	7.03679e-08	2.16667e-05	8.24019	0.41871	RPA2	Body	N_Shore	0.8581	0.88746	0.877962	0.676073	0.817574	0.726836	-0.134346
cg09154256	-1.27927	-7.42449	7.07465e-08	2.17656e-05	8.23498	0.412004	RAB1A;RAB1A	Body;Body	N_Shelf	0.330125	0.32545	0.373243	0.221989	0.146179	0.161247	-0.166468
cg12472022	-1.2303	-7.41415	7.25355e-08	2.22979e-05	8.21071	0.426228	DAGLA	5'UTR		0.85709	0.877512	0.879342	0.769318	0.730773	0.728187	-0.128555
cg00468395	-1.19372	-7.41322	7.26987e-08	2.23299e-05	8.20853	0.437174	XPO6	Body		0.830782	0.841859	0.834019	0.682674	0.665731	0.718166	-0.146696
cg21351392	-1.89352	-7.41095	7.30989e-08	2.24347e-05	8.20319	0.26915	AGPAT4	Body		0.739376	0.720928	0.249516	0.385481	0.23844	0.185992	-0.299969
cg15441006	-1.17653	-7.40742	7.37254e-08	2.26086e-05	8.1949	0.442413	SLC7A11	Body		0.391325	0.295325	0.315392	0.228683	0.136199	0.173733	-0.154475
cg01550813	-1.24821	-7.40652	7.38851e-08	2.26393e-05	8.1928	0.420969				0.877017	0.881157	0.884097	0.747876	0.706213	0.807361	-0.12694
cg00963675	-1.17021	-7.40179	7.47345e-08	2.2881e-05	8.18169	0.444356	EGR2;EGR2;EGR2;EGR2	3'UTR;3'UTR;3'UTR;3'UTR	N_Shore	0.762944	0.731403	0.69611	0.570396	0.565669	0.502768	-0.183874
cg11800635	-1.24215	-7.3884	7.71956e-08	2.36154e-05	8.1502	0.422741	DOK1	Body	S_Shore	0.417468	0.469508	0.439727	0.28872	0.251763	0.214111	-0.190703
cg06764092	-1.189	-7.38251	7.83028e-08	2.39348e-05	8.13636	0.438608	SLAMF8;SLAMF8	5'UTR;1stExon		0.312677	0.34003	0.252509	0.154465	0.165747	0.146877	-0.146042
cg11129609	-1.29352	-7.38158	7.84789e-08	2.39693e-05	8.13418	0.407956	WDR46;WDR46	Body;Body	S_Shore	0.592199	0.62613	0.541089	0.402621	0.316734	0.380584	-0.219826
cg08042027	-1.25043	-7.3742	7.98939e-08	2.43818e-05	8.11681	0.420324	HDAC4	Body		0.943909	0.911877	0.937101	0.89681	0.760788	0.874429	-0.0869532
cg00248242	-1.36403	-7.36726	8.12478e-08	2.47551e-05	8.10047	0.388495			N_Shore	0.847208	0.864495	0.838452	0.633447	0.801236	0.606022	-0.169817
cg24731441	-1.34187	-7.36343	8.20041e-08	2.49654e-05	8.09147	0.394508	LOC400931	TSS200	Island	0.81203	0.805099	0.715309	0.60901	0.534967	0.605133	-0.194442
cg04245131	-1.17436	-7.36171	8.23478e-08	2.50499e-05	8.0874	0.443081				0.47308	0.469321	0.466408	0.309468	0.25791	0.275744	-0.188562
cg02697527	-1.22434	-7.35974	8.27398e-08	2.5149e-05	8.08279	0.427992				0.238326	0.346473	0.29912	0.120355	0.217149	0.121142	-0.141758
cg04056774	-1.18725	-7.35863	8.29629e-08	2.51823e-05	8.08017	0.43914				0.822771	0.783469	0.7756	0.636986	0.609986	0.641595	-0.164424
cg24744697	-1.18623	-7.35854	8.29823e-08	2.51823e-05	8.07994	0.439451	ARFIP2;FXC1	TSS1500;3'UTR	S_Shore	0.747443	0.764567	0.752106	0.551673	0.556714	0.612491	-0.181079
cg06127294	-1.2767	-7.34611	8.55198e-08	2.59315e-05	8.05066	0.412739	ALOX5	Body	S_Shelf	0.788522	0.785313	0.824375	0.688282	0.560638	0.609713	-0.179859
cg01559302	-1.19655	-7.34166	8.64466e-08	2.61707e-05	8.04018	0.436317	EHD2	3'UTR	N_Shore	0.751316	0.784544	0.754788	0.618152	0.602261	0.53367	-0.178854
cg00294149	-1.19781	-7.33761	8.72997e-08	2.64078e-05	8.03064	0.435936	GABARAPL2	Body	S_Shelf	0.572089	0.575965	0.556538	0.392147	0.317312	0.374777	-0.206785
cg14543226	-1.64176	-7.33602	8.76385e-08	2.64891e-05	8.02687	0.320466	NFIC;NFIC	Body;Body	N_Shelf	0.578014	0.694355	0.484262	0.369746	0.245763	0.328878	-0.270748
cg19877248	-1.16025	-7.33046	8.8827e-08	2.68177e-05	8.01378	0.447435	LOXL2	Body		0.825262	0.837334	0.826711	0.695438	0.678896	0.679839	-0.145045
cg02486145	-1.17159	-7.33028	8.88673e-08	2.68177e-05	8.01334	0.443931				0.748172	0.674664	0.642163	0.549563	0.461399	0.479021	-0.191672
cg22638105	-1.20437	-7.32642	8.97026e-08	2.70483e-05	8.00424	0.43396	AGPAT6	Body		0.903252	0.892505	0.840464	0.761272	0.79875	0.725004	-0.117065
cg19475067	-1.15841	-7.32426	9.01741e-08	2.71688e-05	7.99915	0.448005				0.765055	0.764149	0.714758	0.576921	0.586585	0.549709	-0.176916
cg11790673	-1.24142	-7.31906	9.13195e-08	2.7492e-05	7.98688	0.422956				0.254181	0.279908	0.264547	0.164183	0.119486	0.11278	-0.134062
cg00320765	-1.22141	-7.31834	9.14804e-08	2.75186e-05	7.98516	0.428862	C14orf181	TSS1500	S_Shore	0.863718	0.853543	0.826843	0.672318	0.743434	0.700344	-0.142669
cg27326750	-1.1695	-7.31673	9.1837e-08	2.75857e-05	7.98138	0.444575	PRM3	1stExon	N_Shelf	0.530371	0.578104	0.49261	0.354322	0.344384	0.310292	-0.197363
cg09317371	-1.15644	-7.31668	9.18491e-08	2.75857e-05	7.98125	0.448618	CPNE2	Body		0.724726	0.732494	0.675742	0.559016	0.551754	0.464227	-0.185988
cg04455712	-1.25306	-7.31497	9.22321e-08	2.76788e-05	7.97721	0.419559	RRP1B	Body	N_Shore	0.892317	0.894217	0.875217	0.757576	0.738628	0.804127	-0.120473
cg03037684	-1.16716	-7.30774	9.38657e-08	2.81467e-05	7.96014	0.445298	ESR1;ESR1;ESR1;ESR1	3'UTR;3'UTR;3'UTR;3'UTR		0.5266	0.536931	0.503985	0.359129	0.313222	0.309386	-0.19526
cg21078654	-1.18199	-7.30731	9.39635e-08	2.81537e-05	7.95913	0.440744	TMOD3	5'UTR		0.671192	0.695666	0.647568	0.518249	0.477576	0.415614	-0.200996
cg00376553	-1.1997	-7.29475	9.68754e-08	2.89803e-05	7.92945	0.435366	TSC22D4	Body	N_Shelf	0.333536	0.366296	0.44339	0.209577	0.199829	0.216105	-0.17257
cg03597159	-1.17228	-7.29265	9.73713e-08	2.91057e-05	7.92449	0.443718	MAML3	Body		0.892148	0.869195	0.877941	0.805497	0.754168	0.730497	-0.116374
cg27115863	-1.14653	-7.2897	9.80718e-08	2.9292e-05	7.91752	0.451712				0.173716	0.154991	0.148919	0.0879003	0.0751099	0.0701573	-0.0814861
cg03667033	-1.18251	-7.28671	9.87881e-08	2.94827e-05	7.91044	0.440584			Island	0.770693	0.764805	0.718983	0.632269	0.541492	0.540593	-0.180043
cg01979352	-1.14732	-7.28308	9.96629e-08	2.97204e-05	7.90187	0.451464	RGS16	3'UTR	N_Shelf	0.803781	0.818937	0.751611	0.639915	0.682848	0.574172	-0.159131
cg04856285	-1.18207	-7.28234	9.98443e-08	2.9751e-05	7.9001	0.440719	RPS6KA2;RPS6KA2	Body;Body		0.75704	0.770608	0.75825	0.626655	0.565951	0.561497	-0.177265
cg17272838	-1.38207	-7.28173	9.99923e-08	2.97717e-05	7.89866	0.383667	PET112L	Body		0.877065	0.875844	0.861991	0.647279	0.817477	0.683408	-0.155579
cg10916651	-1.23624	-7.28125	1.00109e-07	2.97831e-05	7.89752	0.424478	C1QA	TSS200		0.319826	0.30346	0.349727	0.211438	0.124267	0.174344	-0.154321
cg10259889	-1.34387	-7.27867	1.00739e-07	2.99233e-05	7.89143	0.393962	SH2B2	Body	Island	0.80708	0.671343	0.562413	0.503386	0.507893	0.389227	-0.213444
cg16537676	-1.30586	-7.27224	1.02327e-07	3.03712e-05	7.87622	0.404481	DDR1;DDR1	TSS1500;TSS1500	N_Shore	0.527632	0.401772	0.459094	0.396964	0.211869	0.189482	-0.196728
cg14019523	-1.15774	-7.27179	1.02438e-07	3.03806e-05	7.87516	0.448215	ASB2	Body	S_Shore	0.705046	0.674201	0.623294	0.485159	0.498637	0.439421	-0.193108
cg09020199	-1.19365	-7.27114	1.02601e-07	3.04048e-05	7.87362	0.437196	TRIM39;TRIM39	Body;Body	S_Shelf	0.751114	0.765339	0.723099	0.624244	0.547544	0.515724	-0.184013
cg09930712	-1.16808	-7.27006	1.02871e-07	3.04611e-05	7.87106	0.445013	CREB5;CREB5;CREB5;CREB5	Body;Body;Body;Body		0.916524	0.900583	0.890326	0.812125	0.82541	0.776688	-0.0977367
cg04881228	-1.16174	-7.26388	1.04432e-07	3.08991e-05	7.85642	0.446974				0.619228	0.611084	0.617684	0.393681	0.446835	0.411738	-0.198581
cg06255006	-1.263	-7.26255	1.04771e-07	3.09752e-05	7.85327	0.416677				0.953933	0.956894	0.944036	0.922575	0.870333	0.875139	-0.0622721
cg21214613	-1.18588	-7.25838	1.05838e-07	3.12663e-05	7.84342	0.439557	HSPB7;HSPB7	1stExon;5'UTR		0.88891	0.888244	0.915321	0.790014	0.737495	0.846704	-0.106087
cg20400248	-1.24194	-7.25162	1.07596e-07	3.17364e-05	7.82739	0.422805	PPP1R3B	5'UTR	N_Shelf	0.86345	0.866238	0.850619	0.770663	0.661923	0.727277	-0.140148
cg07745671	-1.3037	-7.2471	1.08786e-07	3.20623e-05	7.81669	0.405085				0.420605	0.441996	0.458954	0.306303	0.206434	0.199692	-0.203042
cg19683800	-1.17072	-7.23591	1.11794e-07	3.29233e-05	7.79017	0.444198	CYB561;CYB561;CYB561	TSS200;5'UTR;5'UTR	S_Shelf	0.806082	0.850044	0.818252	0.688685	0.708063	0.633377	-0.148084
cg27023597	-1.2074	-7.23546	1.11918e-07	3.2934e-05	7.78909	0.433048	MIR21	TSS1500		0.638092	0.590353	0.554656	0.374705	0.368262	0.407601	-0.210844
cg06183872	-1.46712	-7.23153	1.12995e-07	3.32251e-05	7.77978	0.361704			Island	0.571302	0.885991	0.828724	0.447854	0.749164	0.493866	-0.198377
cg17486314	-1.31929	-7.22301	1.15368e-07	3.38966e-05	7.75957	0.400732	BACH2;BACH2	5'UTR;5'UTR		0.482945	0.561999	0.535139	0.338106	0.365868	0.220358	-0.218584
cg13306815	-1.2149	-7.21923	1.16438e-07	3.41844e-05	7.75059	0.430802				0.711326	0.722583	0.702704	0.551448	0.565032	0.428341	-0.197263
cg24179734	-1.17577	-7.21262	1.18332e-07	3.47135e-05	7.73489	0.442646	BRD9;BRD9;BRD9	Body;Body;Body	N_Shore	0.955376	0.948304	0.939317	0.921646	0.879802	0.859677	-0.060624
cg23202388	-1.45936	-7.2072	1.19907e-07	3.51486e-05	7.72203	0.363654	CHID1;CHID1	1stExon;5'UTR	S_Shelf	0.657987	0.644189	0.570596	0.419929	0.269816	0.451009	-0.244006
cg27093918	-1.2275	-7.20537	1.20446e-07	3.52792e-05	7.71766	0.427057				0.194405	0.268263	0.265428	0.12402	0.113376	0.114368	-0.125444
cg05465955	-1.20993	-7.2002	1.21974e-07	3.56991e-05	7.7054	0.432289	COASY;COASY;COASY;COASY;COASY	1stExon;Body;Body;Body;5'UTR	Island	0.897484	0.918242	0.892399	0.789575	0.862978	0.735383	-0.106729
cg15265092	-1.16735	-7.1979	1.22663e-07	3.58626e-05	7.69993	0.445238	SNRPC;SNRPC	TSS1500;TSS1500	N_Shore	0.659127	0.748361	0.665319	0.506454	0.535428	0.436139	-0.198262
cg13849419	-1.19766	-7.1977	1.22722e-07	3.58626e-05	7.69946	0.435983	TJP2;TJP2;TJP2;TJP2	Body;5'UTR;Body;Body		0.803569	0.809776	0.809018	0.691772	0.591167	0.649245	-0.163393
cg24822529	-1.26895	-7.19245	1.24308e-07	3.6298e-05	7.68697	0.414961				0.795553	0.799767	0.540336	0.52511	0.638336	0.39825	-0.19132
cg06301399	-1.21188	-7.18579	1.26346e-07	3.68647e-05	7.67115	0.431706	MOG;MOG;MOG;MOG;MOG;MOG;MOG;MOG;MOG;MOG;MOG	3'UTR;Body;3'UTR;Body;Body;Body;Body;Body;Body;Body;Body		0.448794	0.432347	0.412819	0.314248	0.198061	0.226402	-0.185083
cg01733438	-1.36719	-7.1737	1.30138e-07	3.78985e-05	7.64239	0.387645	SEPT9	TSS1500	N_Shore	0.453524	0.492057	0.46786	0.352345	0.212173	0.207954	-0.213656
cg17286983	-1.24562	-7.17354	1.3019e-07	3.78985e-05	7.642	0.421726				0.900359	0.877853	0.874	0.73733	0.808306	0.739739	-0.122279
cg22789714	-1.17991	-7.17328	1.30272e-07	3.78985e-05	7.64138	0.44138			S_Shore	0.275906	0.29592	0.288107	0.174995	0.139018	0.13374	-0.137393
cg13787850	-1.13125	-7.17322	1.30289e-07	3.78985e-05	7.64125	0.45652				0.330268	0.26091	0.260461	0.173015	0.143176	0.135167	-0.133427
cg14118946	-1.17627	-7.16866	1.31753e-07	3.82949e-05	7.63038	0.442493			N_Shelf	0.280813	0.296379	0.299758	0.169239	0.153144	0.128224	-0.142114
cg16701907	-1.16823	-7.16659	1.32423e-07	3.84599e-05	7.62545	0.444966				0.711783	0.655637	0.690059	0.530077	0.499653	0.444632	-0.194372
cg15663074	-1.19029	-7.16517	1.32882e-07	3.85639e-05	7.62208	0.438215				0.47952	0.496731	0.330643	0.259193	0.271667	0.218161	-0.185958
cg09277575	-1.15256	-7.15714	1.35519e-07	3.9299e-05	7.60297	0.449826	AKR1D1	TSS1500		0.616786	0.604463	0.668343	0.447454	0.362848	0.488338	-0.196984
cg07395930	-1.15037	-7.14998	1.37917e-07	3.99639e-05	7.5859	0.450508	CLSTN1;CLSTN1	Body;Body	Island	0.868274	0.859759	0.840913	0.750032	0.761333	0.671212	-0.12879
cg09775648	-1.1398	-7.14329	1.40195e-07	4.05928e-05	7.56996	0.453822	WDR75	Body	S_Shelf	0.771776	0.743396	0.700377	0.571121	0.584379	0.529513	-0.176845
cg04132288	-1.19299	-7.14191	1.40669e-07	4.06808e-05	7.56668	0.437395	DHRS9;DHRS9	TSS1500;5'UTR		0.75197	0.782402	0.768997	0.619984	0.541658	0.604412	-0.179105
cg14189116	-1.16936	-7.14178	1.40714e-07	4.06808e-05	7.56637	0.444618	CAPRIN2;CAPRIN2;CAPRIN2	Body;Body;Body		0.838773	0.844153	0.833432	0.653385	0.70671	0.730121	-0.142047
cg07290761	-1.14668	-7.13875	1.41764e-07	4.09293e-05	7.55914	0.451664			S_Shelf	0.24689	0.262016	0.274794	0.139189	0.144069	0.124461	-0.125327
cg27296308	-1.2455	-7.13867	1.4179e-07	4.09293e-05	7.55896	0.421763	ITGB1BP1;ITGB1BP1	Body;Body		0.871022	0.872905	0.869369	0.745173	0.798356	0.665928	-0.134613
cg07887168	-1.14587	-7.13032	1.44722e-07	4.17441e-05	7.53904	0.451917	SRL	Body		0.593176	0.60215	0.571561	0.365904	0.443267	0.367128	-0.196863
cg04199621	-1.23245	-7.12508	1.46593e-07	4.22515e-05	7.52655	0.425594	MUC21	Body		0.915654	0.923789	0.867674	0.763301	0.8556	0.775976	-0.10408
cg17478992	-1.19689	-7.12289	1.47383e-07	4.24469e-05	7.52132	0.436215	SLC12A8	Body		0.633443	0.632888	0.593158	0.434038	0.489232	0.325243	-0.203659
cg16848306	-1.49822	-7.12101	1.48064e-07	4.26106e-05	7.51683	0.35399			N_Shelf	0.784442	0.818524	0.803605	0.693906	0.451497	0.60527	-0.218633
cg15207993	-1.12266	-7.11515	1.50205e-07	4.31939e-05	7.50286	0.459247	S100A13;S100A13;S100A13;S100A13;S100A13	3'UTR;3'UTR;3'UTR;3'UTR;3'UTR		0.820683	0.778717	0.774354	0.666248	0.63293	0.606584	-0.155997
cg05732883	-1.17122	-7.11202	1.51364e-07	4.34942e-05	7.49538	0.444047	PYROXD2	Body		0.331218	0.310406	0.317957	0.211429	0.13663	0.172582	-0.146313
cg07880384	-1.12183	-7.10461	1.54143e-07	4.42592e-05	7.47768	0.459512	C2;C2;CFB	3'UTR;3'UTR;TSS1500		0.685069	0.667731	0.658919	0.482043	0.495496	0.47213	-0.187351
cg20556702	-2.06921	-7.09841	1.56506e-07	4.49035e-05	7.46288	0.23829	C21orf91;C21orf91;C21orf91	TSS200;TSS200;TSS200	Island	0.0339246	0.200021	0.200372	0.0273657	0.0293232	0.0280895	-0.116513
cg07765167	-1.229	-7.09547	1.57639e-07	4.51944e-05	7.45586	0.426612	MRPL45	TSS1500	N_Shore	0.839577	0.854965	0.821863	0.751233	0.644735	0.668283	-0.150718
cg02099877	-1.2106	-7.09436	1.58071e-07	4.52839e-05	7.4532	0.432088	NCEH1;NCEH1;NCEH1;NCEH1	5'UTR;Body;Body;5'UTR		0.589322	0.61002	0.624817	0.462461	0.361771	0.373687	-0.208747
cg10888811	-1.12461	-7.0927	1.58716e-07	4.54344e-05	7.44923	0.458625	DTYMK;DTYMK;DTYMK	Body;Body;Body	S_Shelf	0.861184	0.844267	0.844594	0.754573	0.717754	0.692562	-0.128386
cg00847857	-1.12639	-7.09187	1.59039e-07	4.54925e-05	7.44725	0.45806	NCRNA00189	TSS200		0.567491	0.619136	0.60162	0.398842	0.403723	0.397443	-0.19608
cg05256304	-1.14475	-7.08586	1.61406e-07	4.61346e-05	7.43288	0.452267	SIK3	TSS1500	S_Shore	0.4869	0.574425	0.464668	0.332201	0.381355	0.246302	-0.188712
cg26829395	-1.15359	-7.0802	1.63665e-07	4.67451e-05	7.41935	0.449507				0.291624	0.288826	0.305876	0.183079	0.147698	0.141118	-0.138144
cg15997393	-1.17886	-7.07908	1.64117e-07	4.68388e-05	7.41667	0.441702	MAD1L1;MAD1L1;MAD1L1	Body;Body;Body		0.855073	0.885452	0.849133	0.765244	0.726077	0.717265	-0.127024
cg15022173	-1.39265	-7.07754	1.64739e-07	4.69809e-05	7.41299	0.380866				0.819249	0.811876	0.740656	0.56095	0.551199	0.662609	-0.199007
cg15521790	-1.28639	-7.07096	1.67423e-07	4.77106e-05	7.39726	0.409977	MAML2	Body		0.298556	0.396259	0.32768	0.195757	0.142519	0.172395	-0.170608
cg06875832	-1.16153	-7.06764	1.68799e-07	4.80664e-05	7.38929	0.447038	RUFY1	Body	S_Shelf	0.899283	0.903098	0.888356	0.783741	0.840875	0.75492	-0.103734
cg20430263	-1.16812	-7.05536	1.73972e-07	4.95024e-05	7.35991	0.445002			N_Shelf	0.499836	0.519688	0.508882	0.30435	0.277634	0.36683	-0.193197
cg06223736	-1.15219	-7.05351	1.74767e-07	4.96912e-05	7.35548	0.449943	HDAC4	Body		0.78271	0.820124	0.802708	0.647923	0.692623	0.594325	-0.15689
cg04971812	-1.16658	-7.05256	1.75179e-07	4.97709e-05	7.35319	0.445476	AKT1;AKT1;AKT1	3'UTR;3'UTR;3'UTR	N_Shelf	0.923579	0.913652	0.915216	0.843848	0.854696	0.793365	-0.086846
cg03094134	-1.1335	-7.05187	1.75475e-07	4.98177e-05	7.35154	0.455809	TRIM39;TRIM39	Body;Body	S_Shelf	0.785613	0.824264	0.78622	0.663774	0.666732	0.60189	-0.154567
cg18700744	-1.11487	-7.04752	1.77362e-07	5.03155e-05	7.34113	0.461733	NAA25	Body		0.330716	0.344761	0.328048	0.167778	0.199846	0.182267	-0.151212
cg15028995	-1.21796	-7.04672	1.77713e-07	5.03776e-05	7.33921	0.42989	IGFL3	TSS200		0.842063	0.850351	0.861043	0.645269	0.776649	0.701623	-0.143306
cg24540678	-1.1508	-7.04484	1.78536e-07	5.05729e-05	7.33471	0.450374			N_Shore	0.229699	0.2383	0.252495	0.135241	0.126132	0.10697	-0.117384
cg10042478	-1.2164	-7.04414	1.78846e-07	5.0623e-05	7.33302	0.430356	HUS1	Body		0.546352	0.54793	0.547047	0.42295	0.287115	0.314472	-0.205597
cg14032089	-1.27017	-7.04266	1.795e-07	5.077e-05	7.32947	0.414612	TMEM49;MIR21	3'UTR;TSS1500		0.853406	0.858847	0.832547	0.667131	0.659132	0.761653	-0.152295
cg12415569	-1.28239	-7.04032	1.80534e-07	5.10245e-05	7.32388	0.411113	SLC6A12;SLC6A12;SLC6A12;SLC6A12	5'UTR;1stExon;TSS1500;5'UTR		0.624676	0.660655	0.594491	0.461951	0.501216	0.273287	-0.214456
cg07744832	-1.26042	-7.03985	1.80746e-07	5.10462e-05	7.32274	0.417423	UHRF1BP1L;UHRF1BP1L	TSS1500;TSS1500	S_Shore	0.846526	0.859816	0.839669	0.738516	0.624194	0.731698	-0.150535
cg25225070	-1.16767	-7.03206	1.84247e-07	5.19963e-05	7.30406	0.44514				0.352339	0.369274	0.337968	0.182891	0.250445	0.155177	-0.157023
cg24937136	-1.36831	-7.03067	1.84876e-07	5.21348e-05	7.30075	0.387345	PARP1	Body	N_Shore	0.160727	0.384499	0.162257	0.0960639	0.117825	0.0794086	-0.138062
cg02235918	-1.18	-7.02823	1.8599e-07	5.241e-05	7.2949	0.441352				0.55103	0.532735	0.566661	0.355001	0.385981	0.301527	-0.202639
cg06792126	-1.17886	-7.02556	1.87219e-07	5.2717e-05	7.28849	0.4417				0.389309	0.435698	0.481749	0.271648	0.236376	0.250246	-0.182828
cg03565274	-1.30888	-7.0205	1.8957e-07	5.33393e-05	7.27635	0.403634				0.373461	0.400457	0.336514	0.239475	0.138276	0.202323	-0.176786
cg15658784	-1.16523	-7.01923	1.90161e-07	5.3466e-05	7.27331	0.445892	PHLDA2	TSS1500	Island	0.136261	0.148806	0.251424	0.0671088	0.0852717	0.10139	-0.0942404
cg23109530	-1.17828	-7.01255	1.93319e-07	5.43135e-05	7.25728	0.441879				0.414072	0.443896	0.437476	0.294362	0.234287	0.223186	-0.181203
cg24599709	-1.16027	-6.99861	2.00083e-07	5.61307e-05	7.2238	0.447428	SELI	Body		0.881766	0.880872	0.882693	0.784168	0.796556	0.721231	-0.114459
cg15981982	-1.15422	-6.99469	2.02027e-07	5.6634e-05	7.21439	0.44931				0.29084	0.322294	0.286221	0.190216	0.15304	0.13946	-0.13888
cg16594806	-1.14691	-6.99146	2.03643e-07	5.69735e-05	7.20663	0.451591				0.740156	0.768768	0.743856	0.618955	0.572857	0.535617	-0.175117
cg12325605	-1.16709	-6.99141	2.0367e-07	5.69735e-05	7.20651	0.44532	ARHGEF3;ARHGEF3;ARHGEF3	Body;Body;TSS1500		0.440829	0.452427	0.379087	0.253484	0.22397	0.258322	-0.178856
cg02923972	-1.10276	-6.99137	2.03689e-07	5.69735e-05	7.20642	0.465624	BTBD19	Body	N_Shore	0.721383	0.709864	0.692425	0.54317	0.548249	0.4985	-0.177917
cg12658897	-1.14104	-6.98446	2.07195e-07	5.79115e-05	7.1898	0.453432	VPS37C	5'UTR		0.903534	0.908228	0.906198	0.826259	0.832724	0.777126	-0.0939502
cg06051581	-1.12072	-6.97965	2.09672e-07	5.85408e-05	7.17823	0.459864	XRN2	Body	N_Shelf	0.714456	0.692027	0.697952	0.564646	0.466414	0.522493	-0.183628
cg11057824	-1.20142	-6.97948	2.09756e-07	5.85408e-05	7.17784	0.434848	C14orf182	Body	S_Shore	0.565813	0.725974	0.53039	0.391029	0.446643	0.378165	-0.202114
cg16576160	-1.14464	-6.97768	2.10695e-07	5.87594e-05	7.1735	0.452303			S_Shelf	0.877531	0.853398	0.868369	0.800085	0.684249	0.745844	-0.12304
cg10422334	-1.09854	-6.96552	2.1712e-07	6.05067e-05	7.14425	0.466988	ATPGD1;ATPGD1	5'UTR;5'UTR	S_Shore	0.777933	0.792726	0.720693	0.625309	0.626024	0.557481	-0.160846
cg17768691	-1.12539	-6.96424	2.17805e-07	6.06531e-05	7.14118	0.458378	PLBD1	TSS200	Island	0.377148	0.350108	0.282539	0.246336	0.172668	0.14988	-0.14697
cg14847626	-1.11869	-6.96366	2.1812e-07	6.06963e-05	7.13978	0.460512	NCOR2;NCOR2	Body;Body	N_Shore	0.25487	0.255593	0.20483	0.125085	0.118187	0.117121	-0.1183
cg23041109	-1.40962	-6.96266	2.18658e-07	6.08011e-05	7.13738	0.376412				0.919633	0.913216	0.907807	0.748716	0.881926	0.739497	-0.123505
cg11524400	-1.09771	-6.96165	2.19205e-07	6.09085e-05	7.13495	0.467258	HCCA2;CTSD	Body;Body	S_Shelf	0.854914	0.873425	0.853384	0.740956	0.767525	0.718161	-0.11836
cg18964375	-1.09729	-6.96066	2.19745e-07	6.10137e-05	7.13255	0.467394			Island	0.648272	0.623655	0.556744	0.447349	0.446593	0.373876	-0.186951
cg24885246	-1.5875	-6.95704	2.21717e-07	6.14712e-05	7.12385	0.332748			N_Shelf	0.833925	0.77825	0.822129	0.480194	0.721225	0.550227	-0.227553
cg02532700	-1.27268	-6.95639	2.22076e-07	6.15259e-05	7.12228	0.413891	NCF4;NCF4	Body;Body		0.153524	0.2192	0.22395	0.105364	0.0821216	0.0821072	-0.109027
cg11601297	-1.10727	-6.95485	2.2292e-07	6.17144e-05	7.11859	0.464172	ITPKC;ADCK4	1stExon;TSS1500	S_Shore	0.851402	0.887289	0.812533	0.712988	0.775109	0.695657	-0.12249
cg08555912	-1.09421	-6.95034	2.25423e-07	6.23618e-05	7.10771	0.468394	MYL5	Body	N_Shore	0.842616	0.838614	0.807787	0.70495	0.71425	0.667229	-0.134196
cg19323059	-1.22909	-6.94858	2.26403e-07	6.25414e-05	7.10349	0.426586	LOC285954;LOC285954	Body;Body	S_Shelf	0.636053	0.653907	0.645945	0.449437	0.513748	0.339141	-0.211193
cg01413671	-1.16679	-6.94775	2.26873e-07	6.26256e-05	7.10147	0.445411			N_Shore	0.832321	0.777526	0.723732	0.622222	0.637	0.581347	-0.164336
cg03173722	-1.14924	-6.9448	2.28529e-07	6.30369e-05	7.09439	0.450863	RUFY3;RUFY3;RUFY3	Body;TSS200;TSS200		0.38944	0.396866	0.384784	0.269709	0.206724	0.192404	-0.167418
cg18680181	-1.12094	-6.94417	2.28887e-07	6.30896e-05	7.09287	0.459794	KIAA0391	Body		0.615974	0.614292	0.614252	0.46508	0.402657	0.387033	-0.196582
cg27338202	-1.13207	-6.94367	2.29174e-07	6.31227e-05	7.09165	0.456261				0.892793	0.896723	0.902388	0.812344	0.761034	0.820745	-0.0992602
cg02291020	-1.11652	-6.94141	2.30456e-07	6.34298e-05	7.08622	0.461205	ANXA11;ANXA11;ANXA11	5'UTR;5'UTR;5'UTR	N_Shore	0.731312	0.744868	0.699588	0.57166	0.530935	0.543315	-0.17662
cg00347170	-1.1289	-6.94045	2.31002e-07	6.35339e-05	7.08391	0.457264			Island	0.949795	0.95158	0.949266	0.892913	0.916163	0.879072	-0.054164
cg10334127	-1.17419	-6.93916	2.31743e-07	6.36486e-05	7.08079	0.443134	C11orf41	Body		0.865005	0.852694	0.855666	0.677959	0.731995	0.768289	-0.131708
cg04217929	-1.16016	-6.93914	2.31755e-07	6.36486e-05	7.08074	0.447463	MAP4K4;MAP4K4;MAP4K4	Body;Body;Body		0.827211	0.84808	0.810235	0.717398	0.6531	0.681528	-0.1445
cg20076126	-1.1266	-6.93819	2.32301e-07	6.37523e-05	7.07845	0.457994	GALNTL1;GALNTL1	Body;Body		0.630057	0.534649	0.560292	0.477394	0.301185	0.37481	-0.190536
cg02032872	-1.1132	-6.93394	2.34756e-07	6.43794e-05	7.06822	0.462267	C19orf61	TSS1500	S_Shore	0.506291	0.554906	0.548469	0.355206	0.332117	0.34226	-0.193362
cg24356804	-1.16541	-6.93134	2.3627e-07	6.47478e-05	7.06196	0.445837	COL18A1;COL18A1;COL18A1	Body;Body;Body	Island	0.868603	0.868126	0.890231	0.77479	0.684868	0.806469	-0.120277
cg24741430	-1.19237	-6.92363	2.40827e-07	6.58537e-05	7.04335	0.437582				0.720027	0.763895	0.702745	0.555454	0.500829	0.567406	-0.18766
cg09075968	-1.10705	-6.92192	2.41847e-07	6.60849e-05	7.03924	0.464242	PCID2;PCID2;PCID2	Body;Body;Body		0.413888	0.399148	0.377963	0.242443	0.259252	0.197554	-0.163917
cg08169341	-1.10818	-6.92047	2.42717e-07	6.62747e-05	7.03574	0.46388	KIAA0146	Body		0.740637	0.820105	0.747205	0.605899	0.663588	0.554975	-0.161162
cg25342409	-1.1039	-6.91667	2.45013e-07	6.68052e-05	7.02658	0.465257	PIK3R5	5'UTR	N_Shore	0.813997	0.836651	0.830249	0.690872	0.67429	0.701881	-0.137951
cg16456596	-1.1202	-6.91585	2.45508e-07	6.6892e-05	7.02461	0.460029				0.616937	0.631276	0.553869	0.428868	0.396689	0.400757	-0.191922
cg05049280	-1.29983	-6.90684	2.51052e-07	6.83534e-05	7.00287	0.406175	GNAT2;GNAT2	5'UTR;1stExon		0.841869	0.82761	0.8029	0.666987	0.565268	0.727947	-0.170726
cg14443182	-1.09466	-6.90288	2.53533e-07	6.89793e-05	6.99329	0.468246	DNAJB5;DNAJB5;DNAJB5	Body;Body;Body		0.797913	0.820917	0.75176	0.650516	0.700959	0.563059	-0.152018
cg20951054	-1.11552	-6.89783	2.56726e-07	6.97979e-05	6.98111	0.461526	ZNF219;C14orf176	5'UTR;Body	N_Shore	0.890516	0.877064	0.853792	0.768581	0.798963	0.71636	-0.112489
cg11718965	-1.14752	-6.89113	2.61027e-07	7.09165e-05	6.96493	0.4514	PRKAG2;PRKAG2	5'UTR;Body		0.855628	0.816282	0.83502	0.722718	0.614658	0.745372	-0.141394
cg07716089	-1.14194	-6.88854	2.62706e-07	7.13213e-05	6.95868	0.453149	PEMT;PEMT;PEMT	5'UTR;5'UTR;Body		0.875879	0.88188	0.82026	0.776553	0.723266	0.711111	-0.122363
cg15925478	-1.1214	-6.8859	2.6443e-07	7.17381e-05	6.95231	0.459648	BCAR3	Body		0.722972	0.716932	0.731764	0.58953	0.489932	0.557267	-0.178313
cg23250795	-1.08894	-6.88535	2.64796e-07	7.17859e-05	6.95097	0.470108	ST14	Body	S_Shore	0.888509	0.908521	0.881656	0.801359	0.824346	0.763541	-0.0964795
cg07711192	-1.12186	-6.88276	2.66502e-07	7.21966e-05	6.94471	0.4595				0.600856	0.61793	0.618697	0.456469	0.41767	0.385281	-0.192688
cg26077811	-1.10664	-6.88031	2.6813e-07	7.25857e-05	6.93878	0.464374	USP2;USP2	Body;Body	N_Shelf	0.547191	0.60666	0.515552	0.338574	0.458987	0.310994	-0.186949
cg04890607	-1.13852	-6.87411	2.72283e-07	7.36574e-05	6.92381	0.454226	HMGA2;HMGA2	Body;Body		0.245277	0.341206	0.231732	0.156599	0.157331	0.114177	-0.130036
cg00989036	-1.18222	-6.86335	2.79657e-07	7.55983e-05	6.89779	0.440674	MKNK1;MKNK1;MKNK1;MKNK1;MKNK1	Body;Body;5'UTR;5'UTR;5'UTR		0.82296	0.820656	0.839362	0.735577	0.597231	0.695527	-0.151548
cg19906672	-1.4348	-6.86063	2.81552e-07	7.60561e-05	6.89121	0.369898	TBC1D14;TBC1D14	5'UTR;5'UTR		0.790857	0.800166	0.776426	0.651781	0.426389	0.65567	-0.211203
cg14643399	-1.13897	-6.84858	2.90111e-07	7.83125e-05	6.86205	0.454085				0.341515	0.354868	0.340252	0.221137	0.159024	0.199106	-0.152456
cg24518098	-1.24447	-6.84818	2.90399e-07	7.83343e-05	6.86108	0.422063			S_Shore	0.62486	0.644578	0.541147	0.46392	0.326112	0.388484	-0.21069
cg09043511	-1.15416	-6.84193	2.94944e-07	7.94826e-05	6.84596	0.449329	ACVRL1;ACVRL1	5'UTR;TSS200	N_Shelf	0.772821	0.79846	0.729865	0.631001	0.567745	0.594491	-0.169303
cg13512830	-1.08325	-6.84175	2.95076e-07	7.94826e-05	6.84552	0.471966	RNF13;RNF13	TSS200;TSS200	Island	0.514555	0.43571	0.483822	0.341467	0.269696	0.28288	-0.180015
cg16039142	-1.12463	-6.84087	2.95724e-07	7.96007e-05	6.84338	0.458619				0.702937	0.662952	0.739919	0.543827	0.508672	0.505841	-0.18249
cg22730148	-1.09762	-6.83988	2.96453e-07	7.97402e-05	6.84099	0.467286				0.632211	0.756866	0.653527	0.469561	0.550389	0.479751	-0.180968
cg00328720	-1.16616	-6.83905	2.97066e-07	7.98483e-05	6.83898	0.445605	EXTL3	5'UTR	S_Shelf	0.407076	0.481671	0.452588	0.293625	0.278215	0.220293	-0.183067
cg24027320	-1.08552	-6.83289	3.01646e-07	8.1022e-05	6.82407	0.471223	TASP1	TSS1500	S_Shore	0.388565	0.317169	0.300045	0.24877	0.164141	0.162793	-0.143358
cg22627800	-1.08118	-6.82889	3.04668e-07	8.17177e-05	6.81436	0.472642				0.137605	0.155301	0.144193	0.0646808	0.0856006	0.0685772	-0.0727468
cg02018291	-1.12255	-6.82637	3.06584e-07	8.21734e-05	6.80826	0.459282	PITPNC1;PITPNC1	Body;Body		0.603403	0.446041	0.519084	0.355245	0.304637	0.342613	-0.188678
cg01691090	-1.18466	-6.82502	3.07609e-07	8.23898e-05	6.80501	0.43993	PHLDA2	TSS1500	Island	0.135142	0.128293	0.198863	0.056002	0.0842708	0.0766601	-0.0817882
cg02110273	-1.08216	-6.8247	3.07854e-07	8.23972e-05	6.80423	0.472321	PRKCA	Body		0.874906	0.837712	0.778181	0.748304	0.718898	0.63704	-0.128852
cg01893100	-1.09331	-6.82147	3.1034e-07	8.30039e-05	6.7964	0.468684	GOLIM4	Body		0.871292	0.868822	0.865854	0.759356	0.780348	0.725348	-0.113639
cg10648960	-1.0922	-6.8197	3.11711e-07	8.33117e-05	6.79211	0.469046	TTYH3	Body		0.486032	0.467722	0.495065	0.339541	0.275311	0.296933	-0.179012
cg00054496	-1.0888	-6.81793	3.13091e-07	8.36216e-05	6.7878	0.470152	NUBP1	Body		0.933981	0.914069	0.915804	0.852559	0.840083	0.84844	-0.0742572
cg10521711	-1.10272	-6.81764	3.13317e-07	8.36228e-05	6.7871	0.465639				0.580115	0.536704	0.505131	0.351555	0.349256	0.358144	-0.187665
cg01213342	-1.15554	-6.81045	3.1897e-07	8.49522e-05	6.76968	0.448897			S_Shore	0.899983	0.881785	0.866854	0.753795	0.770115	0.793739	-0.110324
cg03076037	-1.11406	-6.80792	3.2099e-07	8.5377e-05	6.76353	0.461991	BAIAP2;BAIAP2;BAIAP2;BAIAP2	Body;Body;Body;Body		0.420154	0.350974	0.397877	0.224206	0.237269	0.215922	-0.16387
cg07710211	-1.10821	-6.80788	3.21016e-07	8.5377e-05	6.76345	0.463868	CNPY3	Body	S_Shelf	0.561468	0.52063	0.575884	0.41745	0.329048	0.344163	-0.189107
cg26142490	-1.19629	-6.8072	3.21564e-07	8.54626e-05	6.76179	0.436396	ABI1;ABI1;ABI1;ABI1	Body;Body;Body;Body		0.834273	0.812486	0.836226	0.629542	0.735023	0.660598	-0.152608
cg09644952	-1.07038	-6.80658	3.22058e-07	8.55338e-05	6.7603	0.476193	CD86;CD86	TSS1500;Body		0.820379	0.826727	0.839438	0.678786	0.698612	0.714371	-0.131592
cg25625514	-1.4806	-6.80357	3.24482e-07	8.61175e-05	6.75299	0.35834				0.557275	0.669602	0.46969	0.387666	0.253103	0.321844	-0.244651
cg12934599	-1.25907	-6.79008	3.35577e-07	8.89996e-05	6.72024	0.417814	TNIP2;TNIP2	Body;Body		0.895252	0.890789	0.874592	0.704673	0.765663	0.819786	-0.123503
cg06024930	-1.18647	-6.78753	3.37716e-07	8.95043e-05	6.71405	0.439378	KDM2B;KDM2B	Body;Body	Island	0.69524	0.744775	0.65906	0.585908	0.551859	0.380626	-0.193561
cg05245515	-1.12295	-6.78459	3.40199e-07	9.00539e-05	6.70692	0.459153	SLC39A2	TSS200		0.869119	0.855416	0.831072	0.712239	0.775099	0.686426	-0.127281
cg01862311	-1.10514	-6.78451	3.40266e-07	9.00539e-05	6.70673	0.464858			S_Shore	0.416812	0.368395	0.408031	0.270031	0.226509	0.202234	-0.164821
cg10276869	-1.07421	-6.78115	3.43125e-07	9.0684e-05	6.69858	0.474931				0.854733	0.882614	0.85172	0.752903	0.781028	0.714649	-0.113496
cg15466684	-1.2254	-6.77343	3.49794e-07	9.23819e-05	6.67983	0.427678	RRP1B	Body		0.826216	0.855275	0.778638	0.724286	0.618063	0.645141	-0.157547
cg06442240	-1.08225	-6.7686	3.54035e-07	9.34369e-05	6.66809	0.472292	ITPRIPL2;ITPRIPL2;ITPRIPL2	1stExon;Body;3'UTR	S_Shore	0.403354	0.4145	0.362831	0.245665	0.216703	0.221582	-0.165578
cg09938634	-1.14726	-6.76628	3.56094e-07	9.39149e-05	6.66244	0.451482				0.822099	0.866895	0.834707	0.720681	0.682749	0.715289	-0.134994
cg26332488	-1.07582	-6.76293	3.59079e-07	9.46252e-05	6.65431	0.474401	SKI	Body	N_Shore	0.634798	0.661038	0.616891	0.462563	0.450022	0.451793	-0.182783
cg14143723	-1.24464	-6.7627	3.59287e-07	9.46252e-05	6.65374	0.422014				0.300513	0.276585	0.443001	0.175553	0.17308	0.167404	-0.168021
cg22810684	-1.08915	-6.76032	3.61428e-07	9.51228e-05	6.64795	0.470038	C17orf62;C17orf62;C17orf62	3'UTR;3'UTR;3'UTR	Island	0.815033	0.820652	0.768947	0.676777	0.647247	0.64439	-0.145406
cg13182599	-1.14015	-6.75794	3.63577e-07	9.56219e-05	6.64218	0.453713			N_Shore	0.286765	0.356196	0.328024	0.189082	0.15775	0.181453	-0.147566
cg26843612	-1.06512	-6.74779	3.72908e-07	9.80082e-05	6.61749	0.477934	ATXN1;ATXN1	5'UTR;5'UTR		0.870619	0.857467	0.860345	0.760402	0.754605	0.735176	-0.112749
cg07960691	-1.12494	-6.74339	3.77026e-07	9.9007e-05	6.60679	0.458522	BAIAP2;BAIAP2;BAIAP2;BAIAP2	Body;Body;Body;Body		0.857834	0.825349	0.822279	0.677014	0.706114	0.715973	-0.135454
cg13977280	-1.18977	-6.74318	3.77232e-07	9.9007e-05	6.60626	0.438373	RGS12;RGS12;RGS12	Body;Body;Body		0.851781	0.858044	0.842239	0.724612	0.784983	0.618094	-0.141458
cg08998657	-1.08495	-6.74033	3.79924e-07	9.96445e-05	6.59933	0.471409				0.500863	0.493868	0.46179	0.296262	0.350293	0.27007	-0.179965
cg25406518	-1.08849	-6.73525	3.84775e-07	0.000100777	6.58697	0.470253	DAK;DDB1	5'UTR;TSS1500	S_Shore	0.778459	0.752562	0.742474	0.601706	0.633227	0.550767	-0.162598
cg18221226	-1.18958	-6.73477	3.85241e-07	0.000100829	6.58579	0.438431	NCOR2;NCOR2	5'UTR;5'UTR		0.368996	0.447506	0.404481	0.272746	0.207352	0.211921	-0.176322
cg12427162	-1.11984	-6.73277	3.87163e-07	0.000101263	6.58095	0.460144	SFT2D2	Body	S_Shelf	0.451133	0.469064	0.508915	0.317743	0.288283	0.266321	-0.185588
cg11870956	-1.07466	-6.73236	3.87565e-07	0.000101298	6.57993	0.474783	NRM;KIAA1949	Body;TSS1500	S_Shore	0.804902	0.763298	0.761713	0.63065	0.615391	0.6247	-0.153057
cg09723161	-1.14141	-6.73094	3.88937e-07	0.000101586	6.57649	0.453317	LFNG;LFNG;LFNG;LFNG	Body;Body;Body;Body	Island	0.549355	0.561967	0.55746	0.418218	0.371792	0.299255	-0.193172
cg01582937	-1.18452	-6.7271	3.92687e-07	0.000102452	6.56714	0.439969	SORBS3	5'UTR	S_Shore	0.488083	0.45408	0.480395	0.380384	0.2152	0.263727	-0.187749
cg21229153	-1.06539	-6.727	3.92794e-07	0.000102452	6.56688	0.477842				0.774054	0.804247	0.69576	0.619692	0.681832	0.501096	-0.157147
cg04312209	-1.05716	-6.7246	3.95156e-07	0.000102866	6.56104	0.480576	IL7R	1stExon		0.558106	0.545536	0.538197	0.378615	0.358495	0.359905	-0.181608
cg27284120	-1.07776	-6.72456	3.95193e-07	0.000102866	6.56094	0.473764	FPR3	5'UTR		0.894793	0.905147	0.904595	0.82187	0.818727	0.796677	-0.0890864
cg07637837	-1.19861	-6.72369	3.96054e-07	0.000103019	6.55882	0.435694	MBP;MBP	5'UTR;5'UTR	Island	0.558658	0.615349	0.587165	0.443205	0.326069	0.378764	-0.204378
cg23985447	-1.09092	-6.71291	4.06874e-07	0.000105688	6.53256	0.469462	TNFAIP8;TNFAIP8	Body;TSS1500	N_Shore	0.447903	0.473974	0.43774	0.304558	0.307394	0.228562	-0.173034
cg13551706	-1.13688	-6.7043	4.15726e-07	0.00010784	6.5116	0.454743	SULF2;SULF2;SULF2	Body;Body;Body		0.873758	0.88124	0.854483	0.751908	0.7234	0.781507	-0.117556
cg02539539	-1.19139	-6.70081	4.19381e-07	0.000108713	6.50307	0.43788				0.880743	0.879	0.869652	0.801747	0.792989	0.657272	-0.125795
cg09682727	-1.09723	-6.70034	4.19868e-07	0.000108765	6.50194	0.467412				0.532751	0.537493	0.510725	0.391804	0.305184	0.329293	-0.184896
cg13948486	-1.24374	-6.69401	4.2658e-07	0.000110428	6.48648	0.422277				0.776676	0.849365	0.762602	0.620495	0.590402	0.657403	-0.173448
cg14598846	-1.05581	-6.68781	4.3325e-07	0.000112078	6.47137	0.481028	PLEC1;PLEC1;PLEC1;PLEC1;PLEC1;PLEC1;PLEC1;PLEC1	Body;Body;Body;Body;Body;Body;Body;Body	Island	0.384389	0.321897	0.408525	0.226051	0.176974	0.262465	-0.149773
cg17609282	-1.07747	-6.68408	4.37314e-07	0.000113052	6.46227	0.473859	PION	Body		0.865773	0.892319	0.875618	0.726238	0.791194	0.797334	-0.106315
cg02075791	-1.09787	-6.6765	4.45701e-07	0.000115142	6.44376	0.467206	LOC100188947;HECTD2;HECTD2	Body;Body;Body	S_Shelf	0.880619	0.882481	0.875015	0.808154	0.738315	0.768673	-0.107658
cg02126235	-1.11087	-6.67365	4.48888e-07	0.000115886	6.43682	0.463016	SERPINA1;SERPINA1;SERPINA1;SERPINA1;SERPINA1;SERPINA1;SERPINA1;SERPINA1;SERPINA1;SERPINA1;SERPINA1;SERPINA1	5'UTR;5'UTR;5'UTR;5'UTR;5'UTR;5'UTR;5'UTR;5'UTR;5'UTR;5'UTR;1stExon;5'UTR		0.897049	0.883456	0.839239	0.755129	0.792813	0.743538	-0.109421
cg17098965	-1.06102	-6.66257	4.61531e-07	0.000119038	6.40975	0.479293	ZNF217;ZNF217	5'UTR;1stExon	S_Shore	0.24925	0.292851	0.2741	0.14889	0.148003	0.141278	-0.12601
cg22175814	-1.08879	-6.6624	4.61725e-07	0.000119038	6.40934	0.470156				0.681593	0.607954	0.57477	0.551986	0.375421	0.380535	-0.185459
cg14205864	-1.05752	-6.65062	4.75565e-07	0.000122523	6.38057	0.480457	PCID2;PCID2;PCID2	Body;Body;Body		0.654847	0.672884	0.625155	0.461915	0.527012	0.428923	-0.178346
cg10995381	-1.17698	-6.64516	4.8212e-07	0.000124127	6.36722	0.442276	MTRR;MTRR	Body;Body		0.814217	0.830978	0.834126	0.613066	0.765282	0.642604	-0.15279
cg08438690	-1.11276	-6.64338	4.8428e-07	0.000124599	6.36287	0.462409	PPM1M;PPM1M	TSS1500;TSS1500	N_Shore	0.221255	0.254875	0.181205	0.134994	0.103376	0.0980918	-0.106958
cg20481655	-1.05877	-6.63886	4.89801e-07	0.000125933	6.35182	0.480042				0.697065	0.710909	0.708213	0.55777	0.524116	0.519508	-0.171598
cg16582732	-1.1355	-6.63841	4.9036e-07	0.000125992	6.35071	0.455177	TMEM201;TMEM201	Body;Body	S_Shore	0.869405	0.876766	0.851826	0.771307	0.699435	0.765808	-0.120482
cg10897459	-1.14046	-6.63071	4.99934e-07	0.000128364	6.33187	0.453615				0.893142	0.881397	0.871163	0.75298	0.748186	0.812364	-0.110724
cg18428707	-1.1014	-6.62986	5.01002e-07	0.000128465	6.32979	0.466064	FHOD1;SLC9A5	TSS1500;TSS1500	Island	0.192749	0.222811	0.218093	0.123576	0.0960968	0.108336	-0.101881
cg14473643	-1.06789	-6.62799	5.0335e-07	0.000128979	6.32523	0.477017	ZBTB22;TAPBP;TAPBP;TAPBP;ZBTB22	Body;TSS1500;TSS1500;TSS1500;Body	Island	0.252818	0.301332	0.102358	0.137253	0.148428	0.058498	-0.10411
cg02265619	-1.10781	-6.62688	5.04756e-07	0.000129252	6.32251	0.463997				0.866728	0.883655	0.828288	0.795152	0.73469	0.688702	-0.120042
cg14030904	-1.04286	-6.62562	5.06353e-07	0.000129573	6.31944	0.485364	ZC3H12D	TSS1500		0.634447	0.66115	0.511569	0.466955	0.484519	0.328263	-0.17581
cg18818866	-1.22686	-6.61892	5.14956e-07	0.000131686	6.30302	0.427248	NCKAP5L;LOC100286844;LOC100286844;LOC100286844	5'UTR;TSS1500;TSS1500;TSS1500	N_Shore	0.565742	0.570114	0.608841	0.472258	0.289771	0.352628	-0.210013
cg10979364	-1.07108	-6.61557	5.19306e-07	0.000132709	6.29482	0.475962				0.855861	0.874277	0.856941	0.752301	0.787368	0.700677	-0.115578
cg05210804	-1.14385	-6.6104	5.26088e-07	0.000134351	6.28218	0.45255	ZBTB22;TAPBP;TAPBP;TAPBP;ZBTB22	Body;TSS1500;TSS1500;TSS1500;Body	Island	0.299842	0.317949	0.117618	0.134257	0.150407	0.0777165	-0.124343
cg27275023	-1.03936	-6.60972	5.26995e-07	0.000134492	6.2805	0.486545				0.556554	0.555827	0.584992	0.373747	0.383772	0.403589	-0.178755
cg16875864	-1.22568	-6.60602	5.31909e-07	0.000135628	6.27145	0.427594	RFTN1	Body		0.892889	0.903374	0.901592	0.771387	0.72878	0.860148	-0.112513
cg07021906	-1.05809	-6.60181	5.37568e-07	0.000136822	6.26114	0.480267	SLC7A5	Body		0.636416	0.590117	0.55742	0.481526	0.370958	0.38855	-0.180973
cg05939041	-1.04697	-6.5859	5.59505e-07	0.000142023	6.22216	0.483982	ITPK1;ITPK1;ITPK1	Body;Body;Body		0.711934	0.678064	0.664178	0.525156	0.534208	0.478976	-0.171945
cg17934775	-1.07559	-6.5842	5.61913e-07	0.000142539	6.21797	0.474478	CHD2;CHD2	Body;Body	S_Shelf	0.633845	0.68597	0.664825	0.473753	0.536242	0.42585	-0.182932
cg06783197	-1.10999	-6.57914	5.69102e-07	0.000144266	6.20558	0.463297	PACS2;PACS2	Body;Body	S_Shore	0.624195	0.655553	0.625416	0.459978	0.39377	0.484757	-0.188886
cg06963192	-1.0758	-6.57855	5.69949e-07	0.000144384	6.20413	0.474408	C1orf9;C1orf9	Body;Body		0.555156	0.666778	0.575354	0.408572	0.425917	0.390472	-0.190776
cg11442326	-1.05883	-6.57783	5.70989e-07	0.000144551	6.20236	0.48002	NDUFS6	Body		0.308646	0.219311	0.253188	0.155502	0.13484	0.13497	-0.118611
cg18663307	-1.0691	-6.5752	5.74779e-07	0.000145413	6.19591	0.476616	ITGB2;ITGB2	5'UTR;TSS1500		0.47809	0.452062	0.45392	0.347659	0.252775	0.271069	-0.170856
cg18936620	-1.10134	-6.57105	5.80817e-07	0.000146842	6.18573	0.466082	MPL	Body	N_Shelf	0.380971	0.381559	0.384315	0.224479	0.267156	0.180515	-0.158232
cg05112555	-1.17423	-6.56879	5.84123e-07	0.00014758	6.18019	0.443121				0.553516	0.510161	0.566447	0.454814	0.276272	0.309101	-0.196645
cg01542384	-1.056	-6.56366	5.91715e-07	0.000149383	6.16761	0.480962	GNAI2;GNAI2	TSS200;Body		0.369269	0.377238	0.409402	0.247774	0.219729	0.224787	-0.15454
cg26650359	-1.04436	-6.56344	5.92051e-07	0.000149383	6.16705	0.48486	R3HDM2	Body		0.275806	0.342813	0.303985	0.150237	0.215466	0.155055	-0.133949
cg06210783	-1.26766	-6.56285	5.92925e-07	0.000149504	6.16562	0.415332	LRP5	Body	N_Shore	0.96333	0.962977	0.95609	0.880271	0.948956	0.88618	-0.0556636
cg06470149	-1.05116	-6.56173	5.94608e-07	0.000149829	6.16286	0.482581	CTNS;CTNS	Body;Body		0.652548	0.646637	0.645976	0.504436	0.476021	0.431401	-0.177768
cg27195001	-1.12679	-6.5595	5.97949e-07	0.000150571	6.15739	0.457934				0.891554	0.885925	0.864253	0.726984	0.7995	0.784061	-0.110396
cg22705929	-1.03331	-6.55508	6.04649e-07	0.000152157	6.14653	0.488588	YPEL4	TSS1500	S_Shelf	0.452517	0.488783	0.429335	0.293518	0.322883	0.255152	-0.166361
cg14059464	-1.14232	-6.55423	6.05941e-07	0.000152381	6.14445	0.45303			N_Shelf	0.840541	0.826011	0.798648	0.76219	0.602265	0.654399	-0.148782
cg16490209	-1.03335	-6.55338	6.07231e-07	0.000152604	6.14238	0.488576	BCAT1	Body	N_Shelf	0.667695	0.675706	0.580136	0.511229	0.495302	0.395035	-0.173991
cg03885055	-1.09739	-6.54955	6.13126e-07	0.000153983	6.13296	0.467362	C1orf144;C1orf144	3'UTR;3'UTR		0.743608	0.77094	0.699985	0.619121	0.541373	0.547466	-0.168858
cg03686067	-1.05562	-6.54927	6.13556e-07	0.000153989	6.13228	0.481091	CCDC102B;CCDC102B	Body;Body		0.848974	0.85602	0.86009	0.695804	0.74445	0.773053	-0.11726
cg21246516	-1.04408	-6.54375	6.22153e-07	0.000156043	6.11872	0.484953				0.806368	0.770983	0.796697	0.641968	0.619099	0.681857	-0.143708
cg06236206	-1.04679	-6.53751	6.32005e-07	0.000158304	6.10341	0.484042			Island	0.26138	0.294741	0.299434	0.153918	0.178828	0.149082	-0.124576
cg02106072	-1.36112	-6.53507	6.35907e-07	0.000159128	6.09741	0.38928	NFIL3	5'UTR	N_Shore	0.471761	0.676502	0.486791	0.396255	0.321924	0.246214	-0.223554
cg00982136	-1.04331	-6.53493	6.36134e-07	0.000159128	6.09706	0.485213	CLK1;CLK1;CLK1;CLK1	Body;Body;Body;Body	N_Shelf	0.552649	0.513187	0.662439	0.367949	0.309113	0.519436	-0.177259
cg12012581	-1.4172	-6.53462	6.36629e-07	0.000159147	6.0963	0.374439	FAM20C	Body	N_Shore	0.920019	0.912692	0.781614	0.848604	0.862292	0.384831	-0.172866
cg03339321	-1.08003	-6.5342	6.37313e-07	0.000159213	6.09525	0.47302	TRIM31	5'UTR		0.768987	0.810244	0.79248	0.669279	0.631277	0.621353	-0.149933
cg01286930	-1.1437	-6.53375	6.3803e-07	0.000159287	6.09416	0.452597	SPTBN1	Body	N_Shore	0.642076	0.655393	0.636796	0.353992	0.504584	0.494031	-0.193886
cg16132851	-1.24866	-6.5332	6.38924e-07	0.000159405	6.09279	0.420839				0.731535	0.747331	0.726482	0.630491	0.582045	0.397024	-0.198596
cg05953124	-1.0972	-6.52722	6.4863e-07	0.00016172	6.0781	0.467424			N_Shore	0.638938	0.615604	0.535438	0.455664	0.489488	0.29067	-0.184719
cg12889594	-1.18209	-6.52529	6.51786e-07	0.000162303	6.07337	0.440712			S_Shore	0.75107	0.760979	0.693735	0.515506	0.68722	0.441398	-0.18722
cg10013455	-1.20404	-6.52527	6.51827e-07	0.000162303	6.07331	0.434057	INPP5A	Body		0.772203	0.815207	0.807233	0.702729	0.612508	0.569412	-0.169998
cg05878887	-1.28566	-6.51888	6.62414e-07	0.000164788	6.0576	0.410184	C3orf26;FILIP1L;MIR548G;FILIP1L	Body;Body;Body;Body		0.441954	0.50211	0.549676	0.358289	0.270302	0.232998	-0.210717
cg06709297	-1.03673	-6.51872	6.62675e-07	0.000164788	6.05722	0.487431	C2orf48	Body		0.922202	0.92127	0.906003	0.839787	0.864561	0.822296	-0.0742766
cg01924292	-1.13495	-6.51424	6.70219e-07	0.000166554	6.04618	0.455351	ADIPOR2	5'UTR		0.435319	0.482013	0.485096	0.334947	0.265258	0.247552	-0.18489
cg04111344	-1.16089	-6.50387	6.87992e-07	0.000170747	6.02067	0.447237			N_Shelf	0.884766	0.89266	0.905884	0.792867	0.83353	0.740787	-0.105376
cg05318454	-1.02952	-6.50017	6.94446e-07	0.000172236	6.01157	0.489873	EML2	Body	N_Shore	0.334497	0.329536	0.338933	0.206918	0.198145	0.184282	-0.137874
cg22647738	-1.07711	-6.49703	6.99963e-07	0.00017349	6.00386	0.473979	CCL16	3'UTR		0.419648	0.421437	0.42772	0.298162	0.210219	0.258655	-0.167257
cg21156590	-1.06982	-6.49536	7.02919e-07	0.000173933	5.99975	0.476378	MEGF6	Body		0.937779	0.929003	0.92952	0.851161	0.883463	0.866406	-0.0650907
cg23690488	-1.03239	-6.49525	7.03127e-07	0.000173933	5.99946	0.4889			Island	0.119477	0.110024	0.0579682	0.0557705	0.0542398	0.0314949	-0.048655
cg22952787	-1.20285	-6.49228	7.08423e-07	0.000175129	5.99215	0.434417	CLN5	Body	S_Shore	0.552	0.544602	0.619707	0.334296	0.446864	0.319703	-0.205148
cg00701316	-1.02351	-6.48491	7.21722e-07	0.0001783	5.97402	0.491917			N_Shore	0.825807	0.815231	0.842878	0.713978	0.677529	0.714076	-0.126111
cg11890639	-1.05433	-6.47717	7.35982e-07	0.000181468	5.95495	0.48152	TEX264;TEX264;TEX264	TSS1500;TSS1500;TSS1500	N_Shore	0.237369	0.252609	0.248216	0.154715	0.123967	0.125009	-0.111501
cg01619562	-1.03649	-6.46996	7.49522e-07	0.000184686	5.93718	0.487512	ITPK1;ITPK1;ITPK1	Body;Body;Body		0.825491	0.789721	0.774698	0.663767	0.658539	0.648097	-0.139836
cg19744691	-1.04368	-6.46759	7.54019e-07	0.000185674	5.93135	0.485088	MORG1;MORG1;MAN2B1	TSS1500;TSS1500;Body	N_Shore	0.148997	0.197928	0.167852	0.0731715	0.124296	0.0778063	-0.0798347
cg20482145	-1.05394	-6.46494	7.59088e-07	0.0001868	5.92481	0.481651	MYH10	Body		0.644947	0.609913	0.613586	0.449779	0.481834	0.397627	-0.179735
cg14976569	-1.22683	-6.45717	7.74155e-07	0.000190384	5.90566	0.427254	C19orf10	Body	N_Shelf	0.205913	0.259492	0.26957	0.156718	0.0925123	0.115413	-0.123444
cg21199854	-1.05198	-6.4556	7.77224e-07	0.000191015	5.9018	0.482306	GNL3;GNL3;GNL3;SNORD19B	Body;Body;Body;TSS1500	S_Shelf	0.293741	0.266172	0.316421	0.193388	0.14636	0.153955	-0.127543
cg00408773	-1.0167	-6.45312	7.82125e-07	0.000192095	5.89567	0.494244	TAL1	Body	N_Shore	0.771017	0.78331	0.720178	0.61938	0.633395	0.573381	-0.149449
cg22450197	-1.06973	-6.45138	7.8557e-07	0.000192816	5.89139	0.47641	EEPD1	Body		0.874201	0.875493	0.870032	0.730027	0.810571	0.750502	-0.109542
cg15646778	-1.18006	-6.45094	7.8644e-07	0.000192905	5.89031	0.441332	KIFC1	Body	N_Shore	0.761658	0.77143	0.781419	0.626905	0.663436	0.496301	-0.175955
cg10040866	-1.04087	-6.44916	7.90005e-07	0.000193654	5.8859	0.486034	TMEM202	TSS200		0.395026	0.371726	0.3341	0.223062	0.205762	0.22523	-0.148933
cg09179691	-1.0496	-6.43832	8.11972e-07	0.000198909	5.85916	0.483103	DLGAP4;DLGAP4;DLGAP4	Body;5'UTR;Body		0.77502	0.767312	0.725164	0.584718	0.605509	0.609537	-0.155911
cg01715745	-1.04971	-6.4359	8.16961e-07	0.000200002	5.85319	0.483065				0.418837	0.445646	0.374532	0.293683	0.240513	0.225068	-0.159917
cg08281590	-1.08632	-6.43498	8.18874e-07	0.000200341	5.85091	0.47096			N_Shore	0.860216	0.862673	0.873788	0.790766	0.747456	0.713557	-0.114966
cg20782252	-1.18633	-6.4293	8.3072e-07	0.000203108	5.83691	0.439419	MAD1L1;MAD1L1;MAD1L1	Body;Body;Body	N_Shore	0.944932	0.939486	0.923023	0.830378	0.910869	0.844063	-0.0740436
cg27220117	-1.1446	-6.41931	8.52014e-07	0.00020818	5.81224	0.452315	MYOF;MYOF	Body;Body		0.844406	0.808145	0.813891	0.63145	0.733847	0.661968	-0.146392
cg18079499	-1.10648	-6.41854	8.53674e-07	0.000208451	5.81034	0.464425	CALM1;CALM1	Body;Body	S_Shelf	0.279207	0.239942	0.346511	0.185126	0.136295	0.144358	-0.133294
cg03773809	-1.05181	-6.41625	8.58645e-07	0.000209501	5.80468	0.482363				0.894611	0.894741	0.885529	0.771307	0.8003	0.821147	-0.0940423
cg21458958	-1.07809	-6.41605	8.59079e-07	0.000209501	5.80419	0.473655	CD97;CD97;CD97	Body;Body;Body	N_Shelf	0.636121	0.647569	0.502118	0.382053	0.480692	0.372409	-0.183551
cg06988336	-1.05675	-6.41374	8.6412e-07	0.000210595	5.79848	0.480714	SPIRE2	Body	S_Shore	0.28358	0.218202	0.298526	0.176668	0.12952	0.135564	-0.119519
cg05557291	-1.02064	-6.40892	8.74753e-07	0.000213049	5.78656	0.492897	KDM2B;KDM2B	Body;Body		0.940274	0.922818	0.931495	0.879803	0.845927	0.883924	-0.0616444
cg07011538	-1.02339	-6.40354	8.86749e-07	0.000215693	5.77328	0.491958			N_Shelf	0.624692	0.58424	0.572789	0.417619	0.410314	0.426027	-0.175921
cg14642395	-1.0308	-6.4032	8.87521e-07	0.000215742	5.77243	0.489437	SLC22A11	TSS1500		0.747498	0.707672	0.663431	0.551261	0.548878	0.5245	-0.164654
cg25758828	-1.03459	-6.39646	9.02827e-07	0.000219322	5.75576	0.488154	PAX8;PAX8;PAX8;PAX8;PAX8;LOC440839	3'UTR;Body;3'UTR;Body;3'UTR;Body		0.543305	0.568123	0.508162	0.410196	0.358747	0.318777	-0.17729
cg02499308	-1.02345	-6.3904	9.16792e-07	0.000222572	5.7408	0.491937	ACMSD	TSS1500		0.848576	0.856495	0.823345	0.702636	0.76462	0.704741	-0.118807
cg02305113	-1.08733	-6.38958	9.1871e-07	0.000222895	5.73876	0.470632	MAD1L1;MAD1L1;MAD1L1	Body;Body;Body	N_Shore	0.420436	0.442014	0.39894	0.316239	0.223816	0.226459	-0.164958
cg26727032	-1.08604	-6.38811	9.22138e-07	0.000223583	5.73513	0.471051	SLC12A4;SLC12A4;SLC12A4;SLC12A4;SLC12A4	Body;Body;Body;Body;Body		0.855736	0.836298	0.805577	0.669229	0.733922	0.701754	-0.130902
cg21301505	-1.058	-6.38616	9.26708e-07	0.000224547	5.73031	0.480296	SLAMF8;SLAMF8	5'UTR;1stExon		0.233986	0.247667	0.244955	0.158713	0.120786	0.117113	-0.109998
cg13008252	-1.03162	-6.38574	9.27706e-07	0.000224645	5.72926	0.489161	TTC7B	Body	N_Shelf	0.771646	0.69144	0.756256	0.582364	0.560739	0.605872	-0.156789
cg05499499	-1.17693	-6.38546	9.28356e-07	0.000224659	5.72858	0.442292				0.856297	0.88299	0.858405	0.759015	0.673188	0.781962	-0.127843
cg08363114	-1.11039	-6.38381	9.32266e-07	0.000225461	5.72448	0.463168	RPS9	Body	Island	0.45846	0.598199	0.471524	0.297071	0.32489	0.351874	-0.184782
cg22044398	-1.07199	-6.3834	9.33225e-07	0.000225549	5.72348	0.475661				0.906144	0.879661	0.869147	0.801582	0.823636	0.727821	-0.100638
cg05075579	-1.00514	-6.38168	9.37318e-07	0.000226394	5.71921	0.498223	SORL1	Body		0.554981	0.577176	0.540734	0.394893	0.395744	0.365223	-0.172343
cg00863094	-1.04584	-6.37798	9.46157e-07	0.000228383	5.71006	0.484364			N_Shore	0.827639	0.86201	0.803501	0.701903	0.710143	0.706738	-0.124788
cg16378015	-1.03038	-6.37523	9.52768e-07	0.000229772	5.70327	0.489581			S_Shore	0.684642	0.681375	0.642366	0.527086	0.544785	0.422538	-0.171325
cg24301247	-1.09321	-6.37509	9.53123e-07	0.000229772	5.70291	0.468719	SLC15A4	Body		0.429438	0.443167	0.424326	0.308372	0.207494	0.272338	-0.169576
cg07298347	-1.12433	-6.37392	9.55957e-07	0.000230308	5.70002	0.458714	FMNL2	Body		0.782907	0.790631	0.688351	0.647201	0.536874	0.570727	-0.169029
cg23261443	-1.05046	-6.37102	9.63005e-07	0.000231859	5.69286	0.482813	CUX1;CUX1;CUX1	Body;Body;Body		0.296959	0.329952	0.261465	0.190025	0.154207	0.156986	-0.129053
cg16411216	-1.00544	-6.37048	9.6434e-07	0.000232033	5.6915	0.498117				0.0995836	0.109779	0.119491	0.0535867	0.0566604	0.0574847	-0.0537071
cg05191839	-1.07355	-6.36969	9.66267e-07	0.000232349	5.68956	0.475148				0.823064	0.826629	0.81232	0.625566	0.742797	0.68035	-0.137766
cg18211585	-1.10243	-6.36908	9.67757e-07	0.000232559	5.68806	0.46573			N_Shelf	0.697728	0.70368	0.756469	0.604875	0.48696	0.533862	-0.177393
cg07018107	-1.13653	-6.36463	9.78769e-07	0.000235057	5.67702	0.454851	MIR1208	Body		0.318371	0.421818	0.348408	0.2319	0.182476	0.196042	-0.159393
cg05953373	-1.0029	-6.36228	9.84628e-07	0.000236164	5.67121	0.498998	CBFA2T3	Body		0.514548	0.507754	0.487709	0.332774	0.350708	0.321325	-0.168401
cg16757984	-1.074	-6.36118	9.87374e-07	0.000236673	5.66849	0.475	NR1D1	TSS1500	S_Shore	0.860222	0.863788	0.856783	0.693899	0.799255	0.734206	-0.117811
cg03354108	-1.00245	-6.36002	9.90296e-07	0.000237116	5.66561	0.499151	EXT1	Body		0.733661	0.719706	0.72496	0.576725	0.546549	0.580926	-0.158042
cg26535992	-1.02465	-6.35995	9.90474e-07	0.000237116	5.66543	0.491531			S_Shelf	0.45593	0.524627	0.496178	0.314804	0.364898	0.287605	-0.169809
cg00212979	-1.07652	-6.35946	9.91687e-07	0.000237256	5.66424	0.474172	EHD1	TSS1500	S_Shore	0.88634	0.902978	0.88366	0.807391	0.763495	0.812715	-0.0964593
cg12126344	-1.18865	-6.34838	1.02002e-06	0.000243727	5.63678	0.438712				0.773391	0.789219	0.724416	0.581476	0.524128	0.648879	-0.177514
cg02734505	-1.03407	-6.34581	1.02668e-06	0.000245164	5.63043	0.488331	ZNF385A;ZNF385A;ZNF385A	3'UTR;3'UTR;3'UTR	Island	0.35108	0.350186	0.137379	0.228434	0.170779	0.0738115	-0.121874
cg05041265	-1.00805	-6.34527	1.02811e-06	0.000245349	5.62908	0.497219	PREP	Body		0.876519	0.867988	0.858003	0.760722	0.767229	0.767948	-0.102203
cg12556325	-1.04401	-6.33996	1.04208e-06	0.000248527	5.61592	0.484976	C7orf29;LRRC61;LRRC61	TSS1500;5'UTR;5'UTR		0.880929	0.866757	0.878668	0.755642	0.800999	0.761388	-0.102775
cg02869559	-1.004	-6.33774	1.04796e-06	0.000249774	5.61043	0.498615	RUNX1;RUNX1;RUNX1	Body;Body;Body	Island	0.383544	0.365265	0.449166	0.234736	0.237237	0.270651	-0.151784
cg27100022	-1.0531	-6.31799	1.10193e-06	0.000261648	5.56147	0.481932	RAB39	Body	S_Shore	0.214905	0.195787	0.209054	0.118699	0.125574	0.0867878	-0.0962285
cg04469731	-1.03623	-6.31573	1.1083e-06	0.00026283	5.55585	0.487601	APLP2;APLP2;APLP2;APLP2;APLP2;APLP2	Body;Body;Body;Body;Body;Body	N_Shore	0.319124	0.353618	0.323618	0.221566	0.19853	0.162639	-0.137875
cg06287140	-1.23902	-6.31252	1.11737e-06	0.00026465	5.5479	0.423661	BCL7A;BCL7A	Body;Body		0.852568	0.872645	0.820023	0.579018	0.778186	0.739579	-0.149484
cg27319123	-1.49942	-6.30803	1.13022e-06	0.000267527	5.53675	0.353695	KCNA4;KCNA4	1stExon;5'UTR	N_Shore	0.431912	0.141837	0.385137	0.149372	0.123179	0.115631	-0.190235
cg11538810	-1.27304	-6.30399	1.14192e-06	0.000269958	5.52671	0.413786	LOC400931	TSS200	N_Shore	0.874416	0.866505	0.80016	0.696414	0.643286	0.756034	-0.148449
cg10877241	-1.13363	-6.30355	1.14318e-06	0.000270089	5.52563	0.455769				0.540315	0.472754	0.566426	0.449222	0.228316	0.344884	-0.185691
cg15096505	-1.05087	-6.30239	1.14658e-06	0.000270722	5.52274	0.482677	IL10	Body		0.632151	0.621411	0.651811	0.457769	0.378136	0.530815	-0.179551
cg04321224	-1.00424	-6.29348	1.17286e-06	0.000276583	5.50065	0.498532	ITGB2;ITGB2	5'UTR;TSS1500		0.506399	0.463579	0.488105	0.365493	0.299557	0.296036	-0.165666
cg09159285	-1.1107	-6.28106	1.21057e-06	0.000284767	5.46979	0.463068	KLHL21	TSS1500	S_Shore	0.273485	0.202994	0.107961	0.156794	0.0720803	0.0691321	-0.0954778
cg02272851	-1.15238	-6.27844	1.21869e-06	0.000286498	5.46327	0.449881				0.856755	0.839493	0.857609	0.718428	0.783184	0.647088	-0.135053
cg09113070	-1.06879	-6.27262	1.23687e-06	0.000290592	5.44883	0.47672	ST3GAL5	Body	N_Shore	0.293309	0.321677	0.299375	0.210006	0.144807	0.161212	-0.132778
cg19948253	-1.00595	-6.27226	1.23802e-06	0.000290681	5.44793	0.497941	LTBP3;LTBP3;LTBP3	Body;Body;Body	N_Shelf	0.849858	0.863399	0.803244	0.719533	0.746729	0.704435	-0.115268
cg14022105	-1.01121	-6.26858	1.24968e-06	0.000293056	5.43879	0.49613			S_Shelf	0.620871	0.667413	0.690771	0.485455	0.497819	0.484231	-0.170517
cg27425327	-1.05905	-6.26034	1.27622e-06	0.000298539	5.4183	0.479947	DRAM1	TSS1500	N_Shore	0.421216	0.485835	0.42258	0.322085	0.272366	0.235473	-0.166569
cg02792602	-1.01359	-6.25765	1.285e-06	0.000300408	5.41162	0.495312	TNS1	TSS200		0.187315	0.230753	0.226168	0.110583	0.107096	0.136565	-0.0966645
cg16259904	-1.17722	-6.25554	1.29193e-06	0.000301842	5.40637	0.442204	LRRC27;LRRC27;LRRC27;LRRC27	5'UTR;5'UTR;5'UTR;5'UTR	S_Shore	0.271972	0.323508	0.321802	0.193873	0.109697	0.185254	-0.142819
cg01596292	-1.06856	-6.25366	1.29814e-06	0.000303105	5.4017	0.476796	RNF19A;RNF19A	5'UTR;TSS200		0.461915	0.446309	0.459357	0.360768	0.255271	0.240233	-0.170436
cg22704520	-1.00525	-6.25023	1.30955e-06	0.000305394	5.39316	0.498185	C2orf60;C2orf60;C2orf47;C2orf60	Body;1stExon;5'UTR;5'UTR	Island	0.0764381	0.118531	0.100496	0.0363544	0.0556918	0.0612904	-0.0473764
cg03331514	-1.03234	-6.24924	1.31285e-06	0.000305974	5.39071	0.488916	MAFK	5'UTR	S_Shore	0.945668	0.943544	0.937246	0.884086	0.91325	0.863317	-0.0552682
cg09717585	-1.00666	-6.24822	1.31627e-06	0.000306584	5.38817	0.497696	ZCCHC14	Body		0.366933	0.40527	0.419406	0.254843	0.231608	0.249999	-0.15172
cg24534048	-1.18226	-6.24785	1.31752e-06	0.000306685	5.38725	0.440662			Island	0.770825	0.779933	0.927252	0.641622	0.480208	0.886446	-0.156578
cg04365699	-1.00504	-6.24618	1.32315e-06	0.000307806	5.38309	0.498256				0.822495	0.807373	0.846534	0.732419	0.659598	0.712864	-0.12384
cg07701757	-1.04046	-6.24407	1.3303e-06	0.000309223	5.37783	0.486172				0.395071	0.401107	0.33782	0.202852	0.295844	0.189183	-0.148707
cg18264092	-1.10775	-6.24085	1.34126e-06	0.000311446	5.36983	0.464018			N_Shelf	0.816082	0.853557	0.829081	0.694257	0.644905	0.751746	-0.135937
cg11091012	-1.03304	-6.2364	1.3566e-06	0.000314814	5.35875	0.488678	NDRG1;NDRG1	3'UTR;3'UTR		0.763237	0.803379	0.779905	0.652256	0.60709	0.652258	-0.144973
cg00524561	-1.02251	-6.22744	1.38798e-06	0.000321505	5.33645	0.49226				0.217197	0.217048	0.163088	0.132483	0.0942189	0.0948363	-0.0919319
cg24452282	-1.06089	-6.2221	1.40702e-06	0.000325717	5.32316	0.479336	TNF	TSS1500		0.824185	0.837872	0.784927	0.672264	0.663149	0.70674	-0.134943
cg03424505	-1.0994	-6.21552	1.43086e-06	0.000331033	5.30678	0.46671			N_Shore	0.715605	0.660033	0.704537	0.490715	0.574373	0.472478	-0.18087
cg25749254	-1.00578	-6.20905	1.4547e-06	0.000336343	5.29067	0.498001	KLF6;KLF6;KLF6;KLF6	Body;Body;Body;Body	Island	0.797607	0.78356	0.780405	0.648543	0.612345	0.681924	-0.139587
cg04336433	-1.24229	-6.2083	1.4575e-06	0.000336785	5.28879	0.422701	CREBBP;CREBBP	Body;Body	S_Shelf	0.879373	0.879788	0.917482	0.82356	0.788262	0.718884	-0.115312
cg23837804	-1.06318	-6.20036	1.48739e-06	0.000343274	5.269	0.478575	RRP1	Body	N_Shelf	0.913246	0.931261	0.92886	0.859372	0.880956	0.8144	-0.0728796
cg23217940	-1.07782	-6.19287	1.51611e-06	0.000349263	5.25035	0.473744	CYFIP1;CYFIP1	Body;TSS1500		0.841658	0.8349	0.797899	0.636259	0.755738	0.675504	-0.135652
cg12477880	-1.01902	-6.18219	1.5581e-06	0.000358283	5.22371	0.493452	RUNX1;RUNX1;RUNX1	1stExon;1stExon;Body	Island	0.407884	0.377456	0.488006	0.221688	0.215714	0.373845	-0.154033
cg00104562	-1.00362	-6.15843	1.65576e-06	0.000379358	5.16443	0.498747	FCER2	TSS200		0.797818	0.807646	0.771698	0.696024	0.688638	0.576949	-0.138517
cg04723343	-1.00302	-6.14129	1.73004e-06	0.000395896	5.12164	0.498955	LRRFIP1;LRRFIP1;LRRFIP1;LRRFIP1;LRRFIP1	Body;Body;Body;Body;Body	S_Shelf	0.900772	0.89037	0.875072	0.822762	0.828834	0.740048	-0.0915232
cg12558090	-1.20245	-6.13893	1.74057e-06	0.000398065	5.11572	0.434537	DNM1;DNM1	Body;Body	N_Shore	0.835369	0.81675	0.761732	0.652761	0.563165	0.709885	-0.16268
cg10054398	-1.08998	-6.13501	1.7581e-06	0.000401833	5.10595	0.469767	HIVEP3;HIVEP3	5'UTR;5'UTR		0.873077	0.870645	0.884002	0.767318	0.81695	0.711388	-0.110689
cg00810483	-1.05494	-6.132	1.77173e-06	0.000404275	5.09842	0.481317	RGS12;RGS12;RGS12	Body;Body;Body	N_Shore	0.343838	0.383689	0.388194	0.261168	0.189694	0.214746	-0.150038
cg15580355	-1.02275	-6.13194	1.77199e-06	0.000404275	5.09828	0.492177	MCF2L2	Body		0.129344	0.178167	0.170146	0.0869499	0.0853235	0.0768384	-0.0761817
cg05722427	-1.03337	-6.12246	1.81559e-06	0.000412978	5.07458	0.488566	KDM3B	TSS200	N_Shore	0.325269	0.316873	0.308353	0.24164	0.15834	0.158133	-0.130794
cg16626670	-1.13203	-6.12189	1.81821e-06	0.000413327	5.07317	0.456274	CLEC4G;CLEC4G	5'UTR;1stExon	S_Shore	0.757335	0.775492	0.743232	0.624915	0.493904	0.644897	-0.170781
cg18052547	-1.44174	-6.11933	1.83019e-06	0.000415799	5.06677	0.368122	HLA-DRB1	Body	S_Shore	0.560681	0.644129	0.209487	0.237305	0.285852	0.188281	-0.234287
cg24297418	-1.00175	-6.11101	1.86966e-06	0.000424512	5.04596	0.499395				0.889701	0.880723	0.905509	0.834581	0.757296	0.817888	-0.0887228
cg14813485	-1.11613	-6.09971	1.92462e-06	0.000436469	5.01771	0.46133				0.891592	0.865685	0.831831	0.706628	0.804529	0.722061	-0.11863
cg15557840	-1.01473	-6.09868	1.92976e-06	0.000437372	5.01511	0.494921			S_Shelf	0.762213	0.744953	0.485522	0.563682	0.651779	0.305257	-0.157323
cg03525467	-1.04554	-6.09243	1.96095e-06	0.00044391	4.99947	0.484463	ATP1A2	Body		0.885722	0.867872	0.865118	0.733025	0.808283	0.762142	-0.105087
cg08147389	-1.15587	-6.08934	1.97652e-06	0.000447167	4.99176	0.448796	NUMB;NUMB;NUMB;NUMB	Body;Body;Body;Body		0.757868	0.788052	0.786819	0.477266	0.600882	0.731185	-0.174469
cg10927968	-1.2689	-6.08734	1.98673e-06	0.000449208	4.98674	0.414976				0.276328	0.400125	0.33624	0.234511	0.143368	0.147187	-0.162542
cg10730425	-1.05955	-6.08537	1.99681e-06	0.000450948	4.98181	0.47978	CNN2;CNN2	Body;Body	Island	0.939983	0.94179	0.944532	0.888738	0.911482	0.851231	-0.0582849
cg02224164	-1.00167	-6.08108	2.01889e-06	0.000455664	4.97108	0.499422	MARS	Body	S_Shore	0.656644	0.681194	0.679915	0.452807	0.576311	0.487106	-0.167176
cg01064979	-1.09526	-6.07658	2.04235e-06	0.000460136	4.95981	0.468053	CSF2RB	TSS200		0.332462	0.378436	0.325724	0.214662	0.15268	0.226627	-0.147551
cg08320524	-1.02034	-6.07158	2.06875e-06	0.000465255	4.94729	0.493002	KCNJ15;KCNJ15;KCNJ15	5'UTR;5'UTR;TSS200		0.39238	0.589816	0.342228	0.288504	0.350787	0.205973	-0.15972
cg19653594	-1.07853	-6.07098	2.07196e-06	0.0004657	4.94578	0.47351	SPTBN4;BLVRB	TSS1500;TSS1500	Island	0.384825	0.366491	0.444926	0.274057	0.238928	0.197001	-0.162085
cg01040259	-1.02164	-6.04912	2.1916e-06	0.000491423	4.89104	0.492558	GRB2;GRB2	3'UTR;3'UTR		0.648707	0.618025	0.630737	0.491593	0.371707	0.513743	-0.173476
cg13071069	-1.05314	-6.03277	2.28574e-06	0.000510116	4.85003	0.481917	IQSEC1;IQSEC1	Body;Body	N_Shelf	0.417881	0.446361	0.506662	0.308901	0.210336	0.355191	-0.165492
cg20433386	-1.00143	-6.03218	2.28916e-06	0.000510578	4.84857	0.499503	CACNA1G;CACNA1G;CACNA1G;CACNA1G;CACNA1G;CACNA1G;CACNA1G;CACNA1G;CACNA1G;CACNA1G;CACNA1G;CACNA1G;CACNA1G;CACNA1G	Body;Body;Body;Body;Body;Body;Body;Body;Body;Body;Body;Body;Body;Body		0.247004	0.290525	0.277146	0.173249	0.141026	0.151544	-0.116285
cg07450021	-1.05878	-6.02465	2.33393e-06	0.000519341	4.82968	0.480038	KIAA0513	5'UTR		0.499731	0.535354	0.566054	0.41487	0.308708	0.338144	-0.179806
cg03732014	-1.02915	-6.01838	2.37193e-06	0.000527128	4.81394	0.49	BACH1;BACH1;BACH1	5'UTR;TSS1500;5'UTR		0.475278	0.482004	0.469196	0.380933	0.288635	0.255293	-0.167205
cg19911880	-1.01025	-6.01796	2.37449e-06	0.000527128	4.81288	0.496459	ASAP1	Body		0.418712	0.44854	0.433347	0.323764	0.259915	0.241996	-0.158308
cg24450239	-1.13818	-6.01252	2.40792e-06	0.00053361	4.79925	0.454334				0.700834	0.641739	0.601236	0.616128	0.330465	0.424897	-0.190773
cg18861767	-1.20632	-6.00368	2.46338e-06	0.00054558	4.77705	0.433373	C10orf58;C10orf58	Body;Body		0.406277	0.0855304	0.387677	0.187294	0.0689802	0.154601	-0.156203
cg04487827	-1.40023	-5.99954	2.48978e-06	0.000550354	4.76665	0.37887	DPH2;DPH2	TSS1500;TSS1500	N_Shore	0.901714	0.912217	0.917499	0.886422	0.772387	0.684139	-0.129494
cg21885317	-1.07356	-5.99786	2.50055e-06	0.000551556	4.76244	0.475146	C8orf76	Body		0.921407	0.939674	0.909873	0.865372	0.827889	0.862427	-0.0717554
cg22330749	-1.05476	-5.99137	2.54265e-06	0.000560516	4.74616	0.481378	GRHL1	Body		0.860164	0.862867	0.853919	0.778838	0.670673	0.777739	-0.116566
cg08726522	-1.03311	-5.98127	2.60968e-06	0.000573954	4.72079	0.488655	ST5;ST5;ST5	Body;Body;Body		0.249822	0.285208	0.272175	0.181541	0.123182	0.149753	-0.117576
cg03544781	-1.05597	-5.96744	2.70441e-06	0.000593755	4.68602	0.480974				0.82785	0.832961	0.825304	0.650737	0.782146	0.650366	-0.134289
cg16471167	-1.01746	-5.95992	2.75729e-06	0.000604848	4.66714	0.493985	BANP;BANP	Body;Body		0.357205	0.423911	0.373023	0.274599	0.223253	0.209632	-0.148885
cg13276580	-1.00141	-5.95981	2.75813e-06	0.000604848	4.66684	0.499513	CHST15	Body		0.407403	0.400701	0.375306	0.314603	0.225073	0.19977	-0.147988
cg18413830	-1.01592	-5.95779	2.7725e-06	0.000607647	4.66178	0.494514			N_Shore	0.722568	0.674835	0.663577	0.480986	0.559503	0.520111	-0.166793
cg15701085	-1.07021	-5.95317	2.80571e-06	0.000614214	4.65017	0.47625	ANKRD24	5'UTR	S_Shore	0.342468	0.323183	0.351509	0.276065	0.153989	0.167614	-0.139831
cg05048402	-1.00937	-5.95202	2.81405e-06	0.000615421	4.64727	0.496765	TRERF1	5'UTR		0.878199	0.879061	0.888585	0.753916	0.832087	0.770583	-0.0964199
cg10330169	-1.20662	-5.93728	2.92309e-06	0.000636966	4.6102	0.433284	DIS3L2	5'UTR	S_Shelf	0.881122	0.853791	0.861895	0.798122	0.5728	0.804975	-0.140304
cg17654419	-1.01324	-5.93571	2.935e-06	0.000639195	4.60624	0.495433				0.865784	0.881339	0.831333	0.700625	0.826401	0.720378	-0.110351
cg06836480	-1.0705	-5.91335	3.10937e-06	0.000674068	4.54996	0.476156	DHRS9;DHRS9;DHRS9	TSS1500;5'UTR;5'UTR		0.35911	0.399562	0.433892	0.29297	0.196233	0.221865	-0.160499
cg05657709	-1.18686	-5.88716	3.32697e-06	0.000718772	4.48401	0.439259	ILDR1	TSS1500		0.364102	0.407348	0.345815	0.258111	0.136077	0.236908	-0.162056
cg11311053	-1.01175	-5.86171	3.55324e-06	0.000763735	4.41986	0.495945	NCOR2;NCOR2	Body;Body	S_Shore	0.454396	0.518539	0.479861	0.366224	0.289341	0.29649	-0.166914
cg12018888	-1.02977	-5.86149	3.55534e-06	0.000763752	4.41928	0.489789				0.724321	0.719584	0.718887	0.585322	0.62463	0.46101	-0.163943
cg18160135	-1.0403	-5.8608	3.56169e-06	0.000764683	4.41754	0.486227	EIF4E;EIF4E;EIF4E;EIF4E;EIF4E	5'UTR;1stExon;5'UTR;TSS1500;1stExon	S_Shore	0.265687	0.162279	0.246979	0.131998	0.122654	0.105977	-0.104772
cg03980408	-1.21949	-5.85952	3.57346e-06	0.000766775	4.41433	0.429435	FKBP1A;FKBP1A	Body;Body	N_Shore	0.873294	0.89267	0.890329	0.833801	0.799302	0.648062	-0.125042
cg12047086	-1.00161	-5.85621	3.60417e-06	0.000772927	4.40598	0.499443	LOC151174;LOC151174	Body;Body		0.592462	0.599559	0.584082	0.476617	0.349033	0.436636	-0.171272
cg26673980	-1.00599	-5.84203	3.73888e-06	0.000801363	4.37021	0.497928	PRKAG2;PRKAG2	5'UTR;Body		0.390799	0.42692	0.473673	0.310624	0.227228	0.283459	-0.156693
cg14777342	-1.09452	-5.84006	3.75803e-06	0.000804557	4.36522	0.468292			N_Shore	0.0766959	0.143223	0.0969948	0.0503187	0.0429246	0.0540738	-0.0565322
cg10172979	-1.15853	-5.83913	3.76709e-06	0.000805584	4.36288	0.447967				0.764991	0.764618	0.709671	0.616878	0.449501	0.634813	-0.179362
cg14166189	-1.3932	-5.83646	3.79319e-06	0.000809795	4.35614	0.380719	CHID1	TSS1500	S_Shelf	0.891153	0.911114	0.865124	0.799676	0.620419	0.819996	-0.142433
cg17515347	-1.07722	-5.83222	3.83504e-06	0.000817346	4.34545	0.47394	AIM2	TSS1500		0.755681	0.826901	0.828525	0.675616	0.583726	0.718343	-0.144474
cg11478896	-1.05265	-5.82604	3.89692e-06	0.000829601	4.32984	0.482081	GNA12	Body		0.835987	0.828924	0.792934	0.758847	0.597689	0.690574	-0.136911
cg02004044	-1.00437	-5.79754	4.19548e-06	0.000887673	4.25787	0.498488	MIR1250;AATK	TSS200;Body	N_Shelf	0.86591	0.88524	0.844256	0.80353	0.811764	0.653818	-0.108765
cg12472449	-1.09275	-5.78856	4.29436e-06	0.000906568	4.23516	0.468868	BAIAP2;BAIAP2;BAIAP2;BAIAP2	Body;Body;Body;Body	N_Shelf	0.800447	0.833407	0.672648	0.673806	0.587854	0.587988	-0.152285
cg16477879	-1.01293	-5.75989	4.62582e-06	0.000970051	4.16268	0.495538	ASB1	Body	S_Shelf	0.903182	0.883786	0.891491	0.810432	0.845335	0.751519	-0.0903908
cg01544580	-1.0725	-5.74734	4.77894e-06	0.0010005	4.13093	0.475495	CBX1	TSS1500	S_Shore	0.541743	0.534634	0.507513	0.413591	0.242631	0.387651	-0.180006
cg04171808	-1.10377	-5.73519	4.93206e-06	0.00102914	4.10018	0.465298	CD44;CD44;CD44;CD44;CD44	Body;Body;Body;Body;Body		0.863551	0.876911	0.820623	0.637036	0.836591	0.697501	-0.129986
cg10800620	-1.15712	-5.73392	4.94833e-06	0.00103197	4.09697	0.448406				0.621313	0.763183	0.75419	0.499679	0.66593	0.421099	-0.183992
cg13857169	-1.047	-5.72735	5.03354e-06	0.00104858	4.08033	0.483974	PLEKHA5;PLEKHA5	Body;Body	S_Shore	0.853305	0.853555	0.840404	0.743368	0.649606	0.789856	-0.121478
cg03253556	-1.02501	-5.72206	5.10322e-06	0.00106077	4.06693	0.491406	TRIM54;TRIM54	TSS1500;TSS1500		0.830148	0.827842	0.78185	0.621456	0.7725	0.641821	-0.134687
cg27469726	-1.05034	-5.70845	5.28681e-06	0.00109174	4.03248	0.482853			N_Shore	0.81701	0.811712	0.809501	0.578294	0.749318	0.691571	-0.13968
cg17350632	-1.16084	-5.67091	5.82895e-06	0.00119587	3.93732	0.447252	HLA-DPB1	Body	N_Shelf	0.678736	0.718362	0.736933	0.463281	0.401188	0.695454	-0.19137
cg13176070	-1.02073	-5.66772	5.87754e-06	0.00120388	3.92923	0.492868	YIPF4	Body	S_Shore	0.747535	0.717594	0.750156	0.600268	0.448845	0.677909	-0.162755
cg01311222	-1.04488	-5.64756	6.19404e-06	0.00126188	3.87811	0.484684	HEG1	TSS1500	S_Shore	0.887837	0.88085	0.88197	0.760757	0.853127	0.728862	-0.102637
cg16529686	-1.04654	-5.61442	6.75244e-06	0.00136828	3.79398	0.484127				0.822569	0.80423	0.721899	0.574713	0.711341	0.623524	-0.146373
cg22992772	-1.10071	-5.6111	6.81104e-06	0.00137794	3.78556	0.466286	BAIAP2;BAIAP2;BAIAP2;BAIAP2	Body;Body;Body;Body	S_Shelf	0.422198	0.427156	0.62761	0.303627	0.160562	0.523413	-0.163121
cg24131442	-1.03023	-5.59446	7.11291e-06	0.00143213	3.7433	0.489634	ZC3H12D	Body		0.514396	0.719782	0.664287	0.408699	0.438375	0.538603	-0.170929
cg27291468	-1.00577	-5.57434	7.49602e-06	0.00150049	3.69217	0.498005				0.734819	0.761397	0.435849	0.550543	0.708217	0.215037	-0.152756
cg15342452	-1.10248	-5.5636	7.70905e-06	0.00153502	3.66486	0.465716	ADAM12;ADAM12	Body;Body		0.32769	0.392427	0.48136	0.285844	0.15742	0.277292	-0.160307
cg18972751	-1.02	-5.55323	7.9205e-06	0.00157134	3.6385	0.493116	CD1C	Body		0.919565	0.925542	0.899141	0.817227	0.827802	0.876032	-0.0743956
cg02715602	-1.07784	-5.48635	9.43201e-06	0.00183657	3.46832	0.473739	SEMA6B	Body	Island	0.902943	0.916156	0.903152	0.877597	0.843852	0.722051	-0.0929173
cg22443212	-1.02919	-5.48062	9.57443e-06	0.00186143	3.45372	0.489984	RNF213;RNF213	Body;Body		0.855717	0.302382	0.575465	0.649653	0.173883	0.507565	-0.134154
cg03547562	-1.10701	-5.43832	1.06943e-05	0.00206012	3.34597	0.464256			S_Shelf	0.829996	0.496081	0.472599	0.541701	0.384076	0.362467	-0.170144
cg05700681	-1.0095	-5.40463	1.16802e-05	0.00223188	3.26007	0.496718	CCL22	1stExon		0.870319	0.869667	0.855506	0.683557	0.837258	0.745162	-0.109838
cg03426236	-1.06803	-5.38562	1.22765e-05	0.00233287	3.21158	0.476969	NOM1	Body		0.878033	0.872906	0.852263	0.831888	0.64262	0.776581	-0.117371
cg20938708	-1.02798	-5.34798	1.35493e-05	0.00255678	3.11551	0.490397	SAP30BP	Body		0.896002	0.879495	0.876621	0.741957	0.859445	0.749153	-0.100521
cg14580228	-1.04168	-5.33665	1.39578e-05	0.00262569	3.08659	0.485761				0.922884	0.910101	0.898551	0.810963	0.897631	0.765649	-0.0857642
cg25372449	-1.13478	-5.3265	1.43342e-05	0.00268832	3.06068	0.455403	HLA-DRB5	Body	S_Shore	0.514735	0.560484	0.185897	0.230768	0.306289	0.173833	-0.183409
cg22679572	-1.16933	-5.31752	1.46759e-05	0.00274747	3.03774	0.444629			N_Shelf	0.886982	0.875127	0.872991	0.812777	0.595511	0.838148	-0.129555
cg22976419	-1.05288	-5.2229	1.88145e-05	0.00343731	2.79592	0.482005				0.804046	0.727576	0.560903	0.590759	0.483359	0.536094	-0.160771
cg01183586	-1.005	-5.16507	2.19033e-05	0.00392958	2.648	0.498272			N_Shore	0.880161	0.849455	0.862827	0.714497	0.700321	0.846067	-0.11052
cg27403989	-1.01967	-5.13498	2.37073e-05	0.0042252	2.57101	0.493228	SLC25A40	5'UTR	N_Shelf	0.68783	0.764375	0.751616	0.664517	0.533891	0.517433	-0.16266
cg10632894	-1.72177	-5.10592	2.55912e-05	0.00452126	2.49663	0.303177	HLA-DRB1	Body	S_Shore	0.892912	0.871661	0.792448	0.57633	0.449767	0.836485	-0.23148
cg10086966	-1.01267	-5.08263	2.72094e-05	0.0047752	2.437	0.495629			N_Shelf	0.904778	0.88855	0.893739	0.802146	0.876668	0.728568	-0.0932281
cg25945499	-1.01284	-4.98071	3.55887e-05	0.00606859	2.17601	0.495571	ZC3H3	Body	S_Shore	0.852608	0.829652	0.792768	0.748608	0.575611	0.764536	-0.128757
cg18666249	-1.18366	-4.89676	4.44052e-05	0.00739549	1.96098	0.440232	FOXN3;FOXN3	Body;Body		0.632127	0.816918	0.705064	0.512152	0.43757	0.650432	-0.184651
cg22223119	-1.16309	-4.88464	4.58471e-05	0.00761555	1.92994	0.446554	FARP1	Body		0.614073	0.649415	0.870513	0.492662	0.592811	0.553487	-0.165013
cg01105356	-1.11629	-4.84367	5.10781e-05	0.00839243	1.82503	0.46128	CIITA	Body		0.961977	0.951844	0.963496	0.928258	0.94695	0.848625	-0.0511611
cg02201753	-1.0038	-4.64545	8.61629e-05	0.0132705	1.31782	0.498685	VENTX	Body	S_Shore	0.871526	0.85426	0.823305	0.644128	0.849515	0.690875	-0.121524
cg03607220	-1.45747	-4.54513	0.000112254	0.0166197	1.06159	0.364131	HLA-DRB6	Body		0.879742	0.756466	0.52378	0.598771	0.32438	0.617374	-0.206488
cg15392109	-1.43656	-4.38582	0.000170769	0.0238651	0.655781	0.369447	PHLDB1;PHLDB1;PHLDB1;PHLDB1;PHLDB1	5'UTR;5'UTR;1stExon;5'UTR;1stExon	Island	0.380216	0.0522296	0.0426147	0.0528652	0.0407156	0.030983	-0.116832
cg19408572	-1.20102	-4.37323	0.000176521	0.0245512	0.623771	0.434967	DGKQ;DGKQ	5'UTR;1stExon	Island	0.429146	0.0674362	0.0549604	0.0957258	0.0467935	0.0453762	-0.121216
cg08095377	-1.5897	-4.24118	0.000249726	0.0327938	0.288891	0.33224	C2orf27A	Body		0.820325	0.676905	0.426786	0.215541	0.629476	0.35482	-0.241393
cg13907973	-1.02362	-4.22458	0.000260842	0.0339242	0.246897	0.491881	IRF1	5'UTR	Island	0.3921	0.119038	0.132544	0.114415	0.105832	0.0943571	-0.109693
cg23097878	-1.02247	-4.20811	0.000272349	0.0350477	0.205279	0.492274	CRY2;CRY2	Body;Body		0.658627	0.431635	0.182113	0.282311	0.303368	0.181144	-0.168518
cg01238044	-1.16436	-4.15645	0.000311818	0.0390391	0.0748789	0.446161	GSTT1	Body	N_Shore	0.582122	0.56962	0.11487	0.167992	0.556954	0.0747908	-0.155625

## Sheet: Hypo iDC-mDC
ID	logFC	t	P.Value	adj.P.Val	B	FC	UCSC_REFGENE_NAME	UCSC_REFGENE_GROUP	RELATION_TO_UCSC_CPG_ISLAND	Dci.1	DCi.2	DCi.3	DCm.1	DCm.2	DCm.3	Descript	diff b values
cg12667792	-3.364	-21.2434	2.97466e-13	1.12678e-07	14.4407	0.0971259	ZNF366	5'UTR		0.811914	0.848837	0.870798	0.374339	0.317474	0.337029	the function seems to involve CTBP1 and	-0.500902
cg09169117	-2.50876	-19.1032	1.55978e-12	2.95417e-07	13.7829	0.175707	FMNL2	Body		0.849598	0.878673	0.855629	0.514264	0.522669	0.528261	histone deacetylases	-0.339569
cg25522867	-2.38175	-15.261	4.93239e-11	3.11393e-06	12.1344	0.191876	ABTB2	Body		0.795619	0.857324	0.855835	0.507601	0.459242	0.526998		-0.338312
cg08656816	-2.01471	-15.5353	3.76142e-11	2.94144e-06	12.2776	0.247464	CCL5	TSS200		0.636636	0.643069	0.629481	0.326371	0.289478	0.286622		-0.335571
cg27063969	-2.28038	-17.9838	3.97763e-12	5.02233e-07	13.3737	0.205843	DOCK2	Body		0.832133	0.847819	0.826501	0.515436	0.521069	0.496738		-0.324403
cg00936790	-1.82376	-13.6571	2.63406e-10	9.97765e-06	11.1967	0.282485	KIF13B	Body		0.770554	0.767676	0.786189	0.519348	0.486954	0.467728		-0.283463
cg06404572	-1.76713	-11.8816	2.06896e-09	4.89817e-05	9.92142	0.293792	ASAP1	Body	S_Shelf	0.760014	0.780812	0.807979	0.550432	0.444818	0.547259		-0.268765
cg12810837	-1.61591	-12.2738	1.28522e-09	3.74485e-05	10.2277	0.326258	CLEC2D;CLEC2D	TSS200;TSS200		0.723229	0.755576	0.724316	0.477754	0.518674	0.4234		-0.261098
cg12966876	-1.81712	-11.0713	5.76726e-09	0.00010923	9.23908	0.283788	ACOXL	Body	N_Shore	0.812505	0.840463	0.829552	0.569568	0.670129	0.480175		-0.254216
cg07533239	-1.49413	-11.6019	2.92821e-09	6.52462e-05	9.69371	0.354994	PLEKHG6;PLEKHG6;PLEKHG6;PLEKHG6	1stExon;Body;5'UTR;Body	S_Shelf	0.599067	0.637138	0.645644	0.368345	0.378451	0.373125		-0.253976
cg00221658	-1.77061	-10.2978	1.62292e-08	0.000245901	8.51965	0.293085			S_Shelf	0.716779	0.850672	0.837643	0.538663	0.554502	0.561712		-0.250072
cg10434728	-1.5323	-10.7932	8.31113e-09	0.0001431	8.98846	0.345726	IQGAP1	Body		0.703464	0.721291	0.769157	0.5084	0.464461	0.48279		-0.246087
cg27280535	-1.94494	-14.9691	6.61246e-11	3.35952e-06	11.9768	0.259726	MFHAS1	Body	N_Shore	0.82766	0.890735	0.874075	0.565407	0.69579	0.614276		-0.238999
cg26142490	-1.42586	-9.15309	8.39304e-08	0.00085925	7.31719	0.372198	ABI1;ABI1;ABI1;ABI1	Body;Body;Body;Body		0.630019	0.735501	0.661103	0.443614	0.418776	0.450068		-0.238055
cg21614201	-1.88315	-14.1572	1.53529e-10	6.46175e-06	11.5087	0.271092	SYNPO2;SYNPO2;SYNPO2	Body;Body;Body		0.861329	0.857336	0.857393	0.614025	0.656249	0.592242		-0.237848
cg05762671	-1.36081	-8.65203	1.80392e-07	0.00152903	6.73383	0.389363	KCTD19	Body		0.521116	0.667882	0.547578	0.346618	0.350208	0.350399		-0.229784
cg03149958	-1.60337	-12.4376	1.05722e-09	3.33723e-05	10.3513	0.329108				0.779776	0.827274	0.819122	0.561651	0.60947	0.576574		-0.226159
cg05191839	-1.32888	-9.56157	4.59459e-08	0.000600138	7.76632	0.398077				0.625878	0.74311	0.680658	0.455415	0.501533	0.433932		-0.219589
cg09659400	-1.703	-12.1603	1.4732e-09	3.98598e-05	10.1406	0.307147	WFDC5	TSS1500		0.807953	0.86768	0.867484	0.607498	0.615389	0.677949		-0.214094
cg21164050	-1.25534	-7.01365	2.7369e-06	0.0115191	4.55414	0.418894				0.485128	0.657852	0.593342	0.352367	0.324905	0.417545		-0.213835
cg09776041	-1.25355	-9.63473	4.13261e-08	0.000559073	7.84434	0.419413	NADSYN1	Body		0.6218	0.488542	0.646217	0.427899	0.293642	0.402587		-0.21081
cg10664971	-1.92634	-14.8997	7.09521e-11	3.35952e-06	11.9386	0.263096	ANXA11;ANXA11;ANXA11	3'UTR;3'UTR;3'UTR		0.873378	0.890388	0.90659	0.668113	0.677987	0.699708		-0.208183
cg23290159	-1.18305	-8.8712	1.28615e-07	0.00121796	6.99351	0.440418				0.647354	0.652783	0.622628	0.417108	0.440933	0.461548		-0.201059
cg07536737	-1.18018	-8.18321	3.79283e-07	0.00261217	6.15398	0.441295				0.57853	0.577604	0.512442	0.437617	0.324084	0.307731		-0.199714
cg08169341	-1.16488	-8.97019	1.10596e-07	0.00110245	7.10848	0.446002	KIAA0146	Body		0.606581	0.664226	0.555696	0.435905	0.452315	0.340895		-0.199129
cg09811510	-1.1619	-8.05918	4.63803e-07	0.00297771	5.99486	0.446923	SCHIP1	Body		0.671516	0.675516	0.686202	0.527402	0.49053	0.42785		-0.195818
cg03018256	-1.53114	-12.005	1.77861e-09	4.49151e-05	10.0194	0.346003	TTYH2	Body		0.848976	0.821358	0.852445	0.649082	0.607388	0.683128		-0.194394
cg01218206	-1.1994	-8.73538	1.58507e-07	0.00139631	6.83343	0.435457	SIK3	Body		0.699027	0.766483	0.689263	0.527589	0.53417	0.519406		-0.191202
cg06271561	-1.51718	-11.1631	5.11977e-09	0.00010207	9.31993	0.349367	ALPK3	TSS200	N_Shore	0.845555	0.809406	0.873523	0.679814	0.620129	0.663639		-0.188301
cg15668538	-1.23493	-8.31096	3.08924e-07	0.00220789	6.31534	0.424864	TTC19	3'UTR		0.71781	0.816422	0.677924	0.511838	0.594091	0.542013		-0.188071
cg19389973	-1.57635	-6.92934	3.17823e-06	0.0130858	4.43	0.335328	AOAH	Body		0.675895	0.884541	0.898632	0.579285	0.705246	0.617548	The encoded enzyme catalyzes the	-0.185663
cg08944940	-2.02724	-15.503	3.88264e-11	2.94144e-06	12.261	0.245323	MACF1	Body		0.921905	0.898767	0.932724	0.767934	0.676264	0.755767	hydrolysis of acyloxylacyl-linked fatty acyl chains from bacterial lipopolysaccharides,	-0.184477
cg08350549	-1.1542	-8.74823	1.55389e-07	0.00139631	6.84869	0.449315	C3orf26;FILIP1L;MIR548G;FILIP1L;FILIP1L	Body;Body;Body;5'UTR;Body	N_Shelf	0.752813	0.661473	0.751291	0.568257	0.50198	0.547289		-0.182684
cg11753018	-1.04154	-7.73843	7.87443e-07	0.00451936	5.57199	0.485809	RASSF4	Body	N_Shore	0.576895	0.601249	0.57888	0.394298	0.385192	0.440819		-0.178905
cg06480353	-1.46454	-10.5534	1.14566e-08	0.000188682	8.76517	0.362352				0.840836	0.819841	0.876387	0.657549	0.667379	0.677533		-0.178201
cg25486618	-1.22738	-9.31913	6.55507e-08	0.000696364	7.50255	0.427091				0.775376	0.770732	0.801613	0.618274	0.602126	0.597587		-0.176578
cg18887230	-1.43141	-10.017	2.39779e-08	0.000349333	8.2405	0.370768	SMURF1;SMURF1	Body;Body	N_Shore	0.816125	0.848044	0.874496	0.655038	0.613085	0.74433		-0.175404
cg23824762	-1.19612	-7.77207	7.44457e-07	0.00438299	5.61711	0.436447	NEURL3	Body	N_Shelf	0.374964	0.425641	0.388563	0.222286	0.185425	0.260145		-0.173771
cg16337566	-1.03301	-7.76651	7.51383e-07	0.00438299	5.60968	0.48869	PINX1	Body		0.63186	0.716886	0.616341	0.464046	0.512337	0.470088		-0.172872
cg17413194	-1.03431	-8.14974	4.00365e-07	0.00266497	6.11128	0.48825	GNA13	TSS1500	S_Shore	0.698967	0.681707	0.716296	0.545453	0.50467	0.543063		-0.167928
cg00237010	-1.76377	-13.4768	3.21293e-10	1.1064e-05	11.0795	0.294477	NINJ2	TSS200		0.901548	0.910384	0.911507	0.750647	0.724501	0.755235	and promotes	-0.164352
cg13146484	-1.0099	-7.71281	8.21911e-07	0.00460683	5.5375	0.49658				0.690576	0.729608	0.700962	0.546844	0.537978	0.550288	neurite outgrowth, thus may have a role in nerve regeneration after nerve injury,	-0.162012
cg16133703	-1.24955	-9.49483	5.06348e-08	0.000639337	7.69451	0.420579				0.820243	0.808124	0.849099	0.661699	0.665476	0.673088		-0.159067
cg18972123	-1.09738	-8.35226	2.89223e-07	0.00214815	6.36696	0.467366	MBL2	TSS1500		0.378987	0.41277	0.356553	0.244999	0.224679	0.201429	The protein recognizes	-0.159067
cg06880420	-1.41861	-10.9801	6.49642e-09	0.000117181	9.15784	0.374073	NR5A2;NR5A2	Body;Body	S_Shelf	0.864814	0.869927	0.882767	0.717039	0.724847	0.7157	mannose and N-acetylglucosamine on many microorganisms, and is capable of activating the classical complement pathway,	-0.153307
cg08924023	-1.31872	-10.3263	1.56061e-08	0.000245901	8.54742	0.400891				0.859977	0.858014	0.861487	0.719511	0.690291	0.72137		-0.149435
cg18188653	-1.31617	-9.40569	5.76968e-08	0.000662277	7.59765	0.401601	LPP;LPP;LPP	Body;Body;Body		0.876307	0.843512	0.877815	0.733889	0.729294	0.70404		-0.14347
cg14575790	-1.0615	-8.14706	4.02107e-07	0.00266497	6.10785	0.479132				0.751522	0.858164	0.805118	0.615677	0.719547	0.668736		-0.136948
cg16875864	-1.03413	-6.61241	5.62356e-06	0.0204823	3.95248	0.488311	RFTN1	Body		0.771613	0.729024	0.860369	0.656062	0.619884	0.676494	May regulate B-cell antigen	-0.136189
cg13756014	-1.30204	-9.97204	2.55419e-08	0.000358337	8.19492	0.405552				0.868375	0.889541	0.863554	0.724344	0.745069	0.743715	receptor-mediated signaling	-0.136114
cg15755348	-1.05489	-7.76593	7.5211e-07	0.00438299	5.6089	0.481333	CUX1;CUX1;CUX1	Body;Body;Body		0.803226	0.821516	0.821586	0.685672	0.644344	0.708967		-0.135781
cg16151960	-1.04404	-8.20121	3.68429e-07	0.00258441	6.17687	0.484966	PHF15	Body		0.809195	0.830556	0.818457	0.687852	0.699137	0.675748		-0.131823
cg26727666	-1.1844	-9.34281	6.32965e-08	0.000696364	7.52866	0.440008	FAM18A	Body		0.856604	0.879485	0.873179	0.725984	0.753078	0.759354	trans-golgi network vesicle protein 23 homolog A	-0.123617
cg04266908	-1.07456	-7.52375	1.13063e-06	0.00586849	5.27961	0.474817	GAK	Body	N_Shore	0.815255	0.858206	0.855788	0.731465	0.720934	0.706177		-0.123558
cg12802876	-1.06424	-7.64798	9.16406e-07	0.00495898	5.44973	0.478225			N_Shelf	0.84923	0.851396	0.869104	0.765677	0.73376	0.72055		-0.116581
cg25773259	-1.48431	-11.2101	4.81863e-09	0.000101403	9.36093	0.357421				0.908971	0.929881	0.920557	0.771539	0.810112	0.828959		-0.116266
cg04945608	-1.26052	-9.46206	5.31193e-08	0.000649071	7.65902	0.417395	TTPAL;TTPAL	3'UTR;3'UTR		0.874605	0.910491	0.901549	0.755901	0.781865	0.809378		-0.113167
cg13862848	-1.15948	-8.64758	1.81647e-07	0.00152903	6.72848	0.447674	ENOX1	5'UTR		0.859403	0.880046	0.905176	0.708366	0.796662	0.800925		-0.112891
cg10414177	-1.22203	-9.40991	5.73401e-08	0.000662277	7.60226	0.428678	DLEU7	Body		0.887457	0.898918	0.890781	0.791925	0.786295	0.762391		-0.112181
cg08486903	-1.06216	-8.41377	2.62288e-07	0.00198706	6.44336	0.478916	SMURF1;SMURF1	Body;Body	N_Shore	0.85928	0.881169	0.888206	0.739629	0.781122	0.795369		-0.104178
cg25114855	-1.15678	-8.31742	3.05752e-07	0.00220789	6.32343	0.448512				0.908967	0.877247	0.901723	0.784651	0.763788	0.833446		-0.102017
cg16213217	-1.0341	-7.95936	5.46085e-07	0.00344755	5.86503	0.488319	PHF11;PHF11	Body;5'UTR	S_Shelf	0.868112	0.885321	0.876235	0.742307	0.807627	0.775809		-0.101308
cg11569478	-1.19744	-9.31266	6.61816e-08	0.000696364	7.49539	0.436048	SYNPO2;SYNPO2;SYNPO2	Body;Body;Body		0.912229	0.906754	0.908984	0.813091	0.823914	0.803839		-0.0957073
cg23538064	-1.12433	-8.87521	1.27829e-07	0.00121796	6.9982	0.458714	C2;C2;CFB	3'UTR;3'UTR;TSS1500		0.901476	0.889227	0.9059	0.809248	0.7926	0.807861	Complement Component 2	-0.0956311
cg22524332	-1.05337	-8.13799	4.08055e-07	0.00266497	6.09625	0.48184	ARHGEF10L;ARHGEF10L	Body;Body		0.896744	0.862368	0.89933	0.802381	0.771569	0.798429		-0.0953544
cg23199327	-1.13752	-8.42901	2.56028e-07	0.00197921	6.4622	0.454541	IRF2	Body		0.902963	0.9023	0.904766	0.830207	0.778209	0.816952	Interferon Regulatory Factor 2	-0.0948872
cg09800500	-1.41212	-8.488	2.33243e-07	0.00184064	6.53478	0.37576	BCAT1	Body		0.896716	0.943051	0.941078	0.8334	0.829643	0.833185		-0.0948724
cg04976154	-1.10096	-8.49292	2.31442e-07	0.00184064	6.54081	0.466205			N_Shelf	0.908142	0.882371	0.900033	0.808218	0.773423	0.824628		-0.0947594
cg20901170	-1.18303	-8.80811	1.41689e-07	0.00130904	6.91948	0.440426	URGCP;URGCP;URGCP	Body;Body;Body		0.911081	0.916374	0.923563	0.838057	0.802081	0.846442		-0.0881458

## Sheet: Hypo MO-iMAC
ID	logFC	t	P.Value	adj.P.Val	B	FC	UCSC_REFGENE_NAME	UCSC_REFGENE_GROUP	RELATION_TO_UCSC_CPG_ISLAND	CD14.1	CD14.2	CD14.3	Mi.1	Mi.2	Mi.3	Descript	diff b values
cg10317717	-6.93188	-28.0895	1.61767e-173	6.12633e-168	379.756	0.00819021	UPP1;UPP1	5'UTR;5'UTR	Island	0.911053	0.915232	0.917081	0.124828	0.0806283	0.0453777		-0.830844
cg11006453	-5.92978	-24.0287	1.55562e-127	2.94568e-122	276.142	0.0164044	EIF2C2;EIF2C2	Body;Body		0.890832	0.88347	0.859651	0.133429	0.113078	0.0711968		-0.772083
cg19163395	-5.72925	-23.2162	3.44312e-119	3.25989e-114	257.347	0.0188505	HDAC5;HDAC5	Body;Body		0.860926	0.882315	0.854796	0.175158	0.0982983	0.0679745		-0.752202
cg03191504	-5.39396	-21.8575	7.11345e-106	3.84852e-101	227.366	0.0237824	RNF149	Body	N_Shore	0.866424	0.887786	0.876952	0.140144	0.159852	0.122191		-0.736325
cg10483871	-5.64549	-22.8767	8.67617e-116	5.47631e-111	249.687	0.0199774			N_Shore	0.925477	0.930589	0.888419	0.232335	0.168933	0.142013		-0.733735
cg02524983	-5.74591	-23.2837	7.15364e-120	9.03061e-115	258.884	0.0186341	LPP;LPP;LPP	5'UTR;5'UTR;5'UTR		0.928257	0.927014	0.931031	0.246919	0.243339	0.110187		-0.728619
cg04706229	-5.32274	-21.5689	3.78321e-103	1.79094e-98	221.229	0.024986	C14orf183	Body		0.896397	0.895621	0.898277	0.181784	0.162925	0.181709		-0.721293
cg26099837	-5.71724	-23.1675	1.06614e-118	8.07528e-114	256.242	0.0190082	AKT1;AKT1;AKT1	Body;Body;Body	S_Shelf	0.943606	0.938119	0.934746	0.343066	0.195917	0.156247		-0.707081
cg21217846	-5.1892	-21.0277	3.90143e-98	1.6417e-93	209.944	0.0274092	S100A5	TSS1500		0.885933	0.89665	0.902041	0.228921	0.180098	0.157336	S100 proteins are localized in the cytoplasm and/or nucleus of a wide range of cells, and involved in the	-0.70609
cg09365002	-5.04006	-20.4234	1.09768e-92	3.46421e-88	197.68	0.0303943	DAXX;DAXX;DAXX;DAXX	Body;Body;Body;Body	N_Shore	0.860957	0.887168	0.81918	0.23593	0.143664	0.102132	regulation of a number of cellular processes such as cell cycle progression and differentiation,	-0.695193
cg27628340	-4.97952	-20.1781	1.61143e-90	4.6944e-86	192.804	0.0316968	TG	Body		0.826076	0.897461	0.869377	0.202971	0.156736	0.14855		-0.694886
cg19604703	-5.15535	-20.8906	6.94525e-97	2.63026e-92	207.13	0.0280598			S_Shelf	0.793412	0.800539	0.760554	0.140068	0.0804776	0.0628059		-0.690384
cg18758433	-4.88716	-19.8038	2.90357e-87	7.85443e-83	185.478	0.0337923	RPTOR;RPTOR	Body;Body		0.827382	0.823214	0.863389	0.166044	0.163964	0.115458		-0.689506
cg17647823	-4.84162	-19.6193	1.11153e-85	2.63095e-81	181.916	0.034876	TTC7A	Body		0.86909	0.886691	0.86777	0.221097	0.202915	0.158881		-0.680219
cg21204530	-4.79405	-19.4265	4.82676e-84	1.01553e-79	178.232	0.0360451	ERGIC1	Body		0.87575	0.879702	0.874375	0.217638	0.172366	0.215964	This gene encodes a cycling membrane protein which is an endoplasmic reticulum-golgi intermediate compartment (ERGIC)	-0.67462
cg00458932	-4.72597	-19.1506	9.99796e-82	1.80303e-77	173.021	0.037787				0.836678	0.846541	0.810768	0.199802	0.133109	0.139197	protein which interacts with other members of this protein family to increase their turnover,	-0.673959
cg22137471	-4.80643	-19.4767	1.81529e-84	4.04397e-80	179.187	0.0357371			N_Shore	0.884847	0.88393	0.858298	0.246809	0.171466	0.187845		-0.673651
cg02035751	-4.6565	-18.8691	2.13467e-79	3.36845e-75	167.781	0.0396511	RASSF5;RASSF5;RASSF5	Body;TSS1500;Body	N_Shore	0.829992	0.848984	0.794935	0.180272	0.149013	0.142288		-0.667446
cg10426084	-5.0766	-20.5715	5.24847e-94	1.80697e-89	200.651	0.0296342	WDR81;WDR81;WDR81;WDR81	Body;Body;Body;Body	S_Shelf	0.911301	0.920663	0.919451	0.331274	0.237979	0.183854		-0.666102
cg19399285	-4.60531	-18.6617	1.05597e-77	1.379e-73	163.97	0.0410831			N_Shelf	0.858948	0.850909	0.842999	0.227381	0.162007	0.17963		-0.661279
cg24074594	-4.75872	-19.2834	7.75559e-83	1.54587e-78	175.518	0.0369387	FCRLA	TSS200		0.880025	0.88177	0.902455	0.277499	0.246743	0.160903		-0.659701
cg00172872	-4.6515	-18.8489	3.12856e-79	4.70567e-75	167.407	0.0397885				0.856896	0.841192	0.896187	0.276018	0.199997	0.147326		-0.656978
cg23920246	-4.64716	-18.8313	4.36155e-79	6.11771e-75	167.083	0.0399084				0.875641	0.887461	0.878577	0.248239	0.204757	0.222913		-0.655256
cg21484940	-4.55458	-18.4561	4.83719e-76	6.10637e-72	160.234	0.0425534	UPP1;UPP1	5'UTR;5'UTR	S_Shore	0.824447	0.776893	0.809825	0.185231	0.137737	0.123366		-0.654944
cg10177987	-4.64612	-18.8271	4.72335e-79	6.38857e-75	167.005	0.0399373	PLA2G4E	TSS1500		0.876923	0.879291	0.881845	0.204928	0.198819	0.269726		-0.654862
cg22749855	-4.43661	-17.9781	2.99512e-72	3.24084e-68	151.707	0.0461794	SOCS3	3'UTR	N_Shore	0.870359	0.868007	0.868542	0.260969	0.239793	0.197739	This gene encodes a member of the STAT-induced STAT inhibitor (SSI),	-0.636136
cg14789659	-4.37581	-17.7317	2.46631e-70	2.52439e-66	147.399	0.0481672	ARID5B	Body		0.839925	0.863612	0.826125	0.25713	0.216869	0.148409	he encoded protein	-0.635751
cg16002660	-4.44751	-18.0223	1.34939e-72	1.50304e-68	152.485	0.0458317	LOC284009	Body		0.858207	0.879062	0.875078	0.268112	0.274	0.169956	forms a histone H3K9Me2 demethylase complex	-0.633426
cg22845912	-4.47177	-18.1206	2.27245e-73	2.60791e-69	154.225	0.0450674	SLA;TG;SLA;SLA	Body;Body;Body;Body		0.886723	0.883089	0.868367	0.31084	0.222887	0.212739	Adapter protein, which negatively regulates T-cell receptor (TCR) signaling,	-0.630571
cg02029843	-4.65109	-18.8472	3.2306e-79	4.70567e-75	167.376	0.0398001	NEDD9	Body		0.907433	0.917943	0.895184	0.314964	0.262016	0.261851		-0.627243
cg03899643	-4.24365	-17.1962	2.9196e-66	2.57138e-62	138.242	0.0527878				0.772686	0.822337	0.800399	0.194601	0.161643	0.159825		-0.626451
cg17699214	-4.27146	-17.3089	4.15462e-67	3.74623e-63	140.146	0.0517801	APBB2;APBB2;APBB2	Body;Body;Body		0.824226	0.837268	0.786165	0.263531	0.147645	0.158638		-0.625948
cg21961852	-4.23666	-17.1678	4.7577e-66	4.09502e-62	137.765	0.0530443	RHEB	Body		0.840465	0.838365	0.819221	0.262214	0.197518	0.167847		-0.623491
cg15912732	-4.70849	-19.0798	3.88393e-81	6.68589e-77	171.695	0.0382476	AKT1;AKT1;AKT1	Body;Body;Body	S_Shelf	0.907759	0.926237	0.896675	0.367138	0.305643	0.188308		-0.623194
cg24765783	-4.38218	-17.7575	1.55817e-70	1.63917e-66	147.848	0.047955	ARID3A	Body	N_Shelf	0.794776	0.891401	0.902482	0.236453	0.182036	0.301515		-0.622885
cg07965566	-4.21548	-17.0821	2.07686e-65	1.67348e-61	136.327	0.0538285				0.832404	0.852517	0.828833	0.300281	0.211738	0.152665		-0.616357
cg10213875	-4.49721	-18.2237	3.47338e-74	4.11068e-70	156.06	0.0442796	UPP1;UPP1	5'UTR;5'UTR	Island	0.785824	0.68903	0.664262	0.127283	0.105955	0.069214		-0.612221
cg09610332	-4.20507	-17.0398	4.27628e-65	3.23897e-61	135.622	0.0542185				0.866417	0.874759	0.838587	0.235181	0.243868	0.264064		-0.612216
cg24441324	-4.34356	-17.601	2.49642e-69	2.48797e-65	145.139	0.0492558	ADAMTSL4;ADAMTSL4	5'UTR;5'UTR	S_Shore	0.89127	0.893973	0.859725	0.295697	0.297578	0.216902		-0.611597
cg00052964	-4.1191	-16.6915	1.55115e-62	1.0306e-58	129.869	0.0575476			S_Shelf	0.849077	0.845198	0.838616	0.230704	0.214691	0.255148		-0.610783
cg14382888	-4.20392	-17.0352	4.6301e-65	3.4382e-61	135.544	0.0542617	MAP1LC3C	TSS1500		0.888	0.85008	0.862061	0.244023	0.244319	0.281836		-0.609988
cg00672802	-4.15312	-16.8293	1.52789e-63	1.11276e-59	132.131	0.0562065			N_Shore	0.859494	0.875737	0.808261	0.292148	0.199332	0.233908		-0.606035
cg00864293	-4.14756	-16.8068	2.23386e-63	1.59622e-59	131.76	0.0564234	CMIP;CMIP	Body;Body		0.845982	0.856541	0.797583	0.323329	0.2093	0.152522		-0.604985
cg01132502	-4.52117	-18.3208	5.86812e-75	7.16884e-71	157.796	0.0435504	TBC1D9B;TBC1D9B	TSS1500;TSS1500	S_Shore	0.910328	0.913507	0.899328	0.369512	0.321964	0.218416		-0.604423
cg03526142	-4.03256	-16.3408	5.17846e-60	3.01716e-56	124.198	0.0611051	SLFN12L;SLFN12L	5'UTR;1stExon		0.796822	0.845573	0.81959	0.188332	0.199225	0.264138		-0.60343
cg09434536	-4.0025	-16.219	3.78862e-59	2.07942e-55	122.256	0.0623918				0.812785	0.81759	0.804756	0.210176	0.181239	0.23838		-0.601779
cg01136183	-4.01572	-16.2726	1.58151e-59	8.93941e-56	123.108	0.0618225	TM7SF4	TSS1500		0.836368	0.808977	0.854376	0.267183	0.216357	0.214385	This gene encodes a seven-pass transmembrane protein that is primarily expressed in dendritic cells,	-0.600598
cg20184464	-4.0021	-16.2174	3.88882e-59	2.10393e-55	122.23	0.0624089				0.750149	0.770533	0.818798	0.187629	0.165872	0.184295		-0.600561
cg15278374	-4.09174	-16.5806	9.87276e-62	6.23159e-58	128.062	0.0586496	GPR133	Body	S_Shelf	0.80515	0.85172	0.822969	0.17906	0.15748	0.342331		-0.600323
cg04307274	-3.99518	-16.1893	6.13744e-59	3.27371e-55	121.785	0.0627093				0.818455	0.835511	0.76784	0.27068	0.198567	0.163444		-0.596371
cg19291696	-3.98676	-16.1552	1.06726e-58	5.61368e-55	121.245	0.063076				0.831848	0.848271	0.830479	0.228661	0.237355	0.258445		-0.595379
cg09597022	-4.04851	-16.4054	1.79105e-60	1.09403e-56	125.234	0.0604333	DAXX;DAXX;DAXX;DAXX	Body;Body;Body;Body	N_Shore	0.785811	0.791891	0.712006	0.232828	0.168142	0.105784		-0.594318
cg00945409	-4.33113	-17.5507	6.06436e-69	5.88887e-65	144.273	0.0496819	LOC283050;LOC283050;LOC283050	Body;Body;Body	S_Shelf	0.886131	0.873448	0.885107	0.471582	0.25222	0.138372		-0.594171
cg26187031	-3.95489	-16.0261	8.58969e-58	4.33738e-54	119.21	0.0644851	DPYSL2	Body		0.811252	0.812937	0.812722	0.265407	0.201808	0.188419		-0.593759
cg08781403	-3.92534	-15.9063	5.85054e-57	2.87751e-53	117.338	0.0658194				0.821959	0.807661	0.766902	0.225754	0.187679	0.208422		-0.591555
cg07937803	-4.28645	-17.3696	1.44509e-67	1.36818e-63	141.177	0.051245			N_Shelf	0.895434	0.900131	0.887191	0.379248	0.259945	0.272343		-0.590407
cg18266458	-4.28257	-17.3539	1.89938e-67	1.75444e-63	140.91	0.0513828	MAFF;MAFF;MAFF;MAFF	3'UTR;3'UTR;3'UTR;3'UTR	S_Shore	0.908027	0.895807	0.885462	0.364267	0.287446	0.272992	The protein encoded by this gene is a basic leucine zipper (bZIP) transcription factor that lacks a transactivation	-0.588197
cg17514665	-4.73872	-19.2023	3.70219e-82	7.01036e-78	173.991	0.0374543	SERPINF2;SERPINF2;SERPINF2	Body;Body;Body	Island	0.939158	0.945761	0.8988	0.432377	0.377814	0.209731	domain,	-0.587932
cg07260017	-3.84536	-15.5822	9.80437e-55	4.03593e-51	112.342	0.0695714	CSF1R	5'UTR		0.845998	0.80213	0.773577	0.261348	0.211114	0.207331	The protein encoded by this gene is the receptor for colony stimulating factor 1, a cytokine which controls the	-0.580637
cg14178380	-3.85626	-15.6264	4.90931e-55	2.11275e-51	113.017	0.0690479	ANXA11;ANXA11;ANXA11	Body;Body;Body		0.775451	0.774772	0.743556	0.245252	0.157078	0.15082	production, differentiation, and function of macrophages,	-0.580209
cg07347431	-3.86007	-15.6418	3.85346e-55	1.67742e-51	113.253	0.0688658	TMEM144	Body	S_Shelf	0.83507	0.845253	0.82435	0.232385	0.238432	0.294142		-0.579905
cg19984911	-3.80427	-15.4157	1.30789e-53	4.80888e-50	109.815	0.0715816	SYNPO;SYNPO;SYNPO;SYNPO;SYNPO;SYNPO	1stExon;5'UTR;5'UTR;Body;1stExon;Body		0.786921	0.783797	0.786685	0.255581	0.179077	0.187779	Synaptopodin is an actin-associated protein that may play a role in actin-based cell shape and motility, The name	-0.578322
cg04449473	-3.87074	-15.6851	1.95189e-55	8.59544e-52	113.916	0.0683581			N_Shelf	0.741015	0.764371	0.756995	0.244978	0.175442	0.108627	synaptopodin derives from the protein's associations with postsynaptic densities and dendritic spines and with renal	-0.577778
cg04173586	-4.12409	-16.7117	1.10558e-62	7.47678e-59	130.199	0.057349	DOT1L	Body	S_Shore	0.644655	0.771679	0.677588	0.163896	0.122035	0.0760394	podocytes	-0.577317
cg20609883	-3.85131	-15.6064	6.7213e-55	2.7972e-51	112.71	0.069285			N_Shore	0.764523	0.863733	0.761934	0.287769	0.198239	0.174988		-0.576398
cg18064706	-4.8669	-19.7217	1.47606e-86	3.7267e-82	183.889	0.0342703	PTPRN2;PTPRN2;PTPRN2	Body;Body;Body	N_Shore	0.953742	0.939046	0.936989	0.444954	0.36609	0.289816		-0.576306
cg18030943	-3.81014	-15.4395	9.04517e-54	3.42045e-50	110.175	0.0712906	LAMP3	Body	N_Shelf	0.804254	0.828663	0.816092	0.23528	0.215095	0.270106	Dendritic cells (DCs) are the most potent antigen-presenting cells, Immature DCs efficiently capture antigens and	-0.576176
cg00025496	-3.84217	-15.5693	1.20025e-54	4.88764e-51	112.145	0.0697256	ABR;ABR	Body;5'UTR		0.698848	0.737752	0.787862	0.209187	0.15734	0.13089	differentiate into interdigitating dendritic cells (IDCs) in lymphoid tissues that induce primary T-cell responses	-0.575682
cg23731089	-4.20791	-17.0513	3.51305e-65	2.71518e-61	135.814	0.054112	EIF2C2;EIF2C2	Body;Body		0.900064	0.899015	0.887011	0.404291	0.327728	0.227718		-0.575451
cg24893378	-3.78931	-15.3551	3.33583e-53	1.21473e-49	108.902	0.0723277	PART1	Body		0.769173	0.797036	0.76905	0.194336	0.259171	0.156144		-0.575203
cg23195687	-3.87251	-15.6923	1.74358e-55	7.76846e-52	114.027	0.0682743				0.728391	0.705815	0.738104	0.136313	0.158263	0.153747		-0.574662
cg22184944	-3.88132	-15.7279	9.93265e-56	4.62266e-52	114.576	0.0678588	BAIAP2;BAIAP2;BAIAP2;BAIAP2	Body;Body;Body;Body		0.848927	0.85585	0.83229	0.268885	0.214643	0.332885		-0.573551
cg20427318	-4.01119	-16.2542	2.13463e-59	1.18884e-55	122.816	0.0620171				0.859879	0.894	0.873094	0.284747	0.339891	0.282351		-0.573328
cg02233197	-4.03916	-16.3675	3.34026e-60	2.00794e-56	124.626	0.0608264	TNFAIP8L3	Body	S_Shelf	0.880333	0.882711	0.871743	0.33294	0.238212	0.345032		-0.572867
cg14628604	-3.81297	-15.451	7.57421e-54	2.927e-50	110.348	0.0711512	PTPRN2;PTPRN2;PTPRN2	Body;Body;Body	N_Shore	0.850148	0.841875	0.760881	0.299859	0.242489	0.198042		-0.570838
cg00002646	-4.22118	-17.1051	1.39774e-65	1.15075e-61	136.713	0.0536163	S100A5	TSS1500		0.902315	0.912414	0.892954	0.3878	0.306589	0.302898		-0.570132
cg18952506	-3.81188	-15.4465	8.11276e-54	3.10345e-50	110.281	0.0712051	RIN2	Body		0.762399	0.731575	0.71117	0.207857	0.135957	0.152414		-0.569638
cg13152501	-3.78297	-15.3294	4.953e-53	1.78645e-49	108.516	0.0726459	SMURF1;SMURF1	3'UTR;3'UTR		0.840011	0.801447	0.832493	0.291053	0.241711	0.23265		-0.569513
cg03211098	-4.03456	-16.3489	4.53651e-60	2.68443e-56	124.327	0.0610208				0.877909	0.887836	0.87506	0.385113	0.305538	0.244146		-0.568669
cg12229979	-3.87691	-15.7101	1.31678e-55	6.00823e-52	114.3	0.0680666	MYO9B;MYO9B	5'UTR;5'UTR	S_Shelf	0.717715	0.705216	0.710974	0.177471	0.136142	0.114354		-0.568646
cg21427213	-3.69433	-14.9702	1.1687e-50	3.81554e-47	103.188	0.0772495	LPP	5'UTR	S_Shore	0.78903	0.822282	0.808234	0.240121	0.251556	0.22197		-0.568633
cg06533895	-4.13439	-16.7535	5.48464e-63	3.77657e-59	130.883	0.0569407	DCUN1D3	5'UTR	N_Shelf	0.88698	0.89497	0.896073	0.44966	0.285212	0.238477		-0.568225
cg01553231	-3.83304	-15.5323	2.13849e-54	8.52501e-51	111.581	0.0701683			S_Shore	0.825645	0.861687	0.845441	0.347962	0.267101	0.213296		-0.568138
cg14790115	-4.21254	-17.0701	2.54726e-65	2.00976e-61	136.127	0.0539384				0.908444	0.909288	0.894909	0.345954	0.330858	0.334372		-0.567152
cg09088625	-4.02249	-16.3	1.01015e-59	5.79633e-56	123.546	0.0615331	CCR1	5'UTR		0.88181	0.879499	0.876769	0.408895	0.275821	0.252079	This gene encodes a member of the beta chemokine receptor family, which is predicted to be a seven transmembrane	-0.567094
cg01429558	-3.89052	-15.7652	5.51016e-56	2.67535e-52	115.15	0.0674275	LEPRE1;LEPRE1	Body;Body		0.718888	0.692968	0.716007	0.197376	0.127201	0.105918	protein similar to G protein-coupled receptors,	-0.565789
cg01905967	-3.98159	-16.1342	1.49934e-58	7.77835e-55	120.913	0.0633028				0.899079	0.900214	0.742089	0.327483	0.32186	0.198281		-0.564586
cg26557617	-3.76644	-15.2624	1.38584e-52	4.90502e-49	107.513	0.0734833				0.72851	0.677291	0.778846	0.199007	0.153959	0.139194		-0.564163
cg06949439	-3.74188	-15.1629	6.33466e-52	2.13508e-48	106.03	0.0747448	RASSF5;RASSF5;RASSF5	Body;TSS1500;Body	N_Shore	0.704561	0.802616	0.706029	0.1759	0.170697	0.175749		-0.56362
cg20434422	-3.67694	-14.8998	3.36229e-50	1.07004e-46	102.157	0.0781862	UOX	Body		0.7495	0.762046	0.806571	0.249824	0.202958	0.174958		-0.563459
cg22750001	-3.67273	-14.8827	4.33926e-50	1.36945e-46	101.909	0.0784147	MPEG1	TSS1500		0.741698	0.783953	0.746168	0.225548	0.194384	0.162982	Macrophage Gene 1 Protein	-0.562969
cg05844871	-3.8812	-15.7275	1.00091e-55	4.62266e-52	114.568	0.0678645	HLA-DRB6	Body		0.894088	0.890879	0.752503	0.258421	0.323874	0.269272	Major Histocompatibility Complex, Class II, DR Beta 6 (Pseudogene	-0.561968
cg15745401	-3.66403	-14.8474	7.34715e-50	2.28071e-46	101.395	0.0788893	P2RY6;P2RY6	TSS1500;TSS1500	N_Shore	0.811806	0.806292	0.80911	0.343024	0.216925	0.189867	May coordinate the cellular actions of activated EGF receptors and Ral-GTPases (By similarity)	-0.559131
cg14814167	-3.64013	-14.7506	3.09877e-49	9.38838e-46	99.9917	0.080207	REPS1;REPS1	Body;Body		0.743807	0.738297	0.753162	0.22883	0.177466	0.161821		-0.555717
cg23268630	-3.58711	-14.5357	7.30027e-48	2.03288e-44	96.9115	0.0832093	SPOCD1	Body		0.775959	0.78346	0.731688	0.243011	0.187527	0.203776		-0.552264
cg26174398	-3.66117	-14.8359	8.72873e-50	2.68755e-46	101.227	0.0790454				0.708949	0.737633	0.731684	0.229929	0.151407	0.142899		-0.551344
cg05731218	-3.75948	-15.2342	2.13434e-52	7.34823e-49	107.091	0.0738388				0.873025	0.844758	0.848529	0.305903	0.255226	0.35416		-0.550341
cg22699620	-3.85503	-15.6214	5.30867e-55	2.25895e-51	112.94	0.0691068	ITGB2;ITGB2	5'UTR;1stExon	N_Shelf	0.679629	0.694255	0.639872	0.145687	0.118405	0.104448		-0.548405
cg24956391	-4.22519	-17.1214	1.0582e-65	8.90565e-62	136.985	0.0534678	SRC;SRC	5'UTR;5'UTR	N_Shore	0.708068	0.763635	0.490703	0.182787	0.088297	0.0465728		-0.54825
cg22828990	-3.74179	-15.1625	6.37062e-52	2.13508e-48	106.025	0.0747495	SERPINA1;SERPINA1;SERPINA1;SERPINA1;SERPINA1;SERPINA1;SERPINA1;SERPINA1;SERPINA1;SERPINA1;SERPINA1;SERPINA1	5'UTR;5'UTR;5'UTR;5'UTR;5'UTR;5'UTR;5'UTR;5'UTR;5'UTR;5'UTR;1stExon;5'UTR		0.871519	0.878589	0.795479	0.327249	0.304831	0.269097		-0.548137
cg12177944	-3.66557	-14.8537	6.69232e-50	2.09461e-46	101.486	0.0788049	PLXND1	Body	N_Shore	0.785993	0.818744	0.720067	0.313955	0.249879	0.117209		-0.54792
cg14983135	-4.10273	-16.6252	4.69984e-62	3.01677e-58	128.787	0.0582042	UPP1;UPP1	5'UTR;5'UTR	Island	0.672059	0.635549	0.620765	0.124734	0.089859	0.0706701		-0.547703
cg19651003	-3.76791	-15.2684	1.26505e-52	4.51975e-49	107.602	0.0734086	BSG;BSG;BSG	3'UTR;3'UTR;3'UTR	S_Shore	0.870252	0.870326	0.841697	0.38649	0.282464	0.272781		-0.546847
cg09854726	-3.59735	-14.5772	3.98117e-48	1.13363e-44	97.5026	0.0826211	FKBP2;FKBP2	TSS1500;TSS1500	N_Shore	0.718935	0.738709	0.717413	0.206626	0.143095	0.184983		-0.546784
cg14247287	-3.88316	-15.7354	8.82647e-56	4.17839e-52	114.691	0.0677721	NEURL3	Body	N_Shelf	0.884395	0.887498	0.873227	0.311825	0.328131	0.36538		-0.546595
cg07948480	-3.74685	-15.183	4.66164e-52	1.59047e-48	106.329	0.0744878				0.868098	0.862215	0.855889	0.359884	0.324689	0.269116		-0.544171
cg18033416	-3.55885	-14.4212	3.8616e-47	1.05974e-43	95.2876	0.0848557	RHBDL3	TSS1500	N_Shore	0.758112	0.792824	0.688737	0.24879	0.186023	0.172783	May be involved in regulated intramembrane proteolysis and the subsequent release of functional polypeptides	-0.544026
cg08048687	-3.81001	-15.439	9.12206e-54	3.42045e-50	110.166	0.0712973				0.877542	0.873608	0.866514	0.296727	0.282689	0.408936	from their membrane anchors	-0.543104
cg02312559	-3.85203	-15.6092	6.42345e-55	2.70294e-51	112.754	0.0692507			S_Shelf	0.877004	0.881329	0.882417	0.367573	0.264162	0.38007		-0.542982
cg01269299	-3.53693	-14.3324	1.39241e-46	3.71356e-43	94.0375	0.0861546			N_Shelf	0.800816	0.809537	0.789461	0.327505	0.22832	0.215385		-0.542868
cg26354367	-3.71718	-15.0628	2.89383e-51	9.52988e-48	104.549	0.0760358	NCRNA00171	Body		0.854041	0.856263	0.853849	0.398585	0.218866	0.320706		-0.541999
cg27229484	-3.76014	-15.2369	2.04863e-52	7.11784e-49	107.131	0.0738049	ZC3H12A	Body		0.658782	0.728982	0.656955	0.204863	0.132252	0.088069		-0.539845
cg09960641	-3.41705	-13.8466	1.35011e-43	3.09883e-40	87.3356	0.0936196	LOC100128675;LOC100128675	TSS1500;TSS1500		0.799783	0.789383	0.769289	0.282769	0.234443	0.238578		-0.534222
cg24168991	-3.44563	-13.9624	2.6764e-44	6.37477e-41	88.9125	0.091783	ITPRIP	5'UTR	S_Shelf	0.7863	0.808773	0.792319	0.283426	0.242727	0.261327		-0.533304
cg26233651	-3.54768	-14.376	7.42851e-47	2.02394e-43	94.6499	0.0855148	LRRC8C	5'UTR		0.854023	0.819816	0.832118	0.301471	0.353585	0.251533		-0.533123
cg10841248	-3.96105	-16.051	5.74943e-58	2.94242e-54	119.602	0.0642105			S_Shelf	0.903826	0.910346	0.890603	0.412591	0.3732	0.319938		-0.533015
cg01057945	-3.43918	-13.9363	3.86125e-44	9.13942e-41	88.5553	0.0921945	LOC283332	Body		0.805552	0.793048	0.738733	0.257005	0.28183	0.200694		-0.532601
cg08697732	-3.41754	-13.8486	1.31321e-43	3.0325e-40	87.3626	0.0935877			N_Shore	0.764737	0.779757	0.771173	0.277576	0.224417	0.216655		-0.53234
cg00608661	-3.4547	-13.9992	1.59708e-44	3.85247e-41	89.4156	0.0912078	CHST11	Body		0.72199	0.733083	0.746667	0.251796	0.189622	0.163357		-0.532322
cg13835688	-3.6078	-14.6196	2.13977e-48	6.28186e-45	98.1078	0.0820248	SLC25A25;SLC25A25;SLC25A25;SLC25A25	Body;TSS1500;TSS1500;Body		0.8707	0.83854	0.84923	0.314875	0.296222	0.356801		-0.530191
cg16587265	-3.48535	-14.1234	2.76152e-45	6.79108e-42	91.1259	0.0892903	GPT	TSS1500	S_Shore	0.84589	0.831967	0.790213	0.323387	0.242159	0.319695		-0.52761
cg18655633	-3.49823	-14.1756	1.31503e-45	3.29815e-42	91.849	0.0884967			N_Shelf	0.7156	0.697914	0.662996	0.203839	0.158873	0.134414		-0.526461
cg14189441	-3.52373	-14.2789	3.0037e-46	7.79139e-43	93.2881	0.0869466				0.840381	0.822906	0.836975	0.413274	0.305731	0.202914		-0.526114
cg07786355	-3.34863	-13.5694	6.15269e-42	1.27328e-38	83.6146	0.098166				0.744922	0.72828	0.776881	0.238388	0.205701	0.230603		-0.52513
cg02341139	-3.87272	-15.6931	1.72072e-55	7.75786e-52	114.039	0.0682645			S_Shelf	0.89672	0.894722	0.896626	0.459145	0.357309	0.298027		-0.524529
cg08822891	-3.35255	-13.5853	4.95418e-42	1.03089e-38	83.8256	0.0978998	SNX29	Body		0.752368	0.76571	0.782728	0.240109	0.221169	0.266805		-0.524241
cg13318914	-3.39012	-13.7375	6.12543e-43	1.33321e-39	85.8621	0.0953832	DDAH2	Body	N_Shore	0.752187	0.763908	0.71874	0.28022	0.223014	0.15909		-0.52417
cg21637761	-3.6032	-14.601	2.81149e-48	8.1904e-45	97.8417	0.0822863	CYTSB;CYTSB;CYTSB;CYTSB	Body;Body;Body;Body		0.862837	0.85395	0.863105	0.382124	0.297261	0.328069		-0.524146
cg01883662	-3.39126	-13.7421	5.74689e-43	1.26537e-39	85.9243	0.0953079	TM4SF19	TSS200		0.713378	0.742707	0.727001	0.255451	0.191587	0.165187		-0.52362
cg22788953	-3.41198	-13.8261	1.79616e-43	4.09777e-40	87.0574	0.0939489	TTYH3	Body		0.773166	0.733259	0.786747	0.354108	0.176596	0.193075		-0.523131
cg03022263	-3.53388	-14.3201	1.66314e-46	4.40458e-43	93.8643	0.0863367				0.858761	0.860391	0.823952	0.355946	0.28427	0.336571		-0.522106
cg20849025	-3.3455	-13.5567	7.3162e-42	1.50584e-38	83.4459	0.0983796	MPEG1	TSS1500		0.753536	0.803053	0.789909	0.226985	0.289221	0.264025	Macrophage Gene 1 Protein	-0.522089
cg26442107	-4.66078	-18.8865	1.53645e-79	2.52989e-75	168.102	0.0395334			S_Shelf	0.948719	0.947561	0.953726	0.468893	0.401575	0.415712		-0.521275
cg10325253	-3.81394	-15.4549	7.12324e-54	2.7811e-50	110.408	0.071103	LOC645638	TSS1500		0.900152	0.894029	0.884758	0.335081	0.361294	0.420115		-0.520817
cg00764981	-3.49678	-14.1697	1.42982e-45	3.53916e-42	91.7674	0.0885857	ITGAM;ITGAM	3'UTR;3'UTR	S_Shore	0.839201	0.892948	0.808799	0.375845	0.320847	0.286154	This I-domain containing alpha integrin combines with the beta 2 chain (ITGB2) to form a	-0.519367
cg10900663	-3.28707	-13.3199	1.79178e-40	3.44452e-37	80.3306	0.102446				0.719217	0.756422	0.753603	0.270843	0.220395	0.181333	leukocyte-specific integrin referred to as macrophage receptor 1 ('Mac-1'), or inactivated-C3b (iC3b) receptor 3	-0.51889
cg15540096	-3.52144	-14.2696	3.43151e-46	8.84056e-43	93.1583	0.0870848	DHRS4;C14orf167	Body;TSS1500	S_Shelf	0.853441	0.854491	0.849602	0.321923	0.29773	0.383009	('CR3'),	-0.518291
cg03927470	-3.37455	-13.6744	1.46085e-42	3.10812e-39	85.0154	0.0964183	ERCC4	Body		0.758333	0.777134	0.795776	0.374416	0.25518	0.152289		-0.516453
cg14812474	-3.39697	-13.7652	4.17445e-43	9.29954e-40	86.2358	0.0949316	SORCS2	Body		0.827707	0.836684	0.80002	0.383337	0.278205	0.25662		-0.515416
cg04156900	-3.69102	-14.9568	1.42996e-50	4.62861e-47	102.991	0.0774271	CCL24	TSS1500		0.893386	0.876077	0.882227	0.377954	0.357468	0.374465		-0.513935
cg23471482	-3.29031	-13.333	1.50291e-40	2.93388e-37	80.5018	0.102216	CCL22	TSS1500		0.774063	0.770623	0.72175	0.267602	0.180796	0.279503		-0.512845
cg01078772	-3.6898	-14.9519	1.53948e-50	4.94088e-47	102.919	0.0774922	KIF3B	3'UTR		0.891694	0.885893	0.872197	0.38438	0.418025	0.309251		-0.512709
cg13446210	-3.59666	-14.5744	4.14707e-48	1.17205e-44	97.4628	0.0826605	PHC2;PHC2	Body;Body		0.865953	0.875047	0.872485	0.290827	0.312051	0.478069		-0.510846
cg21547557	-3.36626	-13.6408	2.31652e-42	4.87388e-39	84.5662	0.0969738	C21orf33;C21orf33	3'UTR;3'UTR		0.663788	0.684218	0.663472	0.179541	0.150047	0.150065		-0.510608
cg07855639	-3.82006	-15.4797	4.84682e-54	1.91204e-50	110.783	0.0708021	CDC42EP1	5'UTR	S_Shore	0.67682	0.684357	0.482068	0.150279	0.0991016	0.0650393		-0.509608
cg21585409	-3.3065	-13.3987	6.22377e-41	1.24054e-37	81.3605	0.101075	WIPI2;WIPI2;WIPI2;WIPI2;WIPI2	Body;Body;Body;Body;Body	S_Shelf	0.821184	0.780708	0.78859	0.392161	0.216221	0.255688		-0.508804
cg23858605	-3.45671	-14.0073	1.42414e-44	3.45732e-41	89.5273	0.0910808	TRIM26	Body		0.859243	0.843613	0.850411	0.365567	0.299696	0.361931		-0.508691
cg06070445	-3.28801	-13.3237	1.70309e-40	3.29074e-37	80.38	0.102379	BCL6;BCL6;BCL6	5'UTR;5'UTR;TSS1500	N_Shore	0.723436	0.670645	0.744686	0.272989	0.184897	0.154843		-0.50868
cg19232929	-3.29481	-13.3513	1.17691e-40	2.3094e-37	80.7399	0.101898			N_Shore	0.629095	0.746628	0.735847	0.228977	0.183003	0.173803		-0.508596
cg06308720	-3.40111	-13.782	3.30979e-43	7.46109e-40	86.4619	0.0946597	ZMIZ1	Body	S_Shelf	0.839204	0.851212	0.824019	0.386614	0.305512	0.296769	This gene encodes a member of the PIAS (protein inhibitor of activated STAT) family of proteins,	-0.508514
cg26601559	-3.73451	-15.1331	9.97607e-52	3.3141e-48	105.587	0.0751275	LHFPL2	5'UTR		0.895857	0.8885	0.893539	0.487906	0.36535	0.30072		-0.507973
cg05586676	-3.83388	-15.5357	2.02801e-54	8.17059e-51	111.633	0.0701275	VNN1	Body		0.911637	0.893725	0.905245	0.385803	0.351359	0.451618		-0.507276
cg07244202	-3.24543	-13.1512	1.69186e-39	3.03664e-36	78.144	0.105445	ADAM12;ADAM12	Body;Body		0.794304	0.781516	0.758564	0.340443	0.208738	0.264287		-0.506972
cg11737318	-3.27713	-13.2796	3.07036e-40	5.67214e-37	79.806	0.103154				0.823498	0.81254	0.830347	0.293009	0.326949	0.325752		-0.506892
cg21164050	-3.27852	-13.2853	2.84753e-40	5.28627e-37	79.8794	0.103054				0.817788	0.811108	0.818154	0.330327	0.319603	0.280573		-0.505516
cg17526952	-3.62787	-14.7009	6.46066e-49	1.92657e-45	99.2754	0.0808915			N_Shelf	0.89482	0.879317	0.867748	0.325052	0.343047	0.458299		-0.505162
cg04132379	-3.40276	-13.7887	3.01653e-43	6.84074e-40	86.5523	0.0945513	RASSF2	5'UTR	N_Shore	0.847501	0.862194	0.825722	0.354093	0.333663	0.334574		-0.504363
cg05033369	-3.54354	-14.3592	9.46541e-47	2.54233e-43	94.4137	0.0857607	FCRLA	TSS1500		0.624046	0.648712	0.612384	0.148327	0.12298	0.104575		-0.503086
cg01359676	-3.60287	-14.5996	2.86828e-48	8.29203e-45	97.8222	0.0823055	RXRB	Body	S_Shelf	0.886525	0.882085	0.870172	0.454609	0.344158	0.331154		-0.502954
cg24220178	-3.93206	-15.9336	3.7868e-57	1.88699e-53	117.763	0.0655136	FOXK2	Body	Island	0.921221	0.922349	0.893793	0.556256	0.363923	0.311647		-0.501846
cg07462448	-3.28133	-13.2967	2.44588e-40	4.63144e-37	80.0275	0.102854	CASP7;CASP7;CASP7;CASP7	5'UTR;5'UTR;5'UTR;5'UTR	S_Shore	0.842817	0.80591	0.806787	0.26814	0.327363	0.355825		-0.501395
cg04110886	-3.18333	-12.8995	4.56976e-38	7.55734e-35	74.9344	0.110083	PEX14	Body		0.753161	0.838909	0.754226	0.255389	0.253263	0.333638	This gene encodes an essential component of the peroxisomal import machinery, The protein is integrated into peroxisome	-0.501335
cg22496559	-3.60024	-14.5889	3.35356e-48	9.62153e-45	97.6698	0.0824558	TM4SF19	TSS200		0.883645	0.915442	0.746408	0.464632	0.399864	0.185368	membranes with its C-terminus exposed to the cytosol, and interacts with the cytosolic receptor for proteins	-0.498544
cg06655216	-3.30976	-13.4118	5.21038e-41	1.04404e-37	81.5336	0.100847				0.640917	0.679617	0.660835	0.14657	0.195917	0.143754	containing a PTS1 peroxisomal targeting signal, The protein also functions as a transcriptional corepressor and	-0.498376
cg12289801	-3.17161	-12.852	8.45425e-38	1.36244e-34	74.3355	0.110982	SFRS14;SFRS14	Body;Body		0.733625	0.765933	0.714012	0.306724	0.211942	0.201477	interacts with a histone deacetylase,	-0.497809
cg05869491	-3.54404	-14.3612	9.19456e-47	2.48722e-43	94.442	0.0857312				0.898992	0.873645	0.856323	0.319015	0.343535	0.480548		-0.495287
cg21008399	-3.28108	-13.2956	2.47951e-40	4.67176e-37	80.0142	0.102872	CD63;CD63	Body;Body	N_Shore	0.826428	0.851836	0.806994	0.399045	0.310447	0.291895		-0.494624
cg24885246	-3.2561	-13.1944	9.54329e-40	1.72927e-36	78.7016	0.104668			N_Shelf	0.836957	0.78084	0.82444	0.427367	0.335473	0.198976		-0.493474
cg07676920	-3.26823	-13.2436	4.96654e-40	9.13057e-37	79.3376	0.103792	PPARG;PPARG;PPARG;PPARG	Body;Body;Body;Body		0.838356	0.851539	0.817859	0.389249	0.371038	0.271461		-0.492002
cg10808934	-3.52008	-14.2641	3.71265e-46	9.50022e-43	93.0816	0.0871667				0.888352	0.874325	0.872875	0.449358	0.421613	0.291309		-0.491091
cg01432692	-3.12434	-12.6605	9.8716e-37	1.53848e-33	71.9432	0.114678				0.768292	0.744412	0.780896	0.34598	0.260934	0.21381		-0.490959
cg05931231	-3.11966	-12.6415	1.25686e-36	1.95078e-33	71.7081	0.115051				0.733889	0.691252	0.697368	0.233529	0.200432	0.216042		-0.490835
cg07905975	-3.28958	-13.3301	1.56349e-40	3.03648e-37	80.4633	0.102267	DAXX;DAXX;DAXX;DAXX	Body;Body;Body;Body	N_Shore	0.842131	0.846281	0.838396	0.37025	0.340558	0.344662		-0.490446
cg21845080	-3.2073	-12.9967	1.28988e-38	2.23057e-35	76.166	0.108269	TM4SF19	TSS200		0.67313	0.744833	0.64267	0.273037	0.166833	0.150278		-0.490162
cg23503075	-3.88977	-15.7622	5.78059e-56	2.77113e-52	115.104	0.0674624				0.911152	0.930357	0.909682	0.410962	0.410026	0.45972		-0.490161
cg00928816	-3.19527	-12.9479	2.43649e-38	4.15646e-35	75.5468	0.109176	ARID5B	Body		0.812494	0.85547	0.738628	0.372656	0.315924	0.252315	The encoded protein	-0.488566
cg10364862	-3.39441	-13.7549	4.8174e-43	1.06691e-39	86.0962	0.0950999	CLEC16A	Body		0.861556	0.871009	0.853652	0.339931	0.314723	0.467405	forms a histone H3K9Me2 demethylase complex with PHD finger protein 2 and regulates the transcription of target genes	-0.488052
cg07438246	-3.095	-12.5416	4.45565e-36	6.74966e-33	70.4763	0.117034	SLC6A6;SLC6A6;SLC6A6	5'UTR;5'UTR;5'UTR	S_Shelf	0.701629	0.699257	0.703783	0.243154	0.200386	0.197531	involved in adipogenesis and liver development,	-0.487866
cg13781956	-3.18869	-12.9213	3.44665e-38	5.80131e-35	75.2091	0.109675	TNC	Body		0.677034	0.671929	0.648113	0.207769	0.166025	0.162477		-0.486935
cg14404418	-3.15945	-12.8028	1.59638e-37	2.54021e-34	73.7167	0.111921			N_Shore	0.690284	0.665806	0.669195	0.243103	0.218569	0.109314		-0.484767
cg01476795	-3.65874	-14.826	1.01121e-49	3.08837e-46	101.084	0.0791791	SH2D4B;SH2D4B	Body;Body		0.903094	0.895463	0.899694	0.442352	0.322344	0.479451		-0.484701
cg25466245	-3.19003	-12.9267	3.21188e-38	5.43029e-35	75.2777	0.109573	SUSD4	Body		0.836273	0.841237	0.788756	0.396766	0.328533	0.289157		-0.483937
cg06380449	-3.06378	-12.4151	2.1813e-35	3.2269e-32	68.9306	0.119594	GGA3;GGA3	Body;Body	N_Shelf	0.788125	0.793989	0.814616	0.314776	0.28392	0.349491	This gene encodes a member of the Golgi-localized, gamma adaptin ear-containing, ARF-binding (GGA) family,	-0.482848
cg02515217	-3.25575	-13.193	9.72622e-40	1.75403e-36	78.6831	0.104694	MIR21	TSS200		0.84002	0.819474	0.874724	0.356501	0.333064	0.397031		-0.482541
cg12667792	-3.80454	-15.4168	1.28546e-53	4.77277e-50	109.832	0.0715679	ZNF366	5'UTR		0.908984	0.919358	0.91688	0.458605	0.457684	0.384084	Acts as corepressor of ESR1; the function seems to involve CTBP1 and	-0.481616
cg08327038	-3.2242	-13.0651	5.26028e-39	9.30907e-36	77.0394	0.107009	CIRH1A	Body		0.823841	0.841558	0.853964	0.398716	0.331049	0.345733	histone deacetylases	-0.481288
cg07044523	-3.35336	-13.5885	4.73697e-42	9.91137e-39	83.8693	0.0978448	S100A5	TSS200		0.889843	0.851009	0.8428	0.413799	0.361285	0.365372		-0.481065
cg02387843	-3.13226	-12.6926	6.55497e-37	1.02581e-33	72.3417	0.11405	SLC2A9;SLC2A9	Body;Body		0.824245	0.817992	0.781222	0.264909	0.29113	0.426331		-0.480363
cg02667577	-3.15538	-12.7863	1.97421e-37	3.1283e-34	73.5099	0.112237	WIPI2;WIPI2;WIPI2;WIPI2;WIPI2	Body;Body;Body;Body;Body	S_Shelf	0.842906	0.819373	0.779254	0.430802	0.269379	0.300848		-0.480168
cg12926596	-3.28688	-13.3191	1.81036e-40	3.46266e-37	80.3205	0.102459	BLOC1S1	Body	S_Shore	0.870704	0.594141	0.882761	0.358846	0.219236	0.330798		-0.479576
cg24498636	-3.1397	-12.7227	4.46016e-37	7.00881e-34	72.7165	0.113464	DAXX;DAXX;DAXX;DAXX	Body;Body;Body;Body	N_Shore	0.831338	0.831778	0.797093	0.368567	0.326196	0.328091		-0.479118
cg05663031	-3.02354	-12.252	1.65071e-34	2.32397e-31	66.9612	0.122977	BCL6;BCL6;BCL6	5'UTR;5'UTR;TSS1500	N_Shore	0.704832	0.722851	0.707015	0.279721	0.220645	0.197105		-0.479076
cg02962602	-3.39737	-13.7669	4.08125e-43	9.14572e-40	86.2578	0.0949051	CCDC57	TSS1500	S_Shore	0.661049	0.627468	0.531167	0.156871	0.129826	0.0976835		-0.478434
cg27282397	-2.99371	-12.1312	7.2748e-34	9.94609e-31	65.5183	0.125546				0.71175	0.749529	0.713839	0.302415	0.231468	0.21446		-0.475592
cg00970057	-3.0424	-12.3285	6.41499e-35	9.20245e-32	67.8809	0.12138	HIVEP3;HIVEP3	5'UTR;5'UTR		0.689998	0.768903	0.650983	0.275842	0.249636	0.159406	This	-0.475
cg11783497	-3.18203	-12.8943	4.89328e-38	8.0572e-35	74.8678	0.110183	IL1RN;IL1RN;IL1RN	TSS200;TSS200;TSS200		0.84843	0.853418	0.807616	0.347636	0.381936	0.355247	protein acts as a transcription factor and is able to regulate nuclear factor kappaB-mediated transcription by binding	-0.474882
cg12950030	-2.99542	-12.1381	6.68378e-34	9.17116e-31	65.6007	0.125397				0.779167	0.783727	0.699342	0.299633	0.241836	0.297229	the kappaB motif in target genes,	-0.474513
cg08553950	-3.01087	-12.2007	3.10489e-34	4.33899e-31	66.3466	0.124062	SRC;SRC	5'UTR;5'UTR	N_Shore	0.732166	0.733256	0.657048	0.293507	0.21921	0.186712		-0.474347
cg11526665	-3.37381	-13.6714	1.52193e-42	3.21997e-39	84.9754	0.0964674	CNIH3	Body		0.888616	0.888916	0.83335	0.438157	0.365022	0.388014		-0.47323
cg06489615	-3.31164	-13.4195	4.70109e-41	9.47004e-38	81.6338	0.100716	CLCN7;CLCN7	Body;Body	S_Shelf	0.885314	0.840997	0.867907	0.437061	0.348342	0.394327		-0.471496
cg24354612	-2.96439	-12.0124	3.08142e-33	4.052e-30	64.114	0.128124	ICAM1	Body	S_Shelf	0.781606	0.771374	0.731883	0.302235	0.28793	0.280555		-0.471381
cg03375833	-2.97011	-12.0355	2.32758e-33	3.11014e-30	64.3869	0.127617	TTLL3	Body		0.774019	0.748544	0.777424	0.352482	0.262444	0.272473		-0.470863
cg20278790	-2.93924	-11.9105	1.05115e-32	1.34036e-29	62.9205	0.130376	CTSZ	TSS1500	S_Shore	0.71693	0.746997	0.716016	0.240194	0.275567	0.252999	The protein encoded by this gene is a lysosomal cysteine proteinase and member of the peptidase C1 family,	-0.470394
cg10800620	-2.96536	-12.0163	2.93829e-33	3.89081e-30	64.1603	0.128037				0.622552	0.764639	0.755776	0.238813	0.238737	0.254969		-0.470149
cg01442843	-3.21494	-13.0276	8.60433e-39	1.50165e-35	76.5602	0.107698	RASSF5;RASSF5;RASSF5	Body;TSS1500;Body	N_Shore	0.851853	0.87461	0.824903	0.370361	0.353028	0.420495		-0.469161
cg03532815	-4.10628	-16.6395	3.69734e-62	2.41419e-58	129.021	0.0580613	KLHL26	Body	Island	0.94997	0.932312	0.930618	0.500367	0.466876	0.438247		-0.469137
cg13458803	-3.17564	-12.8684	6.84441e-38	1.11248e-34	74.5411	0.110672	CD80	5'UTR		0.842128	0.838471	0.82253	0.221126	0.349999	0.525368		-0.468879
cg16288101	-2.9237	-11.8475	2.23305e-32	2.77274e-29	62.1877	0.131789				0.765228	0.784199	0.74058	0.299306	0.279135	0.310301		-0.467088
cg07312601	-2.92443	-11.8504	2.15585e-32	2.68569e-29	62.2219	0.131723	MRTO4	Body		0.670972	0.763081	0.728405	0.283937	0.240886	0.236914		-0.466907
cg17927313	-3.08415	-12.4977	7.75118e-36	1.16027e-32	69.9374	0.117917	PLEKHO2	Body		0.831739	0.759731	0.849165	0.321215	0.268423	0.450403		-0.466865
cg08041350	-3.18347	-12.9001	4.53766e-38	7.53717e-35	74.9413	0.110073	KSR1	5'UTR		0.839792	0.858606	0.847082	0.450224	0.386044	0.308639		-0.466858
cg01707330	-3.26542	-13.2322	5.77802e-40	1.05711e-36	79.1902	0.103994	HCG18;HCG18	Body;Body	N_Shelf	0.860732	0.864586	0.868695	0.407759	0.368268	0.419115		-0.46629
cg08534055	-2.9863	-12.1011	1.04939e-33	1.42957e-30	65.1618	0.126193	C16orf72	Body	S_Shelf	0.777837	0.791157	0.821121	0.323042	0.276301	0.393919		-0.465617
cg06942450	-3.03851	-12.3127	7.8007e-35	1.11481e-31	67.6906	0.121708	CTSZ	TSS1500	S_Shore	0.802999	0.835333	0.805386	0.299999	0.374198	0.373232		-0.465429
cg10736330	-3.17908	-12.8823	5.71351e-38	9.32666e-35	74.717	0.110408	GPR183;UBAC2;UBAC2;UBAC2	TSS1500;Body;Body;Body		0.828585	0.866229	0.865277	0.416681	0.414707	0.334285		-0.464806
cg05474943	-3.06756	-12.4304	1.80127e-35	2.67516e-32	69.1168	0.119281			S_Shelf	0.665995	0.710645	0.552693	0.231119	0.170175	0.137448		-0.463531
cg26756949	-3.11942	-12.6406	1.272e-36	1.96622e-33	71.6964	0.115069	TNFAIP8L1;TNFAIP8L1	3'UTR;3'UTR	S_Shelf	0.840716	0.856815	0.808139	0.468875	0.346133	0.300415		-0.463415
cg03500164	-2.88397	-11.6865	1.50435e-31	1.79156e-28	60.3328	0.135469			S_Shelf	0.687578	0.737259	0.724746	0.310093	0.237918	0.212272		-0.4631
cg00945547	-2.88984	-11.7102	1.13669e-31	1.36227e-28	60.6053	0.134919	NRIP1	Body		0.741438	0.783567	0.762118	0.303384	0.28262	0.312872		-0.462749
cg14240790	-3.03526	-12.2995	9.18172e-35	1.30234e-31	67.532	0.121982				0.843929	0.821474	0.784336	0.425862	0.301343	0.336153		-0.462127
cg09474092	-3.43785	-13.9309	4.16362e-44	9.79393e-41	88.4819	0.0922794	MR1	TSS1500		0.907429	0.888707	0.873017	0.452963	0.368463	0.461959	Has antigen presentation function,	-0.461923
cg03477252	-3.15991	-12.8046	1.55851e-37	2.49042e-34	73.74	0.111885	DAXX;DAXX;DAXX;DAXX	Body;Body;Body;Body	N_Shore	0.868035	0.854223	0.81966	0.458242	0.351242	0.346841		-0.461864
cg14487944	-2.92627	-11.8579	1.97218e-32	2.46498e-29	62.3085	0.131555			S_Shore	0.643135	0.706133	0.664352	0.204155	0.215978	0.209597		-0.461296
cg22747501	-3.11309	-12.6149	1.76287e-36	2.71391e-33	71.3788	0.115576	CHN2	TSS1500	N_Shore	0.847275	0.841659	0.835962	0.411653	0.320089	0.410243	nduces translocation of the protein from the cytosol to the Golgi	-0.46097
cg22237495	-2.88592	-11.6944	1.37069e-31	1.63754e-28	60.4232	0.135286			S_Shelf	0.744909	0.766552	0.772003	0.286619	0.260725	0.354005	apparatus membrane,	-0.460705
cg02242989	-3.31232	-13.4222	4.52955e-41	9.17327e-38	81.67	0.100668				0.877316	0.879599	0.869886	0.421818	0.358352	0.464776		-0.460619
cg25913882	-2.86235	-11.5989	4.20135e-31	4.89572e-28	59.3342	0.137514	CUBN	Body		0.709228	0.713322	0.689502	0.239101	0.266847	0.224378		-0.460576
cg09169117	-3.39091	-13.7407	5.86082e-43	1.28299e-39	85.9052	0.095331	FMNL2	Body		0.892322	0.894428	0.862515	0.293772	0.444811	0.529428		-0.460418
cg05476182	-2.91762	-11.8228	2.99428e-32	3.69373e-29	61.9025	0.132345	PHF15	Body		0.731579	0.682655	0.659659	0.299551	0.208201	0.186471	Component of the HBO1 complex which has a histone H4-specific acetyltransferase activity, a reduced activity	-0.45989
cg15241074	-3.17212	-12.8541	8.23081e-38	1.3321e-34	74.3616	0.110942	TRIB2;TRIB2	Body;Body	S_Shore	0.588589	0.601215	0.590119	0.152791	0.132051	0.123204	toward histone H3 and is responsible for the bulk of histone H4 acetylation in vivo	-0.457292
cg15253304	-3.20447	-12.9852	1.49831e-38	2.57923e-35	76.0202	0.108482				0.861746	0.867853	0.857971	0.35364	0.382404	0.480214		-0.457104
cg18520125	-3.42228	-13.8678	1.00476e-43	2.33446e-40	87.6235	0.0932804	FLT1	Body		0.895102	0.893079	0.876137	0.570492	0.463	0.260725		-0.4567
cg22797169	-2.93424	-11.8902	1.34023e-32	1.70323e-29	62.6842	0.130829	IL1RL2	TSS200	N_Shore	0.840682	0.786916	0.741911	0.388652	0.320155	0.292433	The protein encoded by this gene is a member of the interleukin 1 receptor family	-0.45609
cg19906672	-2.94232	-11.9229	9.05333e-33	1.17018e-29	63.0658	0.130099	TBC1D14;TBC1D14	5'UTR;5'UTR		0.792159	0.801601	0.777523	0.253703	0.273441	0.476877		-0.455754
cg00734471	-2.85381	-11.5642	6.29187e-31	7.24262e-28	58.9416	0.138331				0.756854	0.812396	0.790748	0.323607	0.350295	0.321161		-0.454978
cg11883141	-3.10877	-12.5974	2.20072e-36	3.34717e-33	71.1628	0.115922	TG;SLA;SLA	Body;Body;5'UTR		0.605625	0.622143	0.591217	0.197951	0.146978	0.110628		-0.454476
cg27553890	-3.11022	-12.6033	2.04238e-36	3.13148e-33	71.2355	0.115806	SSH1;SSH1;SSH1	TSS200;Body;Body		0.84695	0.864268	0.835669	0.42853	0.375723	0.380044		-0.454197
cg07573872	-3.00891	-12.1928	3.42198e-34	4.76453e-31	66.252	0.12423	SBNO2;SBNO2	Body;Body	S_Shelf	0.669727	0.654834	0.57902	0.244563	0.139825	0.157703	Seems to have transcriptional repression activity in macrophages	-0.45383
cg05091135	-2.91332	-11.8054	3.68518e-32	4.50203e-29	61.7006	0.132741				0.779623	0.797883	0.812613	0.425742	0.28471	0.318672		-0.453665
cg20998539	-2.83897	-11.5041	1.26488e-30	1.43852e-27	58.2628	0.13976	ERN1	TSS1500	S_Shore	0.738972	0.744402	0.675593	0.321773	0.264714	0.212106	The protein encoded by this gene is the ER to nucleus signalling 1 protein	-0.453458
cg05255168	-2.86403	-11.6057	3.87942e-31	4.53454e-28	59.4117	0.137353	CLCN7;CLCN7	Body;Body	S_Shelf	0.752801	0.781839	0.781707	0.393583	0.305677	0.259406		-0.45256
cg04003327	-2.83321	-11.4808	1.65752e-30	1.84887e-27	58	0.14032	ESPNL;SCLY	TSS1500;3'UTR	N_Shore	0.694319	0.788197	0.772653	0.311075	0.266603	0.319953		-0.452513
cg08679800	-2.95369	-11.969	5.20214e-33	6.747e-30	63.6046	0.129078				0.624801	0.663717	0.61519	0.207149	0.184121	0.155122		-0.452438
cg26311501	-2.77396	-11.2407	2.58728e-29	2.67312e-26	55.3293	0.146202	KIAA0831	Body		0.693	0.734502	0.721857	0.281939	0.253106	0.258949	Promotes BECN1 translocation from the trans-Golgi network to autophagosomes,	-0.451788
cg03366992	-2.8376	-11.4986	1.34893e-30	1.52042e-27	58.2002	0.139893	PDXK	Body	S_Shore	0.747644	0.781259	0.712358	0.36124	0.291278	0.233692		-0.451684
cg01992765	-3.62868	-14.7042	6.15523e-49	1.85006e-45	99.3226	0.0808462			Island	0.930135	0.926844	0.87181	0.454312	0.412608	0.507498		-0.451457
cg19207017	-3.08084	-12.4842	9.17654e-36	1.36822e-32	69.7732	0.118188	SUFU	Body		0.65861	0.574975	0.570517	0.175226	0.14142	0.133121		-0.451445
cg13630114	-3.32318	-13.4662	2.49864e-41	5.08748e-38	82.2494	0.0999133				0.866616	0.897793	0.888196	0.509064	0.456756	0.334612		-0.450724
cg19572487	-2.92944	-11.8707	1.69125e-32	2.1279e-29	62.458	0.131265	RARA;RARA;RARA	5'UTR;5'UTR;5'UTR	S_Shore	0.601416	0.664368	0.621124	0.173237	0.19333	0.168823		-0.450506
cg23972735	-2.93935	-11.9109	1.04601e-32	1.3383e-29	62.9253	0.130367	KDM2B;KDM2B	Body;Body	Island	0.815836	0.830157	0.738275	0.435542	0.376156	0.221647	Lysine (K)-Specific Demethylase 2B1 2	-0.450308
cg14476479	-2.8564	-11.5747	5.56661e-31	6.44695e-28	59.0607	0.138082	GPT	TSS1500	S_Shore	0.810614	0.795218	0.726577	0.361166	0.297661	0.324342		-0.449747
cg01636873	-3.59166	-14.5542	5.57555e-48	1.5641e-44	97.1742	0.0829471	CARKD	Body	S_Shelf	0.901209	0.909086	0.924237	0.537224	0.390702	0.457601		-0.449669
cg00955413	-3.38874	-13.7319	6.61564e-43	1.43168e-39	85.7871	0.0954743	TMED7-TICAM2;TICAM2;TMED7-TICAM2	Body;5'UTR;Body	N_Shore	0.886851	0.896156	0.89584	0.381231	0.426424	0.523404		-0.449263
cg18442830	-3.04885	-12.3546	4.63644e-35	6.72752e-32	68.1968	0.120838	LOC284009	Body		0.860922	0.840059	0.828648	0.375809	0.383654	0.423378		-0.448929
cg23041109	-3.62522	-14.6902	7.56892e-49	2.23942e-45	99.121	0.0810401				0.920956	0.914586	0.909314	0.547055	0.446834	0.404462		-0.448835
cg10892950	-3.14419	-12.7409	3.53202e-37	5.57345e-34	72.9436	0.113111	ANO6;ANO6;ANO6	Body;Body;Body		0.602791	0.582198	0.565887	0.159969	0.12223	0.123286		-0.448464
cg00342891	-2.79984	-11.3456	7.84522e-30	8.45391e-27	56.489	0.143603	FAM19A3;FAM19A3	5'UTR;5'UTR	N_Shore	0.77592	0.764367	0.758729	0.333702	0.299353	0.321173		-0.448263
cg09374353	-3.21053	-13.0098	1.0871e-38	1.88853e-35	76.3325	0.108027	EHD1	3'UTR	N_Shore	0.557968	0.60881	0.543579	0.141513	0.119726	0.110061		-0.446352
cg23410129	-2.78875	-11.3006	1.31017e-29	1.39377e-26	55.9905	0.144711	SRC;SRC	5'UTR;5'UTR	N_Shore	0.737817	0.74269	0.700337	0.362047	0.251421	0.228701		-0.446225
cg02932854	-2.90107	-11.7558	6.63795e-32	8.05732e-29	61.1283	0.133872	CCL24	TSS1500		0.653722	0.633891	0.607394	0.208	0.169485	0.179641	Cytokines are a family of secreted proteins involved in	-0.44596
cg04785903	-3.38652	-13.7229	7.49377e-43	1.6125e-39	85.6657	0.0956219	FAM107B	Body		0.910763	0.903391	0.864276	0.455377	0.439554	0.446279	immunoregulatory and inflammatory processes,	-0.44574
cg13610455	-2.77184	-11.2321	2.85255e-29	2.92765e-26	55.2344	0.146418	LOC388796;SNORA71B;LOC388796	Body;TSS1500;Body		0.73441	0.72423	0.704382	0.339501	0.267252	0.221716		-0.444851
cg16389209	-2.81055	-11.389	4.7726e-30	5.19383e-27	56.972	0.142541	ARID5B	Body		0.753426	0.80536	0.647721	0.342214	0.302807	0.227168		-0.444773
cg11566152	-3.00648	-12.1829	3.86129e-34	5.35649e-31	66.1345	0.124439	GTF2E1	Body		0.837486	0.830779	0.856781	0.336167	0.443756	0.411935		-0.444396
cg05363382	-3.09059	-12.5237	5.58323e-36	8.39066e-33	70.2567	0.117393			N_Shelf	0.878545	0.854932	0.827839	0.498766	0.382842	0.34766		-0.444016
cg18129996	-3.44676	-13.967	2.50949e-44	6.01506e-41	88.9752	0.091711			N_Shelf	0.920721	0.891522	0.889888	0.560926	0.428318	0.381453		-0.443812
cg02995493	-2.78245	-11.2751	1.75143e-29	1.83737e-26	55.7085	0.145345	PDE4B;PDE4B	5'UTR;5'UTR		0.770584	0.780008	0.773852	0.314455	0.340895	0.338872		-0.443407
cg11767757	-3.37589	-13.6798	1.35552e-42	2.9003e-39	85.0883	0.0963285	NCRNA00114	TSS200		0.54022	0.565381	0.562459	0.171767	0.107149	0.0619712		-0.442391
cg08210681	-3.29669	-13.3589	1.06223e-40	2.10618e-37	80.8398	0.101765			N_Shelf	0.629256	0.529924	0.497727	0.127916	0.120869	0.0820791		-0.442015
cg24107728	-2.75503	-11.164	6.15182e-29	6.16344e-26	54.4877	0.148134	LRP8;LRP8;LRP8;LRP8	Body;Body;Body;Body		0.726905	0.771114	0.750534	0.328589	0.329234	0.265014		-0.441906
cg18644782	-2.8542	-11.5658	6.17586e-31	7.13075e-28	58.9597	0.138293	IQSEC1	Body		0.816215	0.7816	0.76885	0.485547	0.311631	0.243891		-0.441865
cg18348690	-2.77394	-11.2406	2.59044e-29	2.67312e-26	55.3281	0.146205	S100A10	TSS1500	S_Shore	0.789569	0.77718	0.743282	0.319012	0.350092	0.315895		-0.441677
cg12474798	-3.53059	-14.3067	2.01429e-46	5.29751e-43	93.6776	0.0865337	ADO;ADO	3'UTR;1stExon	Island	0.525485	0.552836	0.512553	0.112741	0.0898576	0.0637511		-0.441508
cg17216385	-2.79981	-11.3454	7.85759e-30	8.45391e-27	56.4874	0.143606	SDCCAG8	Body	S_Shelf	0.793425	0.782856	0.786104	0.315421	0.323705	0.400632		-0.440876
cg05982859	-3.1791	-12.8824	5.70889e-38	9.32666e-35	74.7178	0.110407	LOC645638	Body		0.883312	0.885298	0.855349	0.385978	0.382845	0.537266		-0.43929
cg10080966	-2.81616	-11.4117	3.67662e-30	4.02424e-27	57.2256	0.141988	DUSP5	Body	S_Shelf	0.806697	0.814316	0.762451	0.344918	0.331595	0.389172		-0.43926
cg02222791	-2.79048	-11.3076	1.2095e-29	1.2903e-26	56.0682	0.144538				0.601793	0.724924	0.59699	0.195098	0.212463	0.198569		-0.439193
cg08657449	-2.72712	-11.0509	2.18194e-28	2.10799e-25	53.2576	0.151027	TM7SF4	TSS1500		0.761809	0.754812	0.621415	0.348613	0.280115	0.199167	This gene encodes a seven-pass transmembrane protein that is primarily expressed in dendritic cells,	-0.436714
cg26909981	-2.90037	-11.7529	6.8655e-32	8.30691e-29	61.0955	0.133937	PPP1R15A	Body	S_Shore	0.823468	0.852924	0.81389	0.407816	0.384572	0.392818		-0.435025
cg16401465	-2.7491	-11.1399	8.0591e-29	8.03183e-26	54.2253	0.148744	ARID5B	Body		0.755251	0.818337	0.639469	0.353826	0.305324	0.249548	The encoded protein	-0.434786
cg20970886	-2.81334	-11.4003	4.19191e-30	4.57503e-27	57.0981	0.142265	C3orf59	Body		0.812767	0.803105	0.794177	0.427678	0.404975	0.273208	forms a histone H3K9Me2 demethylase complex with PHD finger protein 2 and regulates the transcription of target genes	-0.434729
cg02192520	-3.51616	-14.2482	4.662e-46	1.18494e-42	92.8597	0.087404	RDH5;RDH5	1stExon;5'UTR	S_Shelf	0.906419	0.917379	0.916604	0.556442	0.42576	0.455997	involved in adipogenesis and liver development,	-0.434068
cg10211776	-3.28446	-13.3093	2.06462e-40	3.92915e-37	80.1925	0.102631	RAB11FIP1;RAB11FIP1	Body;Body		0.895614	0.903384	0.87443	0.490579	0.494332	0.388512		-0.433335
cg09126859	-3.27933	-13.2885	2.72635e-40	5.11142e-37	79.9217	0.102997			S_Shore	0.899187	0.898621	0.87613	0.475846	0.449125	0.45074		-0.432742
cg06122613	-2.89532	-11.7325	8.74414e-32	1.05128e-28	60.8603	0.134407	PI4KB	Body	N_Shelf	0.590788	0.581173	0.608245	0.184603	0.148895	0.148957	Involved in Golgi-to-plasma membrane trafficking	-0.432584
cg10993086	-2.69889	-10.9365	7.75097e-28	7.28387e-25	52.0263	0.154012			S_Shelf	0.651457	0.752327	0.634322	0.251088	0.268993	0.220527		-0.432499
cg14444376	-2.70073	-10.9439	7.13812e-28	6.74141e-25	52.1063	0.153815	GPNMB;GPNMB;GPNMB;GPNMB	5'UTR;1stExon;1stExon;5'UTR	N_Shore	0.778564	0.682802	0.768921	0.41197	0.301107	0.22025		-0.43232
cg03414932	-3.04485	-12.3384	5.67214e-35	8.19893e-32	68.0006	0.121174	FGFRL1;FGFRL1;FGFRL1	Body;Body;Body	S_Shore	0.887898	0.855232	0.833091	0.453692	0.423265	0.402895		-0.432123
cg13783323	-3.05122	-12.3642	4.11442e-35	6.03949e-32	68.313	0.12064	EXTL1	TSS1500		0.876702	0.881817	0.816749	0.442278	0.427798	0.410651		-0.431514
cg22904406	-2.72288	-11.0337	2.64089e-28	2.54489e-25	53.0722	0.151471	DAXX;DAXX;DAXX;DAXX	Body;Body;Body;Body	N_Shore	0.684518	0.669564	0.622752	0.282843	0.197883	0.201823		-0.431428
cg03825855	-3.1088	-12.5975	2.19657e-36	3.34717e-33	71.1647	0.115919	CCDC101	5'UTR	S_Shelf	0.886309	0.876933	0.847068	0.510759	0.439818	0.366022	CCDC101 is a subunit of 2 histone acetyltransferase complexes: t	-0.431237
cg14475840	-2.81015	-11.3873	4.86309e-30	5.27714e-27	56.9538	0.142581	C9orf30	5'UTR	S_Shore	0.627502	0.601588	0.614025	0.216532	0.16942	0.166236		-0.430309
cg12468850	-3.56455	-14.4443	2.76123e-47	7.63298e-44	95.6146	0.0845205	DOK2	Body	N_Shelf	0.911302	0.94076	0.899927	0.450976	0.630211	0.381417		-0.429795
cg21243597	-2.62473	-10.636	2.0356e-26	1.74809e-23	48.8526	0.162135	C18orf1;C18orf1	5'UTR;5'UTR		0.630842	0.730328	0.695539	0.227428	0.282282	0.257859		-0.429714
cg17968347	-2.82904	-11.4639	2.01512e-30	2.23144e-27	57.8101	0.140726	SERPINE1;SERPINE1	Body;Body		0.646319	0.596197	0.590467	0.233769	0.156256	0.155767		-0.429063
cg20994118	-2.67658	-10.8461	2.0915e-27	1.92252e-24	51.0622	0.156412	CAMK1G	Body		0.789279	0.753518	0.686471	0.280908	0.29532	0.366575		-0.428822
cg27409802	-2.71036	-10.983	4.63746e-28	4.43503e-25	52.5252	0.152792			N_Shore	0.66995	0.670404	0.645418	0.305135	0.221991	0.172738		-0.428636
cg14189116	-2.89815	-11.7439	7.63817e-32	9.21236e-29	60.9918	0.134144	CAPRIN2;CAPRIN2;CAPRIN2	Body;Body;Body		0.841214	0.846063	0.836065	0.392111	0.406731	0.442344		-0.427385
cg01323212	-2.63953	-10.6959	1.06798e-26	9.42799e-24	49.4788	0.16048			S_Shelf	0.706299	0.665438	0.703203	0.268163	0.221668	0.304578		-0.426844
cg05568234	-2.73413	-11.0793	1.58945e-28	1.55141e-25	53.5654	0.150295				0.765052	0.796654	0.83136	0.401138	0.370189	0.342961		-0.426259
cg07440264	-2.64437	-10.7155	8.64297e-27	7.6836e-24	49.6843	0.159943	CD59;CD59;CD59;CD59;CD59;CD59;CD59;CD59	5'UTR;TSS1500;5'UTR;TSS1500;5'UTR;TSS1500;TSS1500;5'UTR		0.771839	0.72121	0.714926	0.370284	0.25804	0.301328		-0.426108
cg11141696	-2.76406	-11.2005	4.07363e-29	4.11398e-26	54.8882	0.14721			S_Shelf	0.577442	0.642298	0.610472	0.172098	0.214217	0.167005		-0.425631
cg17071957	-2.73838	-11.0965	1.3113e-28	1.28323e-25	53.7523	0.149853	GSN;GSN;GSN;GSN;GSN;GSN;GSN	TSS1500;TSS1500;TSS1500;TSS1500;TSS1500;TSS1500;TSS1500		0.818806	0.789326	0.787643	0.357099	0.338822	0.42351		-0.425448
cg03280235	-2.69307	-10.9129	1.00493e-27	9.42034e-25	51.774	0.154634	PBX2;GPSM3	TSS1500;3'UTR		0.796299	0.797506	0.739844	0.313416	0.350458	0.393781		-0.425331
cg26971423	-2.74923	-11.1405	8.00995e-29	8.00391e-26	54.2312	0.14873				0.607677	0.610398	0.641705	0.234581	0.181198	0.168089		-0.425304
cg08844849	-2.63196	-10.6653	1.48585e-26	1.29956e-23	49.1582	0.161324	SIGLEC10;SIGLEC10;SIGLEC10;SIGLEC10;SIGLEC10;SIGLEC10;SIGLEC10	TSS1500;TSS1500;TSS1500;TSS1500;TSS1500;TSS1500;TSS1500	N_Shelf	0.689013	0.760457	0.731433	0.252628	0.267709	0.388599		-0.423989
cg24446429	-2.86506	-11.6098	3.69501e-31	4.33236e-28	59.4591	0.137256	MBP;MBP	Body;Body	N_Shore	0.842951	0.84944	0.818316	0.415822	0.454691	0.369673		-0.423507
cg23824762	-2.63348	-10.6714	1.39115e-26	1.21956e-23	49.2222	0.161155	NEURL3	Body	N_Shelf	0.656493	0.684996	0.645807	0.226302	0.254521	0.236238		-0.423411
cg01734240	-2.6027	-10.5467	5.28268e-26	4.40666e-23	47.9268	0.16463	NANOG	TSS1500		0.67905	0.670191	0.650944	0.263515	0.254967	0.213228		-0.422825
cg17413194	-2.96458	-12.0131	3.05383e-33	4.02972e-30	64.1228	0.128107	GNA13	TSS1500	S_Shore	0.850962	0.84835	0.869915	0.347231	0.393775	0.561771		-0.42215
cg12030031	-2.70297	-10.953	6.45691e-28	6.14402e-25	52.2037	0.153576	LOC285780;LY86	Body;Body		0.751606	0.820885	0.790356	0.295318	0.354882	0.447258		-0.421796
cg20539307	-2.91463	-11.8107	3.45926e-32	4.23971e-29	61.7621	0.13262	CTSB;CTSB;CTSB;CTSB;CTSB	5'UTR;5'UTR;5'UTR;5'UTR;5'UTR		0.83971	0.850312	0.858571	0.454925	0.392376	0.436666		-0.421542
cg05591270	-2.77105	-11.2289	2.9573e-29	3.01067e-26	55.1994	0.146498	LOC283050;LOC283050;LOC283050	Body;Body;Body	N_Shore	0.83642	0.808291	0.807631	0.416283	0.407687	0.364637		-0.421245
cg21692308	-2.60324	-10.5489	5.16151e-26	4.31509e-23	47.9493	0.164568	AMIGO1	3'UTR	N_Shelf	0.760959	0.753473	0.730379	0.333437	0.298916	0.350673		-0.420595
cg19064302	-2.62905	-10.6535	1.68705e-26	1.46203e-23	49.0349	0.161651	PRDM1	Body	S_Shore	0.777809	0.767304	0.771997	0.36364	0.341688	0.350432		-0.42045
cg25674938	-2.86098	-11.5933	4.48374e-31	5.20875e-28	59.271	0.137645	MUM1;MUM1	Body;Body	S_Shore	0.849466	0.859291	0.807705	0.422571	0.406673	0.427564	Involved in the DNA damage response pathway by contributing to the maintenance of chromatin architecture,	-0.419885
cg14215105	-2.56034	-10.375	3.23309e-25	2.58315e-22	46.1685	0.169536	INTS3	Body		0.680964	0.691239	0.745485	0.249224	0.279357	0.331249		-0.419286
cg27220117	-2.78647	-11.2914	1.45538e-29	1.53959e-26	55.8884	0.14494	MYOF;MYOF	Body;Body		0.845378	0.809189	0.814851	0.458864	0.360984	0.392023		-0.419182
cg23774975	-2.60083	-10.5391	5.72644e-26	4.75588e-23	47.8485	0.164844	RHOG	Body		0.754156	0.781432	0.703227	0.346894	0.323285	0.311959		-0.418892
cg19106326	-2.64738	-10.7277	7.57464e-27	6.78161e-24	49.8124	0.15961				0.764694	0.792978	0.777621	0.435141	0.294577	0.349146		-0.41881
cg12592365	-2.59832	-10.529	6.37973e-26	5.27532e-23	47.7436	0.165131	RPTOR;RPTOR	Body;Body		0.768747	0.748421	0.760146	0.375843	0.334459	0.310609		-0.418801
cg25339052	-3.23475	-13.1079	2.99567e-39	5.35142e-36	77.5876	0.106229				0.900769	0.90589	0.879734	0.503849	0.443031	0.484122		-0.418463
cg16472834	-2.81978	-11.4264	3.10541e-30	3.40887e-27	57.3897	0.141632				0.84016	0.850562	0.807449	0.384368	0.397478	0.461496		-0.418276
cg03655684	-2.61507	-10.5968	3.09599e-26	2.62891e-23	48.4455	0.163225	CLCN7;CLCN7	Body;Body	S_Shore	0.68613	0.559566	0.698272	0.281385	0.212641	0.196164		-0.417926
cg23209962	-2.97007	-12.0354	2.33231e-33	3.11014e-30	64.3849	0.12762	RGNEF	Body		0.870893	0.861269	0.856812	0.55913	0.418447	0.360243		-0.417051
cg08727352	-3.43424	-13.9163	5.10863e-44	1.19427e-40	88.2825	0.0925105	RGL2;RGL2	Body;Body	N_Shore	0.909764	0.921471	0.912821	0.492658	0.474271	0.526131		-0.416999
cg07971007	-2.59156	-10.5016	8.5318e-26	7.00892e-23	47.4615	0.165906	AATK	Body		0.747657	0.759776	0.76046	0.373588	0.356457	0.28901		-0.416279
cg03120558	-2.68245	-10.8699	1.61195e-27	1.49259e-24	51.3151	0.155777	LOC645638	TSS200		0.809622	0.807875	0.773075	0.336167	0.3341	0.47244		-0.415955
cg14630032	-2.58911	-10.4916	9.47519e-26	7.7336e-23	47.3597	0.166188	CP	Body		0.734035	0.733017	0.673816	0.39788	0.27861	0.216851		-0.415843
cg03773809	-3.19309	-12.9391	2.73399e-38	4.64305e-35	75.4346	0.109341				0.897242	0.896991	0.888213	0.387905	0.453669	0.594022		-0.415616
cg01287376	-3.19999	-12.9671	1.89902e-38	3.25424e-35	75.7894	0.108819				0.891999	0.888488	0.902348	0.463782	0.426593	0.547711		-0.414916
cg21923317	-2.73156	-11.0689	1.78491e-28	1.73771e-25	53.4527	0.150563	RGS12;RGS12;RGS12	Body;Body;Body		0.826536	0.819447	0.801712	0.474015	0.384308	0.345207		-0.414721
cg02876466	-2.68598	-10.8842	1.37816e-27	1.28238e-24	51.4673	0.155396	LOC283050;LOC283050;LOC283050	Body;Body;Body	S_Shore	0.831826	0.809636	0.760453	0.394996	0.360083	0.403897		-0.414313
cg00502509	-2.54698	-10.3209	5.68969e-25	4.49847e-22	45.62	0.171113	MAD1L1;MAD1L1;MAD1L1	Body;Body;Body		0.685119	0.681427	0.688643	0.310858	0.236049	0.267451		-0.41361
cg22776856	-2.84963	-11.5473	7.66186e-31	8.76632e-28	58.7501	0.138732	THOC6;THOC6	TSS1500;TSS1500	N_Shore	0.854936	0.836836	0.848905	0.439173	0.414727	0.445966		-0.413604
cg09020199	-2.56225	-10.3828	2.98142e-25	2.38712e-22	46.2471	0.169311	TRIM39;TRIM39	Body;Body	S_Shelf	0.752311	0.766497	0.72424	0.381422	0.298669	0.323278		-0.413227
cg24495350	-2.97674	-12.0624	1.6803e-33	2.27269e-30	64.7039	0.127031	HEXA	Body		0.877673	0.873181	0.852737	0.510686	0.457059	0.398056	This gene encodes the alpha subunit of the lysosomal enzyme beta-hexosaminidase that, together with the cofactor GM2	-0.412597
cg08169341	-2.60124	-10.5408	5.62613e-26	4.68284e-23	47.8657	0.164797	KIAA0146	Body		0.74307	0.822249	0.749647	0.344095	0.431733	0.301663	activator protein,	-0.412492
cg10054398	-3.0427	-12.3297	6.31892e-35	9.0991e-32	67.8956	0.121355	HIVEP3;HIVEP3	5'UTR;5'UTR		0.876129	0.873513	0.88681	0.469872	0.481085	0.448063	This	-0.412477
cg20746552	-2.54585	-10.3163	5.96783e-25	4.6793e-22	45.5737	0.171247	ARID5B	Body		0.692291	0.724401	0.628545	0.317716	0.257579	0.233651	The encoded protein	-0.412097
cg01127300	-2.66071	-10.7818	4.21553e-27	3.83769e-24	50.3815	0.158141			S_Shelf	0.553553	0.720756	0.570891	0.230424	0.193405	0.186139	forms a histone H3K9Me2 demethylase complex with PHD finger protein 2 and regulates the transcription of target genes	-0.411744
cg04086928	-2.76139	-11.1898	4.60115e-29	4.63437e-26	54.7699	0.147482	RAPGEF1	Body		0.844433	0.849525	0.78251	0.431687	0.393059	0.416928	involved in adipogenesis and liver development,	-0.411598
cg03642555	-2.54594	-10.3167	5.94574e-25	4.67165e-22	45.5773	0.171237				0.735328	0.779963	0.709081	0.366126	0.337117	0.287916		-0.411071
cg27528222	-4.14329	-16.7895	2.99099e-63	2.09765e-59	131.475	0.0565908	C1orf86	5'UTR	S_Shore	0.95708	0.955381	0.951789	0.536378	0.502988	0.592531		-0.410784
cg26438942	-2.71522	-11.0026	3.7294e-28	3.58471e-25	52.7369	0.152278				0.829738	0.819093	0.827801	0.427715	0.431417	0.385722		-0.410593
cg20426042	-2.47983	-10.0488	9.33076e-24	6.76952e-21	42.9064	0.179266	PGCP	5'UTR		0.718011	0.73164	0.688566	0.321219	0.306374	0.282457		-0.409389
cg15197202	-2.54654	-10.3191	5.7977e-25	4.5648e-22	45.6018	0.171166	TYK2	Body	N_Shelf	0.65368	0.673537	0.625588	0.287351	0.230261	0.208371	This protein associates with the cytoplasmic domain of type I and type II cytokine receptors and promulgate cytokine	-0.408941
cg14245199	-2.82841	-11.4613	2.07515e-30	2.29121e-27	57.7815	0.140787	EVL	Body		0.827029	0.86117	0.836249	0.489976	0.530294	0.2774	signals by phosphorylating receptor subunits,	-0.408926
cg15129876	-2.74652	-11.1295	9.05992e-29	8.98199e-26	54.1115	0.149009			N_Shelf	0.839306	0.845153	0.813897	0.464844	0.378241	0.42943		-0.408614
cg13449332	-2.51991	-10.2112	1.77257e-24	1.3426e-21	44.5175	0.174353				0.653682	0.705661	0.624018	0.247642	0.281547	0.230212		-0.407987
cg14360663	-2.78219	-11.274	1.77256e-29	1.8493e-26	55.6968	0.145371	FAM129B;FAM129B	Body;Body	N_Shore	0.853246	0.835495	0.827683	0.422825	0.496667	0.374055		-0.407625
cg24836281	-2.50867	-10.1657	2.83182e-24	2.10285e-21	44.063	0.175717	LTBP4	Body	N_Shelf	0.740461	0.710204	0.699984	0.419282	0.280552	0.231033		-0.406594
cg14112356	-2.50018	-10.1313	4.02787e-24	2.97351e-21	43.7212	0.176754	ITGB2	5'UTR	N_Shelf	0.712262	0.748259	0.693113	0.364445	0.296552	0.273076	The product of this gene belongs to the integrin beta chain family of proteins,	-0.40652
cg18114313	-2.65278	-10.7496	5.97693e-27	5.3766e-24	50.0425	0.159014				0.641087	0.594478	0.55222	0.224351	0.185879	0.159132		-0.406141
cg00103806	-3.00628	-12.1821	3.9011e-34	5.39198e-31	66.1245	0.124457	ANKRD22	TSS1500		0.87303	0.876114	0.885169	0.425234	0.436397	0.55543		-0.405751
cg06690548	-3.09225	-12.5304	5.12992e-36	7.74012e-33	70.3391	0.117258	SLC7A11	Body		0.882925	0.883389	0.900005	0.460817	0.453563	0.536949		-0.404997
cg24708145	-2.99918	-12.1533	5.54957e-34	7.64255e-31	65.7816	0.125071	C5orf20;C5orf20	3'UTR;1stExon		0.511606	0.49359	0.572024	0.147402	0.102784	0.112605		-0.404809
cg24187645	-2.60936	-10.5737	3.96334e-26	3.34292e-23	48.2057	0.163872	ACPL2;ACPL2	5'UTR;5'UTR		0.830254	0.793974	0.683632	0.46494	0.378712	0.25027		-0.404646
cg11523661	-2.9331	-11.8856	1.41619e-32	1.79374e-29	62.6306	0.130933	TBC1D16	Body	N_Shore	0.86958	0.870662	0.869429	0.513142	0.443095	0.441069		-0.404122
cg25591418	-2.82975	-11.4667	1.94944e-30	2.16505e-27	57.8423	0.140657	LOC730668	TSS1500		0.841344	0.853724	0.863984	0.446032	0.459398	0.44157		-0.404017
cg21090033	-2.9663	-12.0201	2.80673e-33	3.72964e-30	64.2048	0.127954	TM4SF19	TSS200		0.505726	0.566629	0.526841	0.176587	0.125294	0.0856338		-0.403894
cg03176993	-2.58905	-10.4914	9.50321e-26	7.73978e-23	47.3568	0.166196			N_Shore	0.650222	0.615962	0.594145	0.286583	0.208245	0.15423		-0.403757
cg27296308	-2.95585	-11.9777	4.68017e-33	6.09088e-30	63.7075	0.128884	ITGB1BP1;ITGB1BP1	Body;Body		0.872532	0.87446	0.870908	0.570267	0.442352	0.394068		-0.403738
cg27222669	-2.48011	-10.05	9.22262e-24	6.7168e-21	42.9177	0.17923	ABCC3;ABCC3	TSS1500;TSS1500	N_Shore	0.696051	0.666798	0.63301	0.270545	0.264059	0.250717		-0.403513
cg05755899	-2.98442	-12.0935	1.15108e-33	1.56247e-30	65.0719	0.126357	TBCD;ZNF750	Body;5'UTR	S_Shelf	0.884977	0.884255	0.858969	0.450814	0.425712	0.541446		-0.40341
cg12925881	-2.7659	-11.208	3.74396e-29	3.80131e-26	54.9702	0.147022				0.853307	0.845412	0.826562	0.380756	0.491739	0.442812		-0.403325
cg08309251	-2.78187	-11.2728	1.79863e-29	1.87134e-26	55.6826	0.145403	ITGB2	5'UTR	N_Shelf	0.548581	0.593065	0.535276	0.191836	0.158457	0.117234	he product of this gene belongs to the integrin beta chain family of proteins, Integrins are integral cell-surface	-0.403132
cg21472642	-2.56363	-10.3884	2.81203e-25	2.25626e-22	46.3039	0.16915	CHN2	TSS1500	N_Shore	0.781273	0.788509	0.786638	0.376081	0.326217	0.445584	induces translocation of the protein from the cytosol to the Golgi	-0.402846
cg05018460	-2.51331	-10.1845	2.33485e-24	1.74751e-21	44.2502	0.175154				0.778524	0.786612	0.685011	0.429565	0.329275	0.28438	apparatus membrane	-0.402309
cg14643264	-2.70011	-10.9414	7.33881e-28	6.9137e-25	52.0793	0.153881	MOBKL2B	Body		0.836061	0.822351	0.831293	0.422432	0.415499	0.444951		-0.402274
cg13605674	-2.46583	-9.99209	1.65626e-23	1.18573e-20	42.3499	0.181013	TM4SF19	TSS200		0.725109	0.757269	0.69275	0.365727	0.320691	0.282991		-0.401906
cg22307974	-2.70923	-10.9784	4.87812e-28	4.65344e-25	52.4761	0.152911			N_Shore	0.560219	0.601892	0.544102	0.195577	0.159083	0.14596		-0.401865
cg17661135	-2.54252	-10.3028	6.86745e-25	5.34045e-22	45.4375	0.171643	NRG1;NRG1;NRG1;NRG1;NRG1;NRG1;NRG1;NRG1;NRG1;NRG1;NRG1;NRG1	Body;Body;Body;Body;Body;Body;Body;Body;Body;Body;Body;Body		0.611201	0.585747	0.644962	0.2497	0.193072	0.19688		-0.400753
cg10696677	-2.54489	-10.3125	6.21363e-25	4.85194e-22	45.5345	0.171361	TFEB;TFEB	5'UTR;5'UTR		0.813456	0.753897	0.75002	0.500608	0.319748	0.295855		-0.400387
cg05968904	-2.96144	-12.0004	3.56069e-33	4.64994e-30	63.9734	0.128386	FAM20C	Body	N_Shore	0.883403	0.890105	0.835301	0.589468	0.533545	0.284829		-0.400322
cg02974085	-2.63627	-10.6827	1.23133e-26	1.08447e-23	49.3407	0.160843			S_Shelf	0.801915	0.808782	0.805381	0.515678	0.451592	0.247924		-0.400294
cg27469726	-2.63021	-10.6582	1.60407e-26	1.39652e-23	49.0839	0.161521			N_Shore	0.81811	0.812896	0.810605	0.346971	0.430678	0.465067		-0.399632
cg17893669	-2.83771	-11.499	1.34219e-30	1.51734e-27	58.2051	0.139883	KLHL26	Body	Island	0.872876	0.86289	0.836692	0.462122	0.427126	0.484874		-0.399445
cg27145347	-3.03674	-12.3055	8.52455e-35	1.21367e-31	67.6042	0.121857	ALDH3B1;ALDH3B1;ALDH3B1	3'UTR;3'UTR;3'UTR	N_Shelf	0.900108	0.879022	0.878897	0.559474	0.493163	0.408298		-0.399031
cg25664938	-2.43374	-9.86204	6.0996e-23	4.22304e-20	41.0858	0.185085	CDGAP	Body		0.710653	0.723826	0.67315	0.303652	0.276438	0.332741		-0.398266
cg00089162	-2.54237	-10.3022	6.90939e-25	5.36206e-22	45.4316	0.17166	ABHD2;ABHD2	Body;Body		0.785256	0.81486	0.7993	0.326303	0.416136	0.4645		-0.397492
cg16551670	-2.51541	-10.193	2.13862e-24	1.61019e-21	44.3353	0.174898				0.601183	0.582272	0.639935	0.237762	0.209257	0.184831		-0.39718
cg15547143	-2.43143	-9.85269	6.69425e-23	4.61786e-20	40.9956	0.185381			N_Shelf	0.684037	0.625011	0.650296	0.299158	0.24472	0.22439		-0.397025
cg21503275	-2.51417	-10.188	2.25209e-24	1.69226e-21	44.2852	0.175048	RAD51L1;RAD51L1;RAD51L1	Body;3'UTR;Body		0.7881	0.75276	0.778377	0.474248	0.38026	0.27641		-0.396106
cg27012908	-2.53148	-10.2581	1.0925e-24	8.39242e-22	44.987	0.172962	POLR3E	3'UTR		0.764972	0.80586	0.794709	0.338061	0.430554	0.409583		-0.395781
cg09511477	-2.53609	-10.2768	8.99988e-25	6.95588e-22	45.1751	0.172409	PILRB;PILRB;PILRB	Body;Body;Body		0.774025	0.838341	0.794713	0.388685	0.418326	0.413918		-0.395383
cg08134678	-3.27906	-13.2874	2.76619e-40	5.16057e-37	79.9076	0.103016	ARHGAP9;ARHGAP9;ARHGAP9	Body;Body;TSS1500	S_Shelf	0.456226	0.504327	0.487635	0.11454	0.087916	0.0600801		-0.395218
cg06632549	-2.57583	-10.4378	1.67248e-25	1.3534e-22	46.8082	0.167725				0.789985	0.841791	0.772857	0.362149	0.393439	0.463852		-0.395064
cg20168901	-3.06305	-12.4121	2.26355e-35	3.33555e-32	68.8945	0.119655	SKI	Body	Island	0.901674	0.902843	0.867487	0.441124	0.54472	0.501665		-0.394831
cg22110158	-2.90711	-11.7802	4.9671e-32	6.04858e-29	61.4103	0.133313	ST14	Body		0.864049	0.885261	0.869652	0.526409	0.498804	0.410661		-0.394363
cg16554153	-2.52684	-10.2393	1.32691e-24	1.01519e-21	44.7984	0.173519	SAMD9	5'UTR		0.783021	0.782607	0.815021	0.387376	0.422842	0.388201		-0.394077
cg23484741	-2.42463	-9.82512	8.80494e-23	6.05182e-20	40.7299	0.186258				0.730402	0.756264	0.758698	0.391297	0.355639	0.317177		-0.39375
cg15342087	-2.68209	-10.8684	1.63818e-27	1.51318e-24	51.2994	0.155816				0.846988	0.851451	0.807708	0.474114	0.435929	0.418255		-0.392616
cg20773751	-2.83337	-11.4814	1.64522e-30	1.84339e-27	58.0072	0.140304	AKAP13;AKAP13;AKAP13	Body;5'UTR;Body		0.873553	0.865638	0.859166	0.421245	0.466443	0.533902		-0.392256
cg12355887	-3.50177	-14.1899	1.07228e-45	2.70724e-42	92.0479	0.0882801	ERGIC1	Body		0.937665	0.932551	0.91595	0.538058	0.529856	0.542341	This gene encodes a cycling membrane protein which is an endoplasmic reticulum-golgi intermediate compartment (ERGIC)	-0.39197
cg07586956	-2.94021	-11.9144	1.00277e-32	1.2917e-29	62.9663	0.130289				0.866587	0.900593	0.868759	0.515707	0.449108	0.495419	protein which interacts with other members of this protein family to increase their turnover,	-0.391901
cg26158528	-2.5102	-10.1719	2.65694e-24	1.98466e-21	44.1248	0.175531	SESN2	3'UTR		0.800322	0.795019	0.766449	0.321308	0.378699	0.486742		-0.39168
cg05245515	-2.7657	-11.2072	3.77842e-29	3.82604e-26	54.9613	0.147042	SLC39A2	TSS200		0.870398	0.856721	0.832307	0.467888	0.471457	0.445124		-0.391653
cg00426089	-2.94004	-11.9137	1.01147e-32	1.2985e-29	62.9579	0.130305				0.871977	0.880908	0.888859	0.561733	0.414793	0.49031		-0.391636
cg24423806	-2.45192	-9.9357	2.92089e-23	2.07539e-20	41.7997	0.182768	ZDHHC24	Body	N_Shelf	0.780429	0.756199	0.750713	0.367549	0.308057	0.436932		-0.391601
cg01358620	-3.02968	-12.2769	1.2144e-34	1.71608e-31	67.2599	0.122455	HEATR5A	TSS200		0.901867	0.88928	0.881782	0.551605	0.476026	0.470893		-0.391468
cg13977280	-2.75572	-11.1668	5.96098e-29	5.98808e-26	54.5183	0.148063	RGS12;RGS12;RGS12	Body;Body;Body		0.853489	0.859746	0.844122	0.582067	0.433369	0.368064		-0.391286
cg27110491	-3.16994	-12.8453	9.22547e-38	1.48043e-34	74.2505	0.11111	UPP1;UPP1	5'UTR;5'UTR	S_Shelf	0.91014	0.895656	0.908436	0.555457	0.498706	0.486505		-0.391188
cg04828493	-2.70188	-10.9486	6.78228e-28	6.43746e-25	52.1559	0.153693	CARS2	Body	N_Shelf	0.872825	0.843775	0.805106	0.630619	0.355871	0.362526		-0.390897
cg24048338	-2.44411	-9.90407	4.00978e-23	2.80695e-20	41.4925	0.183759	HGSNAT	Body		0.601745	0.63994	0.617763	0.245276	0.210473	0.231162		-0.390846
cg02126235	-2.91691	-11.8199	3.09938e-32	3.81097e-29	61.8689	0.132411	SERPINA1;SERPINA1;SERPINA1;SERPINA1;SERPINA1;SERPINA1;SERPINA1;SERPINA1;SERPINA1;SERPINA1;SERPINA1;SERPINA1	5'UTR;5'UTR;5'UTR;5'UTR;5'UTR;5'UTR;5'UTR;5'UTR;5'UTR;5'UTR;1stExon;5'UTR		0.898	0.884625	0.840197	0.48311	0.49378	0.473714		-0.39074
cg14117934	-2.53729	-10.2816	8.55954e-25	6.62908e-22	45.2237	0.172266	IL1B	3'UTR		0.798371	0.814583	0.816166	0.41093	0.380865	0.46528	This cytokine is produced by	-0.390682
cg00159987	-2.96372	-12.0096	3.18461e-33	4.17321e-30	64.082	0.128183				0.87717	0.88757	0.888859	0.548068	0.443628	0.490536	activated macrophages as a proprotein, which is proteolytically processed to its active form by caspase 1 (CASP1/ICE)	-0.390456
cg11492288	-2.47561	-10.0317	1.10963e-23	8.01972e-21	42.7383	0.179791	HCG18;HCG18	Body;Body	N_Shelf	0.815815	0.760074	0.761356	0.468236	0.354542	0.346258		-0.389403
cg06514003	-2.65895	-10.7746	4.556e-27	4.1377e-24	50.3061	0.158335	KCNH4	Body	N_Shore	0.557158	0.553497	0.537283	0.178677	0.148521	0.153766		-0.388991
cg13514772	-2.49601	-10.1144	4.78691e-24	3.50652e-21	43.5537	0.177266	PLEKHA2	5'UTR		0.590499	0.590641	0.572058	0.211496	0.185836	0.190283		-0.388527
cg26417912	-2.52628	-10.237	1.35822e-24	1.03705e-21	44.7758	0.173586	SLAMF9;SLAMF9;SLAMF9	3'UTR;Body;Body		0.819397	0.814331	0.764989	0.468978	0.437955	0.328127		-0.387885
cg04674060	-2.43824	-9.88027	5.08572e-23	3.53401e-20	41.262	0.184509	CHD3;CHD3;CHD3	Body;TSS200;TSS200	S_Shelf	0.763378	0.791914	0.763053	0.399953	0.395207	0.36174	This protein is one of the components of a	-0.387148
cg03572260	-2.46993	-10.0087	1.40048e-23	1.00451e-20	42.5126	0.1805	STARD3;STARD3;STARD3	5'UTR;5'UTR;5'UTR		0.573156	0.614285	0.611049	0.261712	0.16939	0.206426	histone deacetylase complex referred to as the Mi-2/NuRD complex which participates in the remodeling of chromatin by	-0.386987
cg19638572	-2.58417	-10.4716	1.17114e-25	9.51775e-23	47.154	0.166758	RASSF5;RASSF5;RASSF5	Body;Body;Body	S_Shelf	0.517441	0.565814	0.588263	0.171545	0.170221	0.170278	deacetylating histones,	-0.386491
cg14195992	-2.35364	-9.53744	1.46809e-21	9.28188e-19	38.0029	0.195652	KIAA0146	Body		0.740319	0.718489	0.685366	0.355867	0.346294	0.282829		-0.386394
cg05827190	-2.40829	-9.7589	1.69497e-22	1.13612e-19	40.095	0.188379	MFSD7	Body	Island	0.616324	0.644608	0.618084	0.280265	0.238508	0.201889		-0.386118
cg12051710	-3.04984	-12.3586	4.41139e-35	6.45041e-32	68.2452	0.120756	C12orf32;C12orf32;C12orf32	Body;Body;Body	S_Shelf	0.899503	0.901243	0.889309	0.414882	0.496142	0.620794		-0.386079
cg24087438	-2.72718	-11.0511	2.17611e-28	2.10773e-25	53.2602	0.151021	ITGAE;ITGAE	1stExon;5'UTR		0.689046	0.693561	0.43822	0.37718	0.214349	0.0713469		-0.385984
cg14571284	-2.34663	-9.50907	1.92915e-21	1.2116e-18	37.7383	0.196604	SH2D3C;SH2D3C;SH2D3C;SH2D3C;SH2D3C;SH2D3C	Body;5'UTR;5'UTR;Body;Body;Body	N_Shore	0.703947	0.716733	0.665843	0.318809	0.291076	0.31904		-0.385866
cg01182455	-2.39034	-9.68618	3.4622e-22	2.28828e-19	39.4028	0.190737			N_Shore	0.61168	0.622885	0.652738	0.274965	0.217579	0.238358		-0.385467
cg03922381	-2.35946	-9.56104	1.16908e-21	7.4038e-19	38.2236	0.194864				0.72682	0.74229	0.691203	0.390131	0.351089	0.263552		-0.38518
cg10539700	-2.74123	-11.108	1.15225e-28	1.13936e-25	53.8779	0.149557				0.846997	0.851505	0.871783	0.401981	0.427245	0.586021		-0.385013
cg23245997	-2.78515	-11.286	1.54685e-29	1.63179e-26	55.8292	0.145073	C19orf35	3'UTR	N_Shore	0.881306	0.851786	0.861618	0.427656	0.544499	0.47004		-0.384172
cg17064870	-3.21739	-13.0375	7.5562e-39	1.32483e-35	76.6867	0.107515			Island	0.899249	0.930293	0.904417	0.489806	0.524146	0.567634		-0.384124
cg26529655	-2.42065	-9.809	1.03309e-22	7.04947e-20	40.575	0.186772	AHRR	Body	S_Shelf	0.774085	0.761943	0.774671	0.452977	0.300823	0.405908		-0.383663
cg19376664	-2.61295	-10.5882	3.39307e-26	2.87473e-23	48.3565	0.163464	PBX2	3'UTR		0.822742	0.866848	0.796529	0.448958	0.534243	0.352799		-0.383373
cg18884555	-2.43359	-9.86145	6.13569e-23	4.24028e-20	41.0801	0.185104	MAFF;MAFF;MAFF;MAFF	Body;Body;Body;5'UTR	N_Shore	0.814208	0.781664	0.730511	0.420918	0.369058	0.386459		-0.383316
cg18497238	-2.45876	-9.96342	2.21079e-23	1.57379e-20	42.0698	0.181903			S_Shelf	0.58162	0.625508	0.557101	0.236096	0.205963	0.174764		-0.382469
cg00539174	-2.44476	-9.90667	3.90662e-23	2.74488e-20	41.5178	0.183677	CTSZ	TSS1500	S_Shore	0.555665	0.583862	0.63931	0.216547	0.1824	0.232559		-0.382444
cg10995381	-2.57607	-10.4388	1.65571e-25	1.3427e-22	46.818	0.167697	MTRR;MTRR	Body;Body		0.816283	0.832688	0.836231	0.491066	0.457302	0.391063		-0.381924
cg21764632	-2.91771	-11.8232	2.98172e-32	3.69026e-29	61.9065	0.132337	WIPI2;WIPI2;WIPI2;WIPI2;WIPI2	Body;Body;Body;Body;Body	S_Shelf	0.902672	0.881694	0.863675	0.577573	0.418119	0.506852		-0.381833
cg15321908	-2.41175	-9.77294	1.47579e-22	9.94486e-20	40.2293	0.187928			N_Shelf	0.604235	0.63097	0.575477	0.249324	0.207753	0.208935		-0.381556
cg15463580	-2.38956	-9.683	3.57159e-22	2.35646e-19	39.3726	0.190841			S_Shelf	0.624048	0.598152	0.627757	0.272246	0.200874	0.232342		-0.381498
cg25828963	-2.33728	-9.47116	2.77506e-21	1.72288e-18	37.3861	0.197883	FNDC3A	Body		0.666729	0.624039	0.616173	0.325795	0.244453	0.192871		-0.381274
cg06738169	-2.49669	-10.1171	4.65513e-24	3.42323e-21	43.5808	0.177183	POP4;POP4	Body;Body	S_Shore	0.80781	0.81636	0.800304	0.482147	0.424916	0.374257		-0.381051
cg01183586	-2.77629	-11.2501	2.32487e-29	2.41222e-26	55.4332	0.145966			N_Shore	0.881954	0.850956	0.864632	0.41406	0.457817	0.584165		-0.3805
cg22974630	-2.51391	-10.1869	2.27679e-24	1.70743e-21	44.2746	0.17508	COPZ1	Body		0.789698	0.854747	0.811707	0.42196	0.373464	0.520461		-0.380089
cg16150047	-2.51892	-10.2072	1.84802e-24	1.39695e-21	44.477	0.174474	PDE4DIP	Body	S_Shelf	0.473036	0.588125	0.600807	0.183823	0.19876	0.139509		-0.379959
cg24862131	-2.3492	-9.51948	1.74536e-21	1.10165e-18	37.8353	0.196254			S_Shelf	0.672962	0.660513	0.627155	0.326809	0.311961	0.183489		-0.379457
cg07778180	-2.29172	-9.28655	1.59766e-20	9.52844e-18	35.6908	0.204231	CCL4L1;CCL4L2	Body;Body		0.677018	0.733427	0.672277	0.311442	0.324956	0.312451		-0.377958
cg17218270	-2.63978	-10.697	1.0563e-26	9.34664e-24	49.4895	0.160452	RAB11FIP1;RAB11FIP1	Body;Body		0.441719	0.509865	0.633302	0.125637	0.148945	0.177048		-0.377752
cg00476608	-2.37537	-9.6255	6.2583e-22	4.0584e-19	38.8291	0.192727	ATN1;ATN1	Body;Body	N_Shore	0.623228	0.655906	0.589885	0.332809	0.230371	0.173008		-0.37761
cg04640197	-2.44221	-9.89638	4.33014e-23	3.02004e-20	41.418	0.184001	ARMC10;ARMC10;ARMC10;ARMC10;ARMC10;ARMC10	Body;Body;Body;Body;Body;Body	S_Shelf	0.787791	0.812741	0.79934	0.410508	0.473803	0.384436		-0.377042
cg03094134	-2.4502	-9.92873	3.13241e-23	2.21322e-20	41.7319	0.182986	TRIM39;TRIM39	Body;Body	S_Shelf	0.787308	0.826062	0.787854	0.454799	0.408797	0.40743		-0.376732
cg27109748	-2.42394	-9.82235	9.05026e-23	6.19794e-20	40.7033	0.186346	MAD1L1;MAD1L1;MAD1L1	Body;Body;Body		0.567027	0.657452	0.548704	0.265731	0.221854	0.156532		-0.376355
cg16017800	-2.48952	-10.0881	6.26081e-24	4.57733e-21	43.2934	0.178066	ARID1B;ARID1B;ARID1B	Body;Body;Body		0.8244	0.82682	0.784947	0.434044	0.410215	0.463208		-0.376233
cg06480353	-2.60893	-10.572	4.03698e-26	3.38994e-23	48.1879	0.16392				0.867566	0.822465	0.829808	0.459999	0.463669	0.468355		-0.375939
cg01561864	-2.34409	-9.49876	2.12991e-21	1.33107e-18	37.6424	0.196951	TTYH3	Body		0.639248	0.592649	0.635921	0.311568	0.216518	0.212428		-0.375768
cg27338202	-3.01642	-12.2232	2.35551e-34	3.30395e-31	66.6153	0.123586				0.895254	0.898941	0.904807	0.494908	0.50867	0.570773		-0.374884
cg22641280	-2.47999	-10.0495	9.26977e-24	6.73818e-21	42.9127	0.179246	TOX	Body	N_Shelf	0.812543	0.805992	0.828609	0.435358	0.438372	0.4491		-0.374771
cg08640361	-2.33299	-9.45376	3.2776e-21	2.02492e-18	37.2249	0.198473	SGK1;SGK1;SGK1;SGK1	Body;Body;Body;Body	N_Shore	0.627801	0.577989	0.620501	0.220821	0.213575	0.269062		-0.374278
cg09030187	-2.93218	-11.8818	1.48118e-32	1.86981e-29	62.587	0.131017				0.891912	0.897948	0.885375	0.425573	0.480857	0.64607		-0.374245
cg27403989	-2.26681	-9.1856	4.10217e-20	2.36461e-17	34.7778	0.207789	SLC25A40	5'UTR	N_Shelf	0.693085	0.768452	0.757955	0.396427	0.380978	0.319669		-0.374139
cg03773647	-2.3206	-9.40357	5.28809e-21	3.22492e-18	36.7615	0.200184	YPEL4	TSS1500	S_Shelf	0.640574	0.612368	0.588886	0.227789	0.244333	0.248808		-0.373632
cg05270696	-2.28947	-9.27743	1.74052e-20	1.03317e-17	35.6078	0.204551	CD68;CD68	Body;Body	N_Shelf	0.773108	0.718436	0.729836	0.366638	0.349922	0.386772	This gene encodes a 110-kD transmembrane glycoprotein that is highly expressed by human monocytes and tissue	-0.372682
cg07520810	-2.44386	-9.90303	4.05157e-23	2.83097e-20	41.4825	0.183792	ARID5B	Body		0.585931	0.616537	0.52098	0.249531	0.217152	0.13919	The encoded protein	-0.372525
cg08737236	-2.83822	-11.5011	1.31047e-30	1.48591e-27	58.2283	0.139833	MLST8	TSS1500	N_Shore	0.893999	0.893531	0.848543	0.470141	0.466614	0.581994	Growth factor-stimulated mTORC1	-0.372441
cg24847366	-2.92733	-11.8622	1.87306e-32	2.34885e-29	62.3587	0.131457				0.888403	0.88593	0.905571	0.571414	0.499665	0.49195	activation involves a AKT1-mediated phosphorylation of TSC1-TSC2,	-0.372291
cg20700740	-2.63164	-10.664	1.50691e-26	1.31495e-23	49.1446	0.16136				0.55552	0.667096	0.452443	0.278768	0.203662	0.0768828		-0.371915
cg04111344	-2.97013	-12.0356	2.32555e-33	3.11014e-30	64.3878	0.127615			N_Shelf	0.887367	0.894885	0.908577	0.620901	0.475708	0.478844		-0.371792
cg07536737	-2.84969	-11.5476	7.63917e-31	8.76632e-28	58.753	0.138726				0.878186	0.889331	0.883566	0.53697	0.435307	0.564304		-0.371501
cg07955474	-2.41489	-9.78566	1.30143e-22	8.80125e-20	40.3511	0.187519	IRF8	5'UTR	S_Shelf	0.521226	0.625688	0.550407	0.200849	0.184645	0.19747		-0.371452
cg24001314	-3.4682	-14.0539	7.38537e-45	1.80448e-41	90.1672	0.090358	SKI	Body	Island	0.898678	0.97099	0.896028	0.50275	0.643878	0.507701		-0.370456
cg02224164	-2.23429	-9.05384	1.38336e-19	7.65933e-17	33.6013	0.212525	MARS	Body	S_Shore	0.658091	0.682621	0.681329	0.292702	0.336004	0.283743		-0.369864
cg04252044	-2.30796	-9.35234	8.59535e-21	5.1834e-18	36.2911	0.201946			N_Shore	0.632203	0.645324	0.590742	0.328486	0.241908	0.188855		-0.369673
cg07502892	-2.24162	-9.08352	1.0536e-19	5.89386e-17	33.8648	0.211449				0.709998	0.70435	0.651925	0.364136	0.298638	0.295484		-0.369339
cg10172979	-2.28713	-9.26795	1.90232e-20	1.12568e-17	35.5218	0.204882				0.76699	0.766458	0.711464	0.31784	0.332275	0.488619		-0.368726
cg16490209	-2.28121	-9.24397	2.38114e-20	1.40026e-17	35.3044	0.205725	BCAT1	Body	N_Shelf	0.668556	0.676492	0.580851	0.36272	0.267972	0.193012		-0.367398
cg10013455	-2.37818	-9.63691	5.60087e-22	3.64455e-19	38.9366	0.192352	INPP5A	Body		0.775526	0.817973	0.81049	0.440018	0.438274	0.42407		-0.367209
cg00320765	-2.60021	-10.5366	5.88268e-26	4.87495e-23	47.8224	0.164915	C14orf181	TSS1500	S_Shore	0.864923	0.854759	0.828107	0.487651	0.4705	0.489479		-0.36672
cg04323925	-2.40445	-9.74337	1.97519e-22	1.32161e-19	39.9467	0.18888				0.555864	0.544478	0.586329	0.197696	0.15444	0.234712		-0.366608
cg12889594	-2.25453	-9.13582	6.50651e-20	3.711e-17	34.3313	0.209566			S_Shore	0.752508	0.762324	0.694841	0.361376	0.408905	0.340115		-0.366426
cg13458253	-2.70141	-10.9467	6.92463e-28	6.55614e-25	52.1358	0.153743	ANXA11;ANXA11;ANXA11	5'UTR;5'UTR;5'UTR		0.866587	0.871335	0.864133	0.595834	0.528893	0.378389		-0.366313
cg09530650	-2.27646	-9.22471	2.85034e-20	1.66841e-17	35.1303	0.206404	KLHL3	Body		0.625545	0.646279	0.567572	0.287915	0.242412	0.210313		-0.366252
cg02106072	-2.48225	-10.0586	8.44591e-24	6.16298e-21	43.003	0.178965	NFIL3	5'UTR	N_Shore	0.47242	0.677531	0.487574	0.159193	0.24091	0.13946		-0.365987
cg16345114	-3.22353	-13.0624	5.45131e-39	9.60227e-36	77.0046	0.107059	ERGIC1	Body		0.916778	0.928149	0.918631	0.538349	0.521101	0.60703	Endoplasmic Reticulum-Golgi Intermediate Compartment (ERGIC)	-0.365692
cg24290320	-2.20624	-8.94017	3.89396e-19	2.10671e-16	32.5999	0.216698	ARHGAP10	Body		0.703083	0.723905	0.642691	0.369679	0.243219	0.359779		-0.365667
cg18680181	-2.20277	-8.92608	4.42304e-19	2.38274e-16	32.4766	0.217221	KIAA0391	Body		0.618987	0.616325	0.617235	0.266465	0.247661	0.243672		-0.364916
cg06250720	-2.38431	-9.66172	4.39711e-22	2.87607e-19	39.1711	0.191537				0.822074	0.787791	0.793374	0.380205	0.365362	0.565209		-0.364154
cg26500914	-2.25358	-9.13198	6.7413e-20	3.83337e-17	34.297	0.209703	DAXX;DAXX;DAXX;DAXX	Body;Body;Body;Body	N_Shore	0.662672	0.665781	0.611054	0.378843	0.273626	0.19587		-0.363723
cg00215182	-2.2063	-8.94039	3.88636e-19	2.1056e-16	32.6018	0.21669	C1QB	TSS200		0.704344	0.72365	0.69446	0.314467	0.315263	0.403387	Complement Component 1, Q Subcomponent, Beta Polypeptide	-0.363112
cg07775417	-2.20263	-8.92553	4.4452e-19	2.39128e-16	32.4718	0.217241	AGPAT9	Body		0.707393	0.641318	0.671286	0.362401	0.355697	0.212672		-0.363076
cg17602444	-2.28463	-9.25783	2.09147e-20	1.23183e-17	35.43	0.205237	PRKAR1B;PRKAR1B;PRKAR1B;PRKAR1B;PRKAR1B;PRKAR1B	Body;Body;Body;Body;Body;Body	N_Shore	0.596043	0.724608	0.545772	0.250389	0.341934	0.185162		-0.362979
cg26118326	-2.36459	-9.58183	9.56125e-22	6.10621e-19	38.4184	0.194172	MCL1;MCL1	3'UTR;3'UTR	N_Shelf	0.800886	0.81278	0.804885	0.429075	0.444683	0.456391		-0.362801
cg16887070	-2.23481	-9.05593	1.3572e-19	7.54761e-17	33.6197	0.212449	SLC22A23;SLC22A23	Body;Body		0.75799	0.725843	0.715013	0.407875	0.288042	0.415076		-0.362618
cg14266248	-2.2146	-8.97405	2.86425e-19	1.55852e-16	32.897	0.215446	ASPH;ASPH;ASPH;ASPH;ASPH	Body;Body;Body;Body;Body		0.738515	0.755349	0.67869	0.371412	0.360934	0.353875		-0.362111
cg10609310	-2.27561	-9.22124	2.94396e-20	1.72055e-17	35.099	0.206526				0.613542	0.591334	0.56099	0.240787	0.192396	0.24655		-0.362044
cg12629796	-2.26427	-9.17531	4.5136e-20	2.59388e-17	34.6853	0.208155				0.760696	0.757412	0.772608	0.453516	0.362244	0.389354		-0.361867
cg02233149	-2.41601	-9.79017	1.24466e-22	8.44749e-20	40.3944	0.187374	NEURL3	Body	N_Shelf	0.828076	0.820806	0.798706	0.37927	0.453875	0.529703		-0.36158
cg06210783	-4.08853	-16.5676	1.22554e-61	7.60867e-58	127.851	0.0587802	LRP5	Body	N_Shore	0.964907	0.964603	0.95795	0.662396	0.582692	0.557905		-0.361489
cg16387834	-2.32251	-9.41131	4.91281e-21	3.0106e-18	36.8328	0.199919				0.605353	0.562186	0.543872	0.240753	0.192755	0.19465		-0.361084
cg13305336	-2.16148	-8.75877	1.9778e-18	1.02228e-15	31.0281	0.223527				0.653171	0.689931	0.691509	0.338308	0.306813	0.306584		-0.360968
cg19688203	-2.79806	-11.3384	8.51935e-30	9.13994e-27	56.4088	0.14378			Island	0.878259	0.892581	0.883197	0.52215	0.500651	0.549245		-0.360664
cg24310959	-2.27899	-9.23496	2.59006e-20	1.51841e-17	35.223	0.206042	LOC388796;SNORA71B;LOC388796	Body;TSS1500;Body		0.583808	0.605153	0.577405	0.279745	0.213942	0.192716		-0.359988
cg01893100	-2.68006	-10.8602	1.79252e-27	1.65171e-24	51.212	0.156035	GOLIM4	Body		0.873666	0.870791	0.8683	0.46312	0.519643	0.552164	The protein encoded by this gene is a type II Golgi-resident protein, I	-0.359277
cg01389386	-2.79564	-11.3285	9.53145e-30	1.01969e-26	56.2997	0.144022	ST3GAL2	5'UTR	N_Shore	0.897754	0.893708	0.859211	0.554685	0.516808	0.501795	The encoded protein is normally found in the Golgi but can be	-0.359128
cg20299697	-2.39226	-9.69396	3.20832e-22	2.12419e-19	39.4766	0.190483	MRAS;MRAS	5'UTR;5'UTR	S_Shore	0.584001	0.525616	0.542118	0.261226	0.168057	0.145358	proteolytically processed to a soluble form,	-0.359031
cg16751778	-2.58958	-10.4936	9.28623e-26	7.59574e-23	47.3792	0.166134	SQRDL	Body		0.869275	0.862263	0.835658	0.571914	0.428575	0.490936		-0.35859
cg06360604	-2.83318	-11.4807	1.65987e-30	1.84887e-27	57.9986	0.140323	CAPZB	Body		0.888208	0.881419	0.899883	0.49711	0.553009	0.544265		-0.358375
cg03515844	-2.1859	-8.85775	8.18147e-19	4.32813e-16	31.8817	0.219775	ZBTB17	5'UTR		0.682476	0.715696	0.618832	0.370421	0.332434	0.239071		-0.358359
cg17464436	-2.17358	-8.80782	1.27867e-18	6.68854e-16	31.4498	0.22166	FAM129A	Body		0.62862	0.544155	0.650761	0.26364	0.270703	0.214741	May be involved in the endoplasmic reticulum stress response	-0.358151
cg20091384	-2.56998	-10.4141	2.14593e-25	1.72546e-22	46.5663	0.168406	GNG7	5'UTR	N_Shore	0.849256	0.85575	0.857517	0.497055	0.485983	0.50604		-0.357816
cg08036172	-2.29262	-9.29017	1.54426e-20	9.2245e-18	35.7237	0.204105	MGLL;MGLL	Body;Body		0.578173	0.567958	0.567519	0.256809	0.198316	0.186691		-0.357278
cg05938423	-2.38549	-9.66651	4.19651e-22	2.75438e-19	39.2164	0.19138			N_Shore	0.567625	0.544297	0.465127	0.201509	0.172973	0.132311		-0.356752
cg13306815	-2.17275	-8.80447	1.3174e-18	6.88162e-16	31.421	0.221787				0.712826	0.723799	0.704267	0.382349	0.415286	0.273399		-0.356619
cg16424439	-2.87796	-11.6621	2.00277e-31	2.36286e-28	60.0545	0.136034			S_Shore	0.904129	0.903445	0.880075	0.517122	0.508477	0.594328		-0.355907
cg08114852	-2.18488	-8.85362	8.48992e-19	4.47807e-16	31.8459	0.21993	BTBD10	Body		0.744764	0.705921	0.764738	0.43722	0.336381	0.374467		-0.355785
cg11606195	-2.34874	-9.5176	1.77719e-21	1.11988e-18	37.8178	0.196317	GTF2H3	3'UTR		0.782306	0.830614	0.801036	0.605671	0.467289	0.273695		-0.355767
cg07181702	-2.545	-10.3129	6.18499e-25	4.83955e-22	45.539	0.171348	MIR21	Body		0.852206	0.853917	0.856828	0.431841	0.482019	0.582246		-0.355615
cg08554554	-2.14483	-8.69133	3.58914e-18	1.81476e-15	30.4519	0.226121	ARFRP1;ARFRP1	3'UTR;3'UTR	S_Shelf	0.651893	0.703574	0.644353	0.347735	0.303082	0.282531	his gene plays a role in membrane trafficking	-0.35549
cg09146813	-2.36459	-9.58184	9.56057e-22	6.10621e-19	38.4185	0.194172	ZNF354B	TSS1500	N_Shore	0.782329	0.814566	0.837581	0.424132	0.445554	0.499444	between the trans-Golgi network and endosomes,	-0.355116
cg00343986	-2.77148	-11.2306	2.89993e-29	2.96823e-26	55.2184	0.146454	GUSB	Body	N_Shelf	0.886392	0.891057	0.880092	0.616616	0.453617	0.522999	The enzyme forms a homotetramer that is localized to the lysosome,	-0.35477
cg00936728	-2.26906	-9.19471	3.76907e-20	2.17591e-17	34.8598	0.207465	FCRL6;FCRL6	1stExon;5'UTR		0.792493	0.791703	0.762096	0.445311	0.473209	0.36387		-0.354634
cg04254886	-2.16112	-8.75731	2.00368e-18	1.03381e-15	31.0155	0.223583	NDRG2;NDRG2;NDRG2;NDRG2;NDRG2;NDRG2;NDRG2;NDRG2	Body;Body;Body;Body;Body;Body;Body;Body	N_Shelf	0.628437	0.637964	0.611504	0.283833	0.24146	0.289174		-0.35448
cg13052638	-2.32575	-9.42443	4.33598e-21	2.66574e-18	36.9538	0.199471			N_Shelf	0.561012	0.531189	0.533865	0.187304	0.180329	0.195199		-0.354412
cg16672421	-2.24583	-9.10059	9.00506e-20	5.06737e-17	34.0168	0.210832	C1orf96	TSS1500	S_Shore	0.745232	0.828762	0.726363	0.42834	0.431572	0.378354		-0.35403
cg02863179	-2.1342	-8.64823	5.24046e-18	2.62518e-15	30.086	0.227794	ARID5B	Body		0.677196	0.615538	0.634742	0.318797	0.279261	0.268006	The encoded protein	-0.353804
cg18049299	-2.61559	-10.5989	3.02694e-26	2.57606e-23	48.4674	0.163166			N_Shore	0.871204	0.870896	0.852992	0.516554	0.446501	0.570825	forms a histone H3K9Me2 demethylase complex with PHD finger protein 2 and regulates the transcription of target genes	-0.353737
cg26700919	-2.11261	-8.56073	1.12359e-17	5.50832e-15	29.3488	0.231229	C18orf1;C18orf1	5'UTR;5'UTR		0.6399	0.734519	0.724511	0.324145	0.351856	0.361818	involved in adipogenesis and liver development,	-0.353704
cg06495615	-2.2456	-9.09967	9.08132e-20	5.10271e-17	34.0086	0.210866	ARID3A	Body	Island	0.79035	0.785321	0.75802	0.403104	0.397134	0.47461		-0.352947
cg00859858	-2.64932	-10.7356	6.95752e-27	6.24386e-24	49.8949	0.159396	ZC3H12A	Body	S_Shelf	0.47225	0.481869	0.476901	0.13677	0.115128	0.120304		-0.35294
cg14713217	-2.32085	-9.40459	5.23691e-21	3.19886e-18	36.7709	0.200149				0.799504	0.812244	0.809826	0.381799	0.420128	0.56101		-0.352879
cg08080174	-2.23662	-9.06325	1.26909e-19	7.06798e-17	33.6847	0.212183	ZFHX3;ZFHX3	Body;5'UTR	N_Shore	0.583991	0.612715	0.557345	0.287312	0.229091	0.179245		-0.352801
cg22952787	-2.22353	-9.0102	2.06136e-19	1.12976e-16	33.2153	0.214118	CLN5	Body	S_Shore	0.553569	0.545703	0.621499	0.216098	0.232466	0.214197		-0.35267
cg21204860	-2.51686	-10.1988	2.01366e-24	1.51912e-21	44.3937	0.174723	SEPT9;SEPT9;SEPT9;SEPT9;SEPT9;SEPT9	TSS200;Body;Body;Body;Body;Body	N_Shore	0.496535	0.497184	0.513433	0.168832	0.163457	0.117197		-0.352555
cg16912957	-2.31717	-9.38968	6.03432e-21	3.66819e-18	36.6337	0.200661	TRIM10;TRIM10	Body;Body		0.579417	0.527886	0.523131	0.218599	0.185256	0.169044		-0.352512
cg05705496	-2.67026	-10.8205	2.76602e-27	2.53026e-24	50.7907	0.157098	DNMT3L;DNMT3L	Body;Body	S_Shelf	0.862689	0.881998	0.878067	0.556234	0.485125	0.524217		-0.352393
cg12476754	-2.68733	-10.8896	1.29754e-27	1.21034e-24	51.5258	0.15525	TNS3	Body		0.891762	0.865123	0.872617	0.610405	0.456205	0.506484		-0.352137
cg14378231	-2.15167	-8.71905	2.81102e-18	1.43667e-15	30.6881	0.225051				0.613202	0.616841	0.62762	0.315366	0.273932	0.213039		-0.351776
cg24859433	-2.44847	-9.92174	3.35969e-23	2.36939e-20	41.664	0.183205				0.847658	0.853846	0.807958	0.512006	0.468122	0.475586		-0.351249
cg04892643	-2.38128	-9.64945	4.95661e-22	3.23088e-19	39.055	0.191939	HDAC9;HDAC9;HDAC9	Body;Body;Body		0.817034	0.820308	0.83582	0.468824	0.457064	0.494357		-0.350972
cg16659773	-2.20766	-8.9459	3.69745e-19	2.00613e-16	32.65	0.216486				0.773025	0.775113	0.743031	0.415766	0.336931	0.486162		-0.35077
cg16012536	-3.23237	-13.0982	3.40274e-39	6.05008e-36	77.4635	0.106405	TRIM26	Body		0.913566	0.935022	0.933008	0.60588	0.557519	0.566599		-0.350533
cg19458497	-2.16384	-8.76835	1.81661e-18	9.4243e-16	31.1103	0.223161	ATL3	Body		0.605621	0.61955	0.581555	0.261842	0.230728	0.262984		-0.350391
cg01946510	-2.87046	-11.6317	2.86035e-31	3.36414e-28	59.708	0.136743	BANP;BANP	Body;Body	N_Shore	0.901661	0.90482	0.892294	0.625739	0.495614	0.526737		-0.350229
cg18211585	-2.11561	-8.57291	1.01084e-17	4.98461e-15	29.451	0.230748			N_Shelf	0.700282	0.705593	0.759806	0.378762	0.365502	0.371878		-0.349846
cg22858630	-2.18753	-8.86436	7.71063e-19	4.09555e-16	31.939	0.219526	MKNK1;MKNK1;MKNK1;MKNK1;MKNK1	Body;Body;5'UTR;5'UTR;5'UTR		0.58596	0.609	0.5645	0.270306	0.213577	0.226252		-0.349775
cg15626285	-2.15365	-8.72705	2.61909e-18	1.34584e-15	30.7565	0.224743	C1S;C1S	TSS200;TSS200		0.73816	0.801959	0.619938	0.404934	0.393141	0.313302	Complement Component 1 Subcomponent S2 3	-0.34956
cg00686453	-2.31112	-9.36517	7.61249e-21	4.60536e-18	36.4087	0.201503	AFF3	TSS1500		0.833174	0.815723	0.756905	0.381131	0.422748	0.554108		-0.349272
cg15813095	-2.25156	-9.12381	7.27005e-20	4.1155e-17	34.2239	0.209997	CUGBP1;CUGBP1;CUGBP1	3'UTR;3'UTR;3'UTR		0.807135	0.772993	0.785936	0.511795	0.390242	0.416335		-0.34923
cg14479377	-2.1775	-8.82369	1.10978e-18	5.81314e-16	31.5868	0.221059	CAMSAP1	Body		0.773209	0.786814	0.693426	0.512036	0.398268	0.29546		-0.349228
cg23930114	-2.45087	-9.93145	3.04803e-23	2.16167e-20	41.7584	0.1829	ITPK1;ITPK1;ITPK1	Body;Body;Body		0.865759	0.841463	0.808877	0.479467	0.459102	0.529923		-0.349202
cg14225665	-2.12436	-8.60838	7.42365e-18	3.68955e-15	29.7493	0.229352			N_Shore	0.696239	0.69098	0.757203	0.395336	0.329684	0.372106		-0.349099
cg16267322	-2.13588	-8.65505	4.93614e-18	2.48259e-15	30.1438	0.227528	SLC24A4;SLC24A4;SLC24A4	Body;Body;Body		0.75049	0.711303	0.732511	0.436664	0.36065	0.350561		-0.34881
cg03272310	-2.11982	-8.58998	8.71432e-18	4.3084e-15	29.5944	0.230075			N_Shore	0.592961	0.654135	0.625429	0.311374	0.254707	0.26024		-0.348735
cg02960777	-2.39831	-9.71849	2.52251e-22	1.67893e-19	39.7097	0.189686	PHTF2;PHTF2;PHTF2	Body;Body;Body		0.489559	0.496684	0.55264	0.181967	0.150622	0.160118		-0.348725
cg24699021	-2.97338	-12.0488	1.98282e-33	2.67232e-30	64.5429	0.127328	ERGIC1	Body		0.916386	0.908815	0.903543	0.521119	0.533003	0.628853	This gene encodes a cycling membrane protein which is an endoplasmic reticulum-golgi intermediate compartment	-0.348589
cg26361436	-2.29113	-9.28415	1.63412e-20	9.73056e-18	35.6689	0.204315				0.474499	0.619466	0.52389	0.210809	0.206802	0.158599		-0.347215
cg12121075	-2.10294	-8.52158	1.5767e-17	7.66521e-15	29.0214	0.232783	P2RX7	Body		0.679817	0.733163	0.709196	0.316397	0.380444	0.383928	s responsible for ATP-dependent lysis of macrophages	-0.347136
cg22272100	-2.74704	-11.1316	8.85113e-29	8.79802e-26	54.1342	0.148957	BMP1	3'UTR		0.901376	0.890246	0.868515	0.529303	0.517919	0.571814		-0.347034
cg15699321	-2.77298	-11.2367	2.70627e-29	2.78506e-26	55.2856	0.146302	SH3RF1	Body		0.87204	0.91466	0.887684	0.674429	0.586695	0.373178	the encoded protein has been shown to function as an ubiquitin-protein	-0.346694
cg05622577	-2.62997	-10.6572	1.62081e-26	1.40785e-23	49.0738	0.161548				0.877572	0.878785	0.864608	0.491418	0.482764	0.606793	ligase involved in protein sorting at the trans-Golgi network,	-0.346663
cg04365699	-2.37106	-9.60803	7.41596e-22	4.7683e-19	38.6646	0.193304				0.824112	0.80887	0.848545	0.489423	0.45543	0.497117		-0.346519
cg25406518	-2.165	-8.77304	1.74252e-18	9.06477e-16	31.1505	0.222982	DAK;DDB1	5'UTR;TSS1500	S_Shore	0.779336	0.753485	0.743194	0.403083	0.396783	0.436737		-0.346471
cg24587185	-2.09365	-8.48391	2.1813e-17	1.05368e-14	28.7078	0.234288	SH3RF3	Body		0.667308	0.714543	0.667866	0.420913	0.317362	0.272547		-0.346298
cg12974258	-2.1859	-8.85773	8.1828e-19	4.32813e-16	31.8816	0.219775	CSF1R	TSS200		0.795161	0.774991	0.723819	0.469268	0.378032	0.407807	he protein encoded by this gene is the receptor for colony stimulating factor 1, a cytokine which controls the	-0.346288
cg22266824	-2.21474	-8.97461	2.84971e-19	1.55284e-16	32.902	0.215425	C4orf45	Body		0.779445	0.797306	0.777979	0.402854	0.505298	0.407804	production, differentiation, and function of macrophages,	-0.346258
cg07468710	-2.64669	-10.725	7.80731e-27	6.97344e-24	49.7831	0.159686	NACC1	5'UTR	S_Shore	0.878563	0.888451	0.859271	0.588097	0.502829	0.496632		-0.346242
cg07379703	-2.1272	-8.61989	6.71446e-18	3.34147e-15	29.8464	0.228901	ARSB;ARSB	Body;Body	N_Shore	0.715227	0.74561	0.749644	0.337935	0.378511	0.455579	The protein is targetted to the	-0.346152
cg18547284	-2.06852	-8.38208	5.20867e-17	2.42037e-14	27.8669	0.238404	PIP	TSS200		0.627476	0.716817	0.616574	0.310638	0.330368	0.282661	lysozyme	-0.345733
cg21877464	-2.20254	-8.92518	4.45934e-19	2.39548e-16	32.4687	0.217254	SPARC	5'UTR		0.562013	0.590582	0.530936	0.242637	0.206697	0.198786		-0.345137
cg24599709	-2.69126	-10.9055	1.08956e-27	1.01884e-24	51.6955	0.154829	SELI	Body		0.884547	0.883253	0.885519	0.599562	0.513218	0.507303		-0.344412
cg05363955	-2.22729	-9.02546	1.79339e-19	9.85749e-17	33.3501	0.213559	DOCK10	Body		0.78932	0.792398	0.768271	0.481481	0.559337	0.275938		-0.344411
cg26474124	-2.29552	-9.30195	1.38247e-20	8.28422e-18	35.8309	0.203694			N_Shore	0.539793	0.520257	0.521563	0.202006	0.17383	0.172863		-0.344304
cg04881228	-2.11259	-8.56066	1.12431e-17	5.50832e-15	29.3482	0.231232				0.619831	0.611698	0.618243	0.338874	0.263044	0.217091		-0.343587
cg19930352	-2.0698	-8.38727	4.98395e-17	2.32736e-14	27.9095	0.238193	S100A11	TSS1500	S_Shore	0.708084	0.709914	0.687341	0.353008	0.320936	0.401117		-0.343426
cg06613738	-2.15148	-8.71827	2.83047e-18	1.44466e-15	30.6815	0.225081	C16orf45;C16orf45	Body;Body		0.745482	0.772447	0.762149	0.333724	0.426388	0.489726		-0.343414
cg24994355	-2.82815	-11.4603	2.10073e-30	2.31272e-27	57.7696	0.140813	AVPI1	5'UTR	N_Shore	0.892499	0.907033	0.896925	0.546258	0.593396	0.526842		-0.343321
cg21097090	-2.03627	-8.2514	1.56793e-16	7.06901e-14	26.8028	0.243793	TNFAIP8;TNFAIP8	Body;Body	S_Shelf	0.693776	0.701823	0.692255	0.362874	0.334897	0.360151		-0.343311
cg14443182	-2.23438	-9.05418	1.37916e-19	7.65845e-17	33.6042	0.212513	DNAJB5;DNAJB5;DNAJB5	Body;Body;Body		0.798853	0.821965	0.752694	0.482514	0.422916	0.438253		-0.343277
cg15289466	-2.1338	-8.64663	5.31413e-18	2.65857e-15	30.0725	0.227856	UBE2D3;UBE2D3;UBE2D3;UBE2D3;UBE2D3;UBE2D3;UBE2D3;UBE2D3;UBE2D3	Body;Body;Body;Body;Body;Body;Body;Body;Body		0.613468	0.558677	0.597302	0.240022	0.214675	0.284986		-0.343255
cg16608731	-2.50995	-10.1709	2.6849e-24	2.00159e-21	44.1147	0.175561	PIPOX	Body		0.866822	0.866662	0.839804	0.515084	0.49703	0.531519		-0.343218
cg10994564	-2.09404	-8.4855	2.15164e-17	1.04069e-14	28.721	0.234224	ADPRH	Body		0.55216	0.594158	0.61505	0.277749	0.227237	0.228529		-0.342618
cg22906397	-2.39305	-9.69714	3.10988e-22	2.06262e-19	39.5068	0.19038	RAPGEF2	Body		0.847266	0.839357	0.831965	0.509594	0.442829	0.53859		-0.342525
cg15647617	-2.07139	-8.39371	4.71836e-17	2.20879e-14	27.9624	0.237931			N_Shelf	0.684169	0.62588	0.628244	0.307102	0.252768	0.351086		-0.342446
cg20684110	-2.78232	-11.2746	1.76178e-29	1.84312e-26	55.7027	0.145357	ADO;ADO	3'UTR;1stExon	Island	0.442033	0.4838	0.424678	0.14269	0.109746	0.0711723		-0.342301
cg23428922	-2.19001	-8.87439	7.04683e-19	3.74822e-16	32.0261	0.21915			S_Shore	0.817565	0.78646	0.720528	0.44928	0.415388	0.434307		-0.341859
cg05201300	-2.33627	-9.46708	2.88547e-21	1.78849e-18	37.3483	0.198021	ATP6V0E1	Body		0.497398	0.536546	0.511801	0.213367	0.148314	0.158974		-0.341697
cg21647532	-2.54693	-10.3207	5.70171e-25	4.49858e-22	45.618	0.171119			S_Shore	0.876348	0.875728	0.840973	0.498513	0.493913	0.575994		-0.341543
cg16167809	-2.1528	-8.72362	2.69966e-18	1.38536e-15	30.7272	0.224875	LST1;LST1;LST1;LST1;LST1;LST1;LST1;LST1	Body;Body;Body;Body;Body;Body;Body;Body		0.567987	0.568763	0.575406	0.26115	0.197523	0.229325		-0.341386
cg10667102	-2.73902	-11.0991	1.27382e-28	1.24977e-25	53.7805	0.149787			N_Shore	0.893421	0.892569	0.900998	0.669968	0.526589	0.466526		-0.341302
cg02471183	-2.2522	-9.12642	7.09694e-20	4.02352e-17	34.2472	0.209903			S_Shore	0.827802	0.809415	0.768417	0.435361	0.44225	0.505298		-0.340909
cg09799733	-2.40042	-9.72703	2.31947e-22	1.54923e-19	39.791	0.189409				0.83973	0.836642	0.850484	0.466978	0.507953	0.529326		-0.340867
cg22365276	-2.65393	-10.7543	5.68121e-27	5.13497e-24	50.0917	0.158886	ANXA2;ANXA2;ANXA2;ANXA2	5'UTR;5'UTR;Body;5'UTR	N_Shore	0.409317	0.494632	0.473005	0.147989	0.119642	0.087179		-0.340714
cg07941108	-2.08297	-8.44065	3.16134e-17	1.50597e-14	28.3493	0.236028				0.61367	0.700633	0.554933	0.262244	0.325736	0.259223		-0.340678
cg09654471	-2.68571	-10.8831	1.39432e-27	1.29423e-24	51.456	0.155425	ITPR1;ITPR1;ITPR1	Body;Body;Body		0.878534	0.890775	0.885392	0.519907	0.55198	0.560843		-0.340657
cg24534048	-2.38345	-9.65826	4.54831e-22	2.96984e-19	39.1383	0.19165			Island	0.772608	0.781468	0.929182	0.299729	0.312988	0.850543		-0.34
cg27470486	-2.10082	-8.51297	1.69831e-17	8.24581e-15	28.9496	0.233126	ACLY;ACLY	5'UTR;5'UTR	N_Shore	0.756477	0.737885	0.741973	0.379705	0.357582	0.479558		-0.33983
cg20782252	-3.34149	-13.5405	9.12449e-42	1.86788e-38	83.2307	0.0986529	MAD1L1;MAD1L1;MAD1L1	Body;Body;Body	N_Shore	0.946339	0.940977	0.92452	0.652875	0.585756	0.553796		-0.339803
cg19086110	-2.07726	-8.4175	3.85274e-17	1.82386e-14	28.1582	0.236964				0.596626	0.621744	0.601581	0.246872	0.336263	0.218141		-0.339558
cg24782497	-2.0499	-8.30665	9.8605e-17	4.48835e-14	27.2506	0.2415	KIAA1683;KIAA1683;KIAA1683	TSS200;TSS200;TSS200		0.656521	0.614529	0.636092	0.280481	0.277125	0.331147		-0.339463
cg24996930	-2.12213	-8.59934	8.03243e-18	3.98167e-15	29.6732	0.229707	VASH1	1stExon	S_Shore	0.747388	0.653512	0.501207	0.378272	0.303779	0.20167		-0.339462
cg14910296	-2.58973	-10.4941	9.22812e-26	7.56454e-23	47.3853	0.166117	CD276;CD276	5'UTR;5'UTR	S_Shelf	0.877699	0.891154	0.860227	0.671416	0.432648	0.507057		-0.339319
cg22730148	-2.04501	-8.28681	1.16509e-16	5.27794e-14	27.0895	0.242321				0.634497	0.759063	0.655758	0.363336	0.385457	0.282975		-0.339183
cg26419676	-2.05041	-8.30871	9.69051e-17	4.41628e-14	27.2674	0.241415			S_Shelf	0.660668	0.697463	0.617217	0.284917	0.267926	0.406212		-0.338764
cg23535449	-3.0493	-12.3564	4.53274e-35	6.60235e-32	68.2188	0.120801	MIR1250;AATK	TSS200;Body	N_Shelf	0.929299	0.923631	0.905281	0.629447	0.564405	0.548166		-0.338731
cg14042308	-2.10359	-8.52422	1.54122e-17	7.51199e-15	29.0434	0.232678	RIN1	TSS1500	S_Shelf	0.763067	0.784861	0.667486	0.459972	0.405828	0.335452		-0.338054
cg06223736	-2.23268	-9.04729	1.46886e-19	8.12085e-17	33.5432	0.212763	HDAC4	Body		0.78369	0.821235	0.803753	0.531317	0.457578	0.405998		-0.337928
cg06093152	-2.33547	-9.46382	2.97711e-21	1.84228e-18	37.318	0.198132				0.517229	0.52225	0.487537	0.221045	0.151461	0.141229		-0.33776
cg21981144	-2.0496	-8.30541	9.96343e-17	4.52976e-14	27.2406	0.241551			N_Shelf	0.686528	0.741328	0.645715	0.316618	0.432809	0.311245		-0.337633
cg07086226	-2.09032	-8.47044	2.4489e-17	1.17545e-14	28.596	0.234828	MFSD7	Body	Island	0.770893	0.760043	0.704595	0.437273	0.406773	0.380167		-0.337106
cg20381140	-2.52752	-10.2421	1.28948e-24	9.88547e-22	44.8262	0.173436	CHCHD6	Body		0.863644	0.878961	0.857372	0.509255	0.48756	0.592745		-0.336806
cg14237301	-2.04189	-8.27417	1.29555e-16	5.84797e-14	26.987	0.242846	APOB48R	Body	N_Shelf	0.627498	0.669844	0.580936	0.328906	0.283822	0.255513	Apolipoprotein B48 receptor is a macrophage receptor that binds to the apolipoprotein B48 of dietary triglyceride	-0.336679
cg19132462	-2.23753	-9.06693	1.22692e-19	6.8432e-17	33.7174	0.21205	AMPD3;AMPD3;AMPD3	TSS200;TSS1500;Body	S_Shelf	0.582257	0.543822	0.499201	0.299051	0.158569	0.159318	(TG)-rich lipoproteins,	-0.336114
cg26142490	-2.31216	-9.36936	7.31647e-21	4.43336e-18	36.4471	0.201359	ABI1;ABI1;ABI1;ABI1	Body;Body;Body;Body		0.836362	0.814265	0.838631	0.504561	0.514042	0.46589		-0.334922
cg24757533	-3.76052	-15.2384	2.00069e-52	7.01565e-49	107.154	0.0737854	RHBDF2;RHBDF2	5'UTR;5'UTR	N_Shelf	0.957181	0.957329	0.95733	0.614876	0.645871	0.607813		-0.334427
cg22514722	-2.2512	-9.12236	7.36751e-20	4.16445e-17	34.211	0.210049	MGLL;MGLL	Body;Body		0.434686	0.542096	0.570818	0.189777	0.155128	0.199759		-0.334312
cg04813904	-2.00746	-8.13464	4.13775e-16	1.81789e-13	25.8661	0.248711	CD180	Body		0.678977	0.701958	0.629221	0.368641	0.343349	0.295512	It belongs to the family of pathogen receptors, Toll-like receptors (TLR),	-0.334218
cg04270489	-2.34149	-9.48824	2.35616e-21	1.47003e-18	37.5446	0.197306				0.848994	0.836723	0.824151	0.367884	0.574396	0.566804		-0.333595
cg05704183	-2.13851	-8.66572	4.4952e-18	2.26383e-15	30.2343	0.227113				0.756523	0.778351	0.80569	0.404173	0.442694	0.492913		-0.333594
cg17546721	-2.4217	-9.81327	9.9028e-23	6.76955e-20	40.616	0.186636	TGFBR2;TGFBR2	TSS1500;TSS1500	N_Shore	0.471469	0.530943	0.438374	0.172446	0.167795	0.100034		-0.333504
cg04055238	-2.78496	-11.2853	1.56031e-29	1.64142e-26	55.8207	0.145092	PMEPA1;PMEPA1;PMEPA1;PMEPA1	5'UTR;5'UTR;Body;Body	S_Shelf	0.913819	0.900975	0.911512	0.457051	0.462441	0.806649		-0.333388
cg11792826	-2.01338	-8.15865	3.39305e-16	1.50116e-13	26.0576	0.247692	MIR1208	TSS1500		0.67767	0.699016	0.668075	0.395147	0.389195	0.261006		-0.333137
cg21902474	-1.99109	-8.06832	7.13771e-16	3.09639e-13	25.3399	0.251549			N_Shelf	0.660377	0.667321	0.709295	0.338494	0.311399	0.388516		-0.332861
cg27549186	-2.2381	-9.06924	1.20121e-19	6.70964e-17	33.7379	0.211966	TIMP2	Body		0.536459	0.491454	0.507363	0.209894	0.159696	0.167819		-0.332623
cg09563731	-2.20005	-8.9151	4.88439e-19	2.61269e-16	32.3807	0.217629	MAP2K2	3'UTR	Island	0.850232	0.79241	0.722302	0.54817	0.466782	0.352712		-0.332426
cg21950720	-2.11302	-8.56241	1.10731e-17	5.43911e-15	29.3629	0.231163	EXTL1	TSS1500		0.782598	0.789048	0.746539	0.424279	0.468569	0.428161		-0.332392
cg07240689	-2.00997	-8.14484	3.80357e-16	1.67496e-13	25.9474	0.248278	PDCD11	3'UTR		0.646124	0.646308	0.634131	0.393476	0.293257	0.243897	PDCD11 is a NF-kappa-B (NFKB1; 164011)-binding protein	-0.331978
cg11588903	-2.1936	-8.88895	6.18215e-19	3.29756e-16	32.1527	0.218605	MYO9B;MYO9B	5'UTR;5'UTR	N_Shelf	0.546679	0.536266	0.496931	0.227323	0.183498	0.173344		-0.331904
cg05976481	-2.27383	-9.21406	3.14778e-20	1.82839e-17	35.0342	0.20678				0.460687	0.482796	0.570902	0.186743	0.140694	0.191523		-0.331809
cg00324097	-2.87897	-11.6662	1.90859e-31	2.25878e-28	60.1014	0.135939	SEPT9;SEPT9;SEPT9;SEPT9;SEPT9;SEPT9	TSS200;Body;Body;Body;Body;Body	N_Shore	0.442441	0.412402	0.403692	0.100427	0.0897283	0.0737059		-0.331558
cg03720572	-2.01509	-8.16559	3.20347e-16	1.42061e-13	26.1131	0.247398	SLC43A2	Body	N_Shelf	0.658423	0.744031	0.730196	0.337526	0.363334	0.437583		-0.331402
cg12415569	-2.0336	-8.24057	1.71663e-16	7.72104e-14	26.7153	0.244246	SLC6A12;SLC6A12;SLC6A12;SLC6A12	5'UTR;1stExon;TSS1500;5'UTR		0.62577	0.661772	0.595318	0.381192	0.306459	0.201357		-0.331285
cg15668538	-2.36174	-9.57026	1.06935e-21	6.81783e-19	38.31	0.194557	TTC19	3'UTR		0.827473	0.836877	0.867015	0.605143	0.494388	0.43933		-0.330835
cg08535978	-2.00953	-8.14303	3.86074e-16	1.69816e-13	25.933	0.248355	MBNL1;MBNL1;MBNL1;MBNL1;MBNL1;MBNL1;MBNL1	Body;Body;Body;Body;Body;Body;Body		0.629715	0.591268	0.56606	0.288074	0.265508	0.241121		-0.33078
cg24561305	-2.32119	-9.40594	5.17015e-21	3.16318e-18	36.7834	0.200103				0.492469	0.507195	0.478134	0.189972	0.157993	0.137523		-0.33077
cg21490635	-2.0126	-8.1555	3.48251e-16	1.53895e-13	26.0325	0.247825	EMP1	TSS1500		0.72885	0.707552	0.725939	0.431527	0.402323	0.337121		-0.330457
cg08858426	-2.07217	-8.39688	4.59259e-17	2.15791e-14	27.9885	0.237801			N_Shelf	0.558443	0.576088	0.574309	0.278383	0.231486	0.208241		-0.330244
cg00373436	-2.06785	-8.37936	5.33053e-17	2.47395e-14	27.8446	0.238515	TAGLN3;TAGLN3;TAGLN3	Body;Body;Body		0.764513	0.750268	0.760515	0.48802	0.443212	0.353685		-0.330127
cg11583907	-2.14114	-8.67635	4.09453e-18	2.06479e-15	30.3245	0.226701	HLA-DRB6	Body		0.860102	0.760782	0.645856	0.354427	0.424591	0.4983	Major Histocompatibility Complex, Class II, DR Beta 6 (Pseudogene)	-0.329807
cg14599823	-2.10911	-8.54656	1.27042e-17	6.20009e-15	29.2301	0.23179				0.779162	0.792353	0.756796	0.552204	0.424845	0.362437		-0.329608
cg05812804	-2.05434	-8.32461	8.47454e-17	3.88081e-14	27.3969	0.240759	LAMB3;LAMB3;LAMB3	Body;Body;Body	N_Shore	0.767576	0.758621	0.733172	0.444982	0.381333	0.44461		-0.329482
cg17478992	-1.98238	-8.03304	9.52192e-16	4.11184e-13	25.0619	0.253071	SLC12A8	Body		0.634561	0.633884	0.594132	0.301935	0.298509	0.274807		-0.329109
cg04425551	-2.00542	-8.12639	4.42908e-16	1.93914e-13	25.8004	0.249063	TRIM39;TRIM39	Body;Body	S_Shelf	0.734548	0.731622	0.700752	0.437991	0.364831	0.37704		-0.32902
cg09127592	-1.97236	-7.99243	1.32492e-15	5.68894e-13	24.7432	0.254836	TRIM35	Body	N_Shelf	0.656737	0.73996	0.739964	0.4959	0.34229	0.311825		-0.328882
cg07347294	-2.34052	-9.48431	2.44662e-21	1.52396e-18	37.5081	0.197439	TSPAN17;TSPAN17;TSPAN17	Body;Body;Body		0.827193	0.837224	0.86337	0.553428	0.46506	0.524529		-0.328257
cg02386219	-2.26467	-9.17693	4.446e-20	2.55891e-17	34.6999	0.208097	BAIAP2;BAIAP2;BAIAP2;BAIAP2	Body;Body;Body;Body		0.831309	0.832195	0.849419	0.348094	0.41788	0.762518		-0.328144
cg11650987	-2.29101	-9.28366	1.64163e-20	9.75993e-18	35.6645	0.204333	CLEC7A;CLEC7A;CLEC7A;CLEC7A;CLEC7A;CLEC7A	Body;Body;Body;Body;Body;Body		0.835957	0.828338	0.840232	0.474412	0.499737	0.546225		-0.328051
cg05963136	-2.13516	-8.65214	5.06408e-18	2.54018e-15	30.1191	0.227642	IGFL3	TSS1500		0.77306	0.777444	0.821518	0.41708	0.451561	0.51939		-0.327997
cg04171808	-2.41894	-9.80206	1.10651e-22	7.53692e-20	40.5084	0.186994	CD44;CD44;CD44;CD44;CD44	Body;Body;Body;Body;Body		0.865137	0.878484	0.822437	0.56785	0.627905	0.386316		-0.327995
cg25379762	-2.37511	-9.62447	6.32136e-22	4.0853e-19	38.8194	0.192761	GAS7	Body	N_Shelf	0.864573	0.846281	0.842703	0.44725	0.489861	0.633307		-0.327713
cg07533239	-2.03065	-8.22862	1.89682e-16	8.50119e-14	26.6189	0.244745	PLEKHG6;PLEKHG6;PLEKHG6;PLEKHG6	1stExon;Body;5'UTR;Body	S_Shelf	0.721924	0.777024	0.725323	0.345616	0.408517	0.487657		-0.327494
cg25971649	-3.49799	-14.1746	1.33339e-45	3.32218e-42	91.8354	0.0885114	CD58;CD58;CD58	Body;Body;Body	N_Shore	0.954162	0.951346	0.940357	0.588	0.639992	0.636481		-0.327131
cg12785251	-2.55103	-10.3373	4.79605e-25	3.80782e-22	45.7858	0.170634	DAXX;DAXX;DAXX;DAXX	Body;Body;Body;Body	N_Shore	0.876877	0.873714	0.884322	0.551787	0.511027	0.591184		-0.326971
cg04845171	-2.84263	-11.519	1.06498e-30	1.21482e-27	58.43	0.139406	ITGAX	Body	S_Shore	0.916614	0.908651	0.901367	0.583576	0.576374	0.585942		-0.326913
cg27023597	-1.99487	-8.08365	6.29495e-16	2.74021e-13	25.4612	0.25089	MIR21	TSS1500		0.640965	0.592569	0.556743	0.222023	0.225003	0.362793		-0.326819
cg24674887	-2.23098	-9.04041	1.56442e-19	8.61147e-17	33.4822	0.213014	TMCO4	Body		0.818724	0.824632	0.821483	0.469385	0.463166	0.552108		-0.326727
cg22022821	-2.16966	-8.79193	1.47309e-18	7.68431e-16	31.313	0.222263				0.847145	0.779232	0.77374	0.401809	0.393392	0.626235		-0.326227
cg04536765	-1.9649	-7.9622	1.69243e-15	7.20973e-13	24.5071	0.256157	BAT3;BAT3;BAT3	TSS1500;TSS1500;TSS1500	S_Shore	0.621528	0.635159	0.597164	0.32674	0.289177	0.259364		-0.32619
cg19050555	-1.94833	-7.89506	2.9056e-15	1.21725e-12	23.9859	0.259116	TUBA1C	Body	S_Shelf	0.680282	0.645457	0.724524	0.327977	0.335716	0.408271		-0.3261
cg01790464	-1.95212	-7.91042	2.56858e-15	1.08567e-12	24.1048	0.258436	SLC7A8;SLC7A8	Body;TSS1500		0.676376	0.676343	0.621784	0.323985	0.329894	0.342537		-0.326029
cg25625514	-2.0437	-8.28152	1.21809e-16	5.51143e-14	27.0465	0.242541				0.557991	0.670499	0.470181	0.240722	0.253532	0.227848		-0.325523
cg00235754	-2.20387	-8.93054	4.24859e-19	2.29203e-16	32.5156	0.217055	CYFIP1	5'UTR		0.830137	0.792283	0.828403	0.560701	0.447573	0.466607		-0.325314
cg06139513	-2.07464	-8.40687	4.21812e-17	1.98443e-14	28.0707	0.237395	RAB35;RAB35	Body;Body	S_Shore	0.780186	0.761016	0.776708	0.351323	0.403154	0.587874	In the process of endocytosis, essential rate-limiting regulator of a fast recycling pathway back to the	-0.325186
cg10586317	-2.20066	-8.91755	4.7774e-19	2.55908e-16	32.4021	0.217538	CD276;CD276	5'UTR;5'UTR	S_Shore	0.507493	0.511026	0.503574	0.20943	0.163277	0.173907	plasma membrane,	-0.325159
cg11013714	-2.6211	-10.6213	2.383e-26	2.0418e-23	48.6996	0.162543				0.891772	0.888798	0.885115	0.572863	0.559891	0.559762		-0.32439
cg00294149	-2.02759	-8.21622	2.10349e-16	9.41632e-14	26.5191	0.245265	GABARAPL2	Body	S_Shelf	0.573838	0.577518	0.558112	0.220032	0.187837	0.328655	Involved in intra-Golgi traffic,	-0.324315
cg16435627	-2.26024	-9.15899	5.25079e-20	3.00839e-17	34.5389	0.208737	NIN;NIN;NIN;NIN	5'UTR;5'UTR;TSS1500;5'UTR		0.832554	0.851329	0.819232	0.416336	0.463171	0.650903		-0.324235
cg02578087	-2.27901	-9.23504	2.58815e-20	1.51841e-17	35.2237	0.206039	C3orf32	Body		0.754105	0.767595	0.347612	0.42325	0.383935	0.0901101		-0.324006
cg01421380	-2.41246	-9.77579	1.43477e-22	9.68572e-20	40.2566	0.187836	UBXN1	TSS1500	S_Shore	0.45055	0.469859	0.471002	0.178036	0.111739	0.129904		-0.323911
cg21741998	-1.96623	-7.96759	1.62015e-15	6.90961e-13	24.5492	0.255921	CPNE5	Body		0.739626	0.721064	0.644171	0.464737	0.372174	0.296552		-0.323799
cg26332782	-2.27544	-9.22057	2.96253e-20	1.72874e-17	35.0929	0.20655			S_Shelf	0.856232	0.843741	0.802211	0.5824	0.402914	0.545535		-0.323778
cg02369775	-2.61957	-10.615	2.54757e-26	2.17788e-23	48.6348	0.162717			N_Shelf	0.901471	0.878141	0.88613	0.541995	0.527464	0.625123		-0.32372
cg12492027	-2.08136	-8.43412	3.34275e-17	1.5864e-14	28.2954	0.236291	DLGAP4;DLGAP4;DLGAP4	TSS1500;TSS1500;Body	N_Shore	0.820991	0.790408	0.695808	0.468835	0.432757	0.435696		-0.323307
cg23847069	-2.37185	-9.61125	7.18792e-22	4.62954e-19	38.6949	0.193198	RAP1GAP2;RAP1GAP2	Body;Body		0.880436	0.819219	0.856585	0.64097	0.337609	0.608059		-0.323201
cg13712023	-2.18108	-8.83819	9.74853e-19	5.12764e-16	31.7122	0.220511	ARAP3	5'UTR		0.469791	0.579748	0.48322	0.211152	0.204333	0.148137		-0.323046
cg11878955	-1.94661	-7.88809	3.07255e-15	1.28293e-12	23.932	0.259425			S_Shelf	0.592883	0.655244	0.630306	0.367734	0.291064	0.250833		-0.322934
cg01793445	-2.53436	-10.2698	9.68139e-25	7.46737e-22	45.1043	0.172617	RCSD1	Body		0.882551	0.888598	0.863968	0.547313	0.555977	0.563356		-0.322824
cg16919680	-2.05865	-8.34209	7.31059e-17	3.36815e-14	27.5395	0.24004				0.560198	0.500367	0.601547	0.302145	0.184278	0.207261		-0.322809
cg00159243	-2.65758	-10.7691	4.83879e-27	4.38401e-24	50.2476	0.158485	SELPLG	5'UTR		0.382742	0.471615	0.441659	0.152942	0.104954	0.0717522		-0.322122
cg23903301	-1.94547	-7.88348	3.18804e-15	1.32659e-12	23.8965	0.259629	CD59;CD59;CD59;CD59;CD59;CD59;CD59;CD59	5'UTR;5'UTR;TSS200;5'UTR;TSS200;5'UTR;TSS200;5'UTR		0.708235	0.660565	0.642539	0.435167	0.338757	0.271074		-0.322114
cg14472778	-2.57468	-10.4332	1.75637e-25	1.41825e-22	46.7607	0.167858	CLCN6;CLCN6;CLCN6;CLCN6;MTHFR	Body;Body;Body;Body;TSS1500	S_Shore	0.875121	0.901781	0.875972	0.582393	0.51372	0.591188		-0.321857
cg20671781	-2.08266	-8.43939	3.19554e-17	1.52035e-14	28.3389	0.236079				0.580319	0.636036	0.455074	0.307212	0.248173	0.150499		-0.321848
cg08729279	-2.64634	-10.7235	7.92687e-27	7.06357e-24	49.7683	0.159725				0.896382	0.890875	0.893593	0.572498	0.631274	0.512181		-0.321632
cg09701700	-2.50203	-10.1388	3.73081e-24	2.76499e-21	43.7955	0.176528	MIR146B	TSS1500	S_Shelf	0.41546	0.531768	0.386446	0.147083	0.127377	0.0946596		-0.321518
cg02404255	-2.50882	-10.1663	2.81459e-24	2.09415e-21	44.0689	0.1757	ESR1;ESR1;ESR1;ESR1	Body;Body;Body;Body		0.869608	0.886922	0.875403	0.571824	0.565873	0.529829		-0.321469
cg23524290	-2.53148	-10.2581	1.0925e-24	8.39242e-22	44.987	0.172962	PDE4A;PDE4A;PDE4A	Body;Body;TSS1500	N_Shore	0.489157	0.391264	0.437391	0.141319	0.109153	0.102952		-0.321463
cg25763292	-1.92264	-7.79095	6.6591e-15	2.70299e-12	23.1864	0.263771	CASP7;CASP7;CASP7;CASP7	5'UTR;5'UTR;5'UTR;5'UTR	S_Shelf	0.698669	0.698456	0.620431	0.343743	0.337758	0.372831		-0.321075
cg21230547	-2.09122	-8.47408	2.37363e-17	1.14222e-14	28.6261	0.234682	WNK1	Body	S_Shelf	0.784042	0.792461	0.721587	0.720404	0.429231	0.185691		-0.320921
cg20668765	-1.91361	-7.75435	8.89071e-15	3.58959e-12	22.9078	0.265428			N_Shelf	0.665028	0.626866	0.601973	0.346942	0.294024	0.291545		-0.320452
cg24747122	-2.67474	-10.8386	2.26906e-27	2.08069e-24	50.983	0.156611	GNA13	TSS1500	S_Shore	0.900307	0.910812	0.896372	0.446505	0.535807	0.765139	Guanine nucleotide-binding proteins (G proteins) are involved as modulators or transducers in various	-0.320013
cg04811592	-2.78825	-11.2986	1.34081e-29	1.42236e-26	55.9681	0.144762	MITF;MITF	Body;Body		0.917763	0.913739	0.894191	0.674683	0.613805	0.478214	transmembrane signaling systems	-0.319663
cg12232118	-2.1096	-8.54857	1.24851e-17	6.10102e-15	29.2469	0.231711	TRIM15;TRIM15	5'UTR;1stExon		0.805846	0.809277	0.780187	0.453409	0.436436	0.546769		-0.319565
cg05098343	-2.34854	-9.5168	1.79089e-21	1.12663e-18	37.8104	0.196344	ELMO1	Body		0.456588	0.517303	0.430386	0.19375	0.145016	0.107294		-0.319405
cg03149749	-2.1857	-8.85691	8.24344e-19	4.35413e-16	31.8744	0.219806	PLXNB2	5'UTR	N_Shelf	0.829278	0.834671	0.793162	0.49501	0.496898	0.507017		-0.319395
cg20105087	-1.9227	-7.7912	6.64571e-15	2.70045e-12	23.1883	0.26376	PLTP;PLTP	TSS1500;TSS1500	S_Shore	0.747745	0.673495	0.687556	0.379631	0.431064	0.341829		-0.318757
cg11079619	-2.62598	-10.641	1.92803e-26	1.65948e-23	48.9053	0.161995	INHBA;LOC285954;INHBA;LOC285954	5'UTR;Body;1stExon;Body	N_Shelf	0.896678	0.900594	0.88486	0.659499	0.608511	0.457971		-0.318717
cg05516020	-2.08641	-8.45459	2.80561e-17	1.33988e-14	28.4646	0.235466	CLCN7;CLCN7	Body;Body	S_Shelf	0.820089	0.752731	0.797243	0.475859	0.4214	0.517576		-0.31841
cg23828876	-2.06528	-8.36897	5.82232e-17	2.69889e-14	27.7594	0.23894	PCYT1A	5'UTR		0.770238	0.798681	0.792284	0.419421	0.518888	0.467773		-0.318374
cg17571266	-2.2015	-8.92095	4.63295e-19	2.48522e-16	32.4318	0.217412	ZNF385A;ZNF385A;ZNF385A	3'UTR;3'UTR;3'UTR	Island	0.641412	0.617618	0.32214	0.307299	0.225262	0.0940582		-0.318183
cg16408820	-2.32379	-9.41649	4.67669e-21	2.87055e-18	36.8805	0.199742				0.858369	0.848905	0.846653	0.521217	0.547979	0.530551		-0.31806
cg11900509	-3.184	-12.9023	4.41143e-38	7.35979e-35	74.9688	0.110032	ANXA11;ANXA11;ANXA11	5'UTR;5'UTR;5'UTR		0.91421	0.938367	0.952185	0.577898	0.579895	0.692879		-0.31803
cg06048750	-1.90301	-7.7114	1.24597e-14	4.97226e-12	22.5826	0.267385	KLF6;KLF6;KLF6;KLF6	Body;Body;Body;Body	Island	0.688069	0.657643	0.680929	0.361878	0.315387	0.396141		-0.317745
cg14385566	-1.94034	-7.86269	3.76473e-15	1.56162e-12	23.7361	0.260555	CHRNG	TSS1500		0.756236	0.73083	0.709024	0.423084	0.393396	0.427605		-0.317335
cg11739399	-2.08102	-8.43276	3.3819e-17	1.60297e-14	28.2841	0.236347	IKBKE	3'UTR		0.513769	0.534807	0.516581	0.229389	0.179949	0.204181	IKBKE is a noncanonical I-kappa-B (see MIM 164008) kinase (IKK) that is essential for regulating antiviral signaling	-0.317212
cg04723343	-2.59617	-10.5203	6.99691e-26	5.7605e-23	47.654	0.165376	LRRFIP1;LRRFIP1;LRRFIP1;LRRFIP1;LRRFIP1	Body;Body;Body;Body;Body	S_Shelf	0.902422	0.89203	0.876478	0.627389	0.512418	0.580084	Positively regulates Toll-like receptor (TLR)	-0.317013
cg05718255	-2.0897	-8.4679	2.5029e-17	1.19963e-14	28.5749	0.23493	HMOX1	3'UTR		0.821909	0.821279	0.719778	0.457667	0.437574	0.517309		-0.316805
cg12708287	-1.91133	-7.74511	9.56146e-15	3.85629e-12	22.8377	0.265848	DIO1;DIO1;DIO1;DIO1	TSS1500;TSS1500;TSS1500;TSS1500	S_Shelf	0.740022	0.710015	0.655099	0.367658	0.394286	0.392974		-0.316739
cg27254661	-1.96924	-7.9798	1.46769e-15	6.28062e-13	24.6445	0.255387	SPR	Body	S_Shelf	0.572942	0.556483	0.555075	0.263807	0.237914	0.234075		-0.316234
cg14321269	-2.03136	-8.23149	1.85189e-16	8.30969e-14	26.6421	0.244625	XAF1;XAF1	TSS1500;TSS1500		0.788654	0.794878	0.745316	0.480717	0.498039	0.401456		-0.316212
cg12658929	-2.74103	-11.1073	1.1625e-28	1.1465e-25	53.8693	0.149578	CARKD	Body	S_Shelf	0.91818	0.907224	0.890986	0.606799	0.526304	0.635011		-0.316092
cg05348852	-1.96111	-7.94686	1.91564e-15	8.14231e-13	24.3876	0.25683	C13orf29	TSS200		0.793212	0.73462	0.663991	0.469099	0.389875	0.384661		-0.316063
cg18566177	-3.52615	-14.2887	2.60869e-46	6.81342e-43	93.4256	0.0868005	SGK1;SGK1;SGK1;SGK1	Body;Body;Body;Body		0.953833	0.956476	0.950031	0.589418	0.609665	0.714569		-0.315563
cg15642468	-2.20905	-8.95156	3.51244e-19	1.90848e-16	32.6997	0.216276	SHROOM3	Body		0.835027	0.849425	0.812146	0.465648	0.498128	0.586154		-0.315556
cg25318579	-1.88395	-7.63417	2.27536e-14	8.92041e-12	22.0024	0.270941				0.687625	0.689219	0.634081	0.370375	0.333361	0.361419		-0.315257
cg22422937	-1.87753	-7.60815	2.78355e-14	1.07898e-11	21.8083	0.272149	SERINC5	Body		0.665223	0.570317	0.599316	0.353482	0.274026	0.262187		-0.315054
cg23903708	-1.92885	-7.81612	5.45454e-15	2.23562e-12	23.3787	0.262638	DNMT3A;DNMT3A;DNMT3A	Body;Body;Body		0.718985	0.723325	0.744389	0.483	0.371126	0.387908		-0.314888
cg02272851	-2.31231	-9.36996	7.27496e-21	4.41527e-18	36.4526	0.201338				0.859671	0.842275	0.860512	0.542313	0.615815	0.45972		-0.31487
cg10842314	-1.9019	-7.70691	1.29056e-14	5.14478e-12	22.5487	0.267591	SH3TC1	Body		0.675033	0.635066	0.736925	0.450702	0.306304	0.34604		-0.314659
cg06224893	-2.38736	-9.6741	3.89632e-22	2.56625e-19	39.2883	0.191132	DNMT3A;DNMT3A;DNMT3A	Body;Body;Body		0.883138	0.771676	0.894394	0.637491	0.223144	0.745716		-0.314286
cg02138124	-2.60694	-10.5639	4.40073e-26	3.68721e-23	48.1041	0.164147	EIF4EBP1	Body		0.906936	0.880662	0.892763	0.557056	0.540442	0.640795		-0.314022
cg05439368	-2.26928	-9.19561	3.73762e-20	2.16105e-17	34.8679	0.207433	TRIM69;TRIM69	TSS1500;TSS1500		0.458689	0.477546	0.464349	0.17671	0.128596	0.153563		-0.313905
cg26608667	-1.98798	-8.05571	7.91347e-16	3.42508e-13	25.2404	0.252092	ZFAND2A	Body	N_Shelf	0.759469	0.77852	0.759704	0.488705	0.477964	0.389332		-0.313897
cg07960691	-2.21986	-8.99535	2.36002e-19	1.28972e-16	33.0844	0.214662	BAIAP2;BAIAP2;BAIAP2;BAIAP2	Body;Body;Body;Body		0.859086	0.826535	0.823448	0.490412	0.422839	0.654284		-0.313845
cg07504977	-2.43996	-9.88725	4.74371e-23	3.3024e-20	41.3295	0.184289			N_Shelf	0.461303	0.385539	0.463686	0.142474	0.123875	0.102996		-0.313727
cg04857054	-2.4641	-9.98505	1.77802e-23	1.27049e-20	42.2811	0.181231	ANPEP	5'UTR	N_Shelf	0.884467	0.887618	0.856068	0.551607	0.544697	0.591415	The latter enzyme was thought to be involved in the	-0.313478
cg22519102	-1.96711	-7.97114	1.57429e-15	6.72158e-13	24.5769	0.255765	CUL4A;CUL4A	Body;Body	N_Shore	0.742147	0.762013	0.784012	0.457705	0.430815	0.461091	metabolism of regulatory peptides by diverse cell types, including small intestinal and renal tubular epithelial	-0.312854
cg16943019	-1.92773	-7.8116	5.65404e-15	2.31488e-12	23.3441	0.262842	RYK;RYK	Body;Body		0.705078	0.751609	0.761102	0.425327	0.420549	0.433572	cells, macrophages,	-0.31278
cg19344545	-2.15224	-8.72134	2.75478e-18	1.41174e-15	30.7077	0.224963			Island	0.827814	0.839237	0.793967	0.504001	0.445345	0.573341		-0.312777
cg09317128	-1.85411	-7.51326	5.77339e-14	2.19084e-11	21.1058	0.276603	TMEM165	Body	S_Shelf	0.632115	0.654075	0.68559	0.351623	0.350134	0.334414		-0.31187
cg24897320	-1.87714	-7.60659	2.81734e-14	1.08985e-11	21.7967	0.272222	CYB561D1;CYB561D1;CYB561D1;CYB561D1;CYB561D1	3'UTR;3'UTR;3'UTR;3'UTR;3'UTR		0.618558	0.67073	0.572201	0.349734	0.296036	0.280236		-0.311828
cg13157980	-2.54877	-10.3282	5.27638e-25	4.18041e-22	45.6932	0.170901	EIF2C2;EIF2C2	Body;Body		0.384045	0.446631	0.423138	0.120233	0.109602	0.089959		-0.31134
cg08629267	-3.26165	-13.2169	7.0798e-40	1.28905e-36	78.9924	0.104267	ESPNL	Body		0.94344	0.950233	0.940538	0.574443	0.554742	0.772055		-0.31099
cg19323059	-1.83292	-7.42739	1.10878e-13	4.10873e-11	20.4776	0.280696	LOC285954;LOC285954	Body;Body	S_Shelf	0.638748	0.656062	0.648994	0.383272	0.341836	0.286105		-0.310863
cg08127462	-2.09146	-8.47504	2.35404e-17	1.13424e-14	28.6341	0.234643	S100A5	TSS200		0.54098	0.502787	0.460456	0.226273	0.163208	0.182937		-0.310602
cg23716690	-2.05688	-8.33491	7.7685e-17	3.56396e-14	27.4809	0.240336	KIF1B;KIF1B	Body;Body		0.777625	0.787698	0.826456	0.569953	0.546451	0.343805		-0.310523
cg03564228	-1.91794	-7.7719	7.74109e-15	3.13547e-12	23.0413	0.264632				0.762507	0.713428	0.749622	0.4585	0.380334	0.45524		-0.310494
cg11823034	-1.86319	-7.55003	4.35647e-14	1.66484e-11	21.3769	0.274869				0.709106	0.695432	0.657156	0.349247	0.362269	0.419319		-0.310286
cg14426167	-2.28479	-9.25845	2.0793e-20	1.22658e-17	35.4356	0.205216	SSH2	Body		0.4675	0.444045	0.448605	0.154501	0.132913	0.142251		-0.310162
cg00291054	-2.6282	-10.65	1.75089e-26	1.51277e-23	48.9989	0.161746	ATMIN	Body	S_Shelf	0.893815	0.89993	0.902849	0.618536	0.531548	0.616394		-0.310039
cg02183564	-1.90683	-7.7269	1.10335e-14	4.42641e-12	22.6998	0.266677	CCDC146	Body		0.613309	0.598146	0.524129	0.281618	0.304225	0.220411		-0.309776
cg07637837	-1.8921	-7.66721	1.75989e-14	6.9644e-12	22.2499	0.269414	MBP;MBP	5'UTR;5'UTR	Island	0.559498	0.616168	0.588232	0.306866	0.223141	0.305431		-0.309487
cg00874032	-1.84347	-7.47013	8.02032e-14	3.01629e-11	20.7894	0.278651				0.664099	0.657624	0.62769	0.337719	0.319647	0.363718		-0.309443
cg26229895	-2.18137	-8.83936	9.64667e-19	5.08113e-16	31.7224	0.220467	TRIM39;TRIM39	Body;Body		0.838442	0.849254	0.81064	0.49287	0.527865	0.549851		-0.30925
cg23731826	-1.8824	-7.62789	2.38908e-14	9.34689e-12	21.9555	0.271232				0.613923	0.652924	0.517012	0.322839	0.276663	0.256748		-0.309203
cg17074014	-2.23169	-9.04328	1.52388e-19	8.40048e-17	33.5076	0.21291	ITGAE;ITGAE	1stExon;5'UTR		0.511364	0.537626	0.423366	0.289898	0.158368	0.0969813		-0.309036
cg26165146	-2.18006	-8.83406	1.01154e-18	5.30588e-16	31.6765	0.220667	ARNTL2	TSS1500	N_Shore	0.484462	0.416183	0.518989	0.198456	0.159584	0.134529		-0.309021
cg16039142	-1.86383	-7.55263	4.27041e-14	1.6336e-11	21.3961	0.274747				0.704045	0.663827	0.741296	0.414945	0.374242	0.393747		-0.308744
cg13079571	-1.96276	-7.95352	1.81536e-15	7.72476e-13	24.4395	0.256538	TRIM39;TRIM39	Body;Body	S_Shelf	0.784224	0.759243	0.76369	0.452899	0.436954	0.491451		-0.308618
cg24652919	-2.1229	-8.60246	7.8171e-18	3.88001e-15	29.6994	0.229584	HCFC1R1;HCFC1R1;HCFC1R1;THOC6;THOC6	Body;Body;Body;TSS1500;TSS1500	N_Shore	0.825667	0.833423	0.80279	0.510423	0.486546	0.540295		-0.308206
cg15867307	-2.45031	-9.9292	3.1177e-23	2.20694e-20	41.7365	0.182971				0.907654	0.876646	0.85067	0.681879	0.555074	0.476044		-0.307324
cg02222170	-2.06875	-8.38304	5.16657e-17	2.40375e-14	27.8748	0.238365				0.817673	0.81212	0.795395	0.449689	0.459257	0.594278		-0.307321
cg11760395	-1.84446	-7.47415	7.77873e-14	2.93126e-11	20.8188	0.27846				0.713046	0.594927	0.594621	0.30517	0.290454	0.385745		-0.307075
cg20198611	-2.12096	-8.59457	8.37337e-18	4.14524e-15	29.633	0.229895	RXRB	Body	S_Shelf	0.830985	0.837743	0.792472	0.54655	0.497037	0.496493		-0.30704
cg21728101	-2.52246	-10.2215	1.59377e-24	1.20959e-21	44.6206	0.174046	MAD1L1;MAD1L1;MAD1L1	Body;Body;Body	S_Shore	0.43037	0.230256	0.56852	0.114761	0.0892272	0.104254		-0.306968
cg02207219	-1.99798	-8.09625	5.67622e-16	2.48229e-13	25.561	0.25035	TRIM31	TSS200		0.791026	0.821984	0.751967	0.540179	0.43216	0.472194		-0.306814
cg05944260	-2.07666	-8.41505	3.9338e-17	1.85527e-14	28.1381	0.237063	SPOCD1	Body		0.833702	0.823006	0.766139	0.542643	0.437933	0.522074		-0.306732
cg16695253	-1.94929	-7.89894	2.81661e-15	1.18258e-12	24.0159	0.258944	BANP;BANP	Body;Body		0.49009	0.615767	0.493316	0.2356	0.210526	0.232891		-0.306719
cg19033438	-2.49654	-10.1165	4.68325e-24	3.43724e-21	43.575	0.177201	RXRB	Body	S_Shelf	0.882864	0.900517	0.879159	0.67695	0.574623	0.491191		-0.306592
cg01979352	-2.02327	-8.19874	2.43284e-16	1.0865e-13	26.3787	0.245999	RGS16	3'UTR	N_Shelf	0.804516	0.819841	0.752276	0.498471	0.466186	0.493307		-0.306223
cg22610434	-1.90358	-7.71373	1.22345e-14	4.88752e-12	22.6002	0.267279	CD1C	1stExon		0.740412	0.742418	0.753396	0.387435	0.410522	0.519684	The CD1 proteins	-0.306195
cg03732014	-2.1437	-8.68672	3.73762e-18	1.88732e-15	30.4127	0.226299	BACH1;BACH1;BACH1	5'UTR;TSS1500;5'UTR		0.475921	0.482528	0.469868	0.206078	0.164244	0.139949	mediate the presentation of primarily lipid and glycolipid antigens of self or microbial origin to T cells	-0.306016
cg21646082	-1.83923	-7.45295	9.13752e-14	3.41273e-11	20.6638	0.279471	CCDC21	3'UTR	N_Shelf	0.688373	0.595061	0.705706	0.391644	0.28567	0.395125		-0.305567
cg11327408	-1.82337	-7.3887	1.48418e-13	5.43597e-11	20.197	0.282559	TRIM39;TRIM39	Body;Body	S_Shelf	0.674656	0.674414	0.645577	0.412194	0.357429	0.309249		-0.305259
cg14294859	-2.04278	-8.27778	1.25696e-16	5.68054e-14	27.0162	0.242696	SLC25A25;SLC25A25;SLC25A25;SLC25A25	Body;Body;Body;5'UTR		0.675674	0.70884	0.322448	0.335573	0.342898	0.112908		-0.305195
cg00302083	-1.8697	-7.57641	3.55638e-14	1.36736e-11	21.5723	0.273631				0.630345	0.605224	0.608194	0.441233	0.252617	0.234622		-0.305097
cg07813495	-1.82824	-7.40842	1.27943e-13	4.72259e-11	20.3399	0.281608	ZC3H12A	Body		0.604165	0.628581	0.627374	0.369226	0.295917	0.281139		-0.304613
cg15759721	-2.23433	-9.054	1.38133e-19	7.6593e-17	33.6027	0.212519	MIR21	Body		0.856488	0.848128	0.849181	0.477524	0.509295	0.653286		-0.304564
cg14553895	-1.8892	-7.65543	1.92894e-14	7.60162e-12	22.1615	0.269957	PIK3CA	5'UTR		0.595391	0.525393	0.516995	0.263304	0.296712	0.165814		-0.303983
cg14066298	-2.66589	-10.8028	3.35575e-27	3.06234e-24	50.603	0.157575	TRIM39;TRIM39	Body;Body	S_Shelf	0.900096	0.904101	0.912332	0.597368	0.573359	0.63398		-0.303941
cg26852712	-2.41023	-9.76678	1.56817e-22	1.05299e-19	40.1704	0.188125	COL18A1;COL18A1;COL18A1	Body;Body;Body	Island	0.866381	0.885577	0.889554	0.698383	0.383254	0.6481		-0.303925
cg02099877	-1.81057	-7.33681	2.18954e-13	7.91231e-11	19.823	0.285078	NCEH1;NCEH1;NCEH1;NCEH1	5'UTR;Body;Body;5'UTR		0.591127	0.611641	0.626643	0.336254	0.307675	0.273721	May be responsible for cholesterol ester hydrolysis in macrophages,	-0.30392
cg04286932	-2.49801	-10.1225	4.40782e-24	3.24767e-21	43.6338	0.177021	ITPK1;ITPK1;ITPK1	Body;Body;Body		0.895925	0.882264	0.887395	0.579111	0.534036	0.640852		-0.303862
cg09930712	-2.65319	-10.7513	5.86947e-27	5.2925e-24	50.0601	0.158968	CREB5;CREB5;CREB5;CREB5	Body;Body;Body;Body		0.918207	0.902216	0.892306	0.590729	0.546995	0.663461		-0.303848
cg24721647	-2.35975	-9.56223	1.15573e-21	7.33496e-19	38.2347	0.194824	ACSL1	5'UTR	S_Shelf	0.868032	0.87927	0.866934	0.639249	0.516956	0.546821		-0.303737
cg01115923	-2.41595	-9.78994	1.24751e-22	8.45169e-20	40.3922	0.187382	KIFC3;KIFC3;KIFC3	Body;Body;Body	N_Shore	0.882027	0.88785	0.863746	0.624585	0.548391	0.549436		-0.303737
cg07083941	-1.8395	-7.45406	9.06098e-14	3.38748e-11	20.6719	0.279418	BACH1;BACH1	5'UTR;5'UTR	S_Shelf	0.702786	0.74773	0.69972	0.451	0.419901	0.368394		-0.303647
cg07706695	-1.97048	-7.98479	1.40957e-15	6.03874e-13	24.6835	0.255169				0.818995	0.793715	0.714499	0.470607	0.521975	0.424863		-0.303255
[truncated: 1,817 more rows]

## Sheet: Hypo iMAC-mMAC
ID	logFC	t	P,Value	adj,P,Val	B	FC	UCSC_REFGENE_NAME	UCSC_REFGENE_GROUP	RELATION_TO_UCSC_CPG_ISLAND	Mi,1	Mi,2	Mi,3	Mm,1	Mm,2	Mm,3	Descript	diff b values
[truncated: 21 more rows]

[truncated: 4 more sheets: Hyper MO-iDC, Hyper iDC-mDC, Hyper MO-iMAC, Hyper iMAC-mMAC]
