# Supplementary material for: IL-4 orchestrates STAT6-mediated DNA demethylation leading to dendritic cell differentiation
Source: Genome Biol. 2016 Jan 13;17:4. doi: 10.1186/s13059-015-0863-2 (PMC4711003; doi:10.1186/s13059-015-0863-2)
Supplement: Additional file 6: — Relationship between methylation and expression changes in MAC and DC differentiation. “Poised” genes are those undergoing DNA methylation changes at the differentiation stage and expression changes only at the activation stage. (XLSX 640 kb) [file 13059_2015_863_MOESM6_ESM.xlsx]

## Sheet: MO-to-iDC-specific
							Additional File 6. Relationship between Methylation and Expression Changes in MAC and DC differentiation. 'Poised' genes are those undergoing DNA methylation changes at the differentiation stage and expression changes only at the activation stage
							EXPRESSION								HYPOMETILACION
							MO-iDC		IDC-mDC		MO-iMAC		iMAC-mMAC		MO-iDC		MO-iMAC
PROBE ID	CpG ID	SYMBOL	logFC	adj.P.Val	logFC.meth	adj.P.Val.meth	logFC	adj.P.Val	logFC	adj.P.Val	logFC	adj.P.Val	logFC	adj.P.Val	logFC	adj.P.Val	logFC	adj.P.Val
11755152_a_at	cg13570892	DUOX1	4.32015	6.38761e-06	-2.61981	5.22313e-11	4.32015	7.46998e-06	-1.13756	0.00471368			0.903731	0.00124817	-2.61981	5.22313e-11
11721304_at	cg27624753	RAMP1	4.00594	6.38761e-06	-1.3706	1.38663e-06	4.00594	7.74558e-06					1.43525	0.000350054	-1.3706	1.38663e-06
11719246_a_at	cg01238044	GSTT1	4.07894	6.38761e-06	-1.16436	0.0390391	4.07894	7.75528e-06	-3.44629	0.00103855	0.751873	0.00639943	-0.715299	0.00194458	-1.16436	0.0390391
11719599_a_at	cg12240358	HOMER2	4.26576	6.50231e-06	-1.2465	8.66271e-06	4.26576	7.8113e-06			0.759246	0.0103884			-1.2465	8.66271e-06
11729462_a_at	cg06470149	CTNS	3.85309	6.95375e-06	-1.05116	0.000149829	3.85309	7.94474e-06	-1.66057	0.000545561	3.1641	0.000399232	-2.19672	2.74181e-05	-1.05116	0.000149829
11757854_s_at	cg13857169	PLEKHA5	3.79505	7.6403e-06	-1.047	0.00104858	3.79505	8.14899e-06					2.18265	0.000211746	-1.047	0.00104858
11725898_s_at	cg00408773	TAL1	4.05589	8.23191e-06	-1.0167	0.000192095	4.05589	8.70859e-06	-3.78228	5.02808e-05					-1.0167	0.000192095
11750361_a_at	cg26883963	SLAMF1	3.67344	1.06018e-05	-4.02978	1.80302e-14	3.67344	1.07733e-05			2.35224	0.00650871	2.4154	0.000432163	-4.02978	1.80302e-14
11740108_a_at	cg06287140	BCL7A	2.88196	1.34081e-05	-1.23902	0.00026465	2.88196	1.22386e-05							-1.23902	0.00026465
11719608_a_at	cg15925478	BCAR3	3.16291	1.41505e-05	-1.1214	7.17381e-05	3.16291	1.29883e-05	-1.77713	0.000168799	0.95592	0.00856913			-1.1214	7.17381e-05	-1.61952	1.5401e-08
11751165_a_at	cg19628333	RBMS2	2.49632	4.08391e-05	-1.80354	2.50794e-07	2.49632	3.3018e-05	-2.95949	0.00281028					-1.80354	2.50794e-07
11716940_a_at	cg15241074	TRIB2	2.77615	2.77526e-05	-2.97415	9.43315e-13	2.77615	2.44426e-05	-2.41377	0.000654784	0.446534	0.027444			-2.97415	9.43315e-13	-3.17212	1.3321e-34
11744415_s_at	cg15998761	MFSD6	2.34262	3.1152e-05	-1.7455	1.264e-07	2.34262	2.58857e-05	-1.70975	0.00110369	1.68659	0.00113053	-0.943199	0.00354248	-1.7455	1.264e-07
11732757_a_at	cg08629267	ESPNL	3.2319	4.21022e-05	-3.9025	1.50286e-14	3.2319	3.4457e-05	-2.28194	0.000399325			0.658372	0.00315877	-3.9025	1.50286e-14	-3.26165	1.28905e-36
11724222_at	cg13176070	YIPF4	2.21095	4.31652e-05	-1.02073	0.00120388	2.21095	3.52558e-05			1.58826	0.000548177			-1.02073	0.00120388
11723044_at	cg08618463	SMAD1	2.31542	4.93094e-05	-1.73929	1.90096e-08	2.31542	3.97997e-05	-1.40704	0.000635185	0.739987	0.00529344			-1.73929	1.90096e-08	-1.87141	1.2988e-11
11718640_at	cg27254661	SPR	2.99717	5.51756e-05	-1.47783	4.25471e-07	2.99717	4.47554e-05	-1.40799	0.000423309	3.14591	0.000153918	-1.25165	0.000147065	-1.47783	4.25471e-07	-1.96924	6.28062e-13
11756522_a_at	cg03319070	SCARB1	2.29739	5.86355e-05	-1.80399	7.65595e-09	2.29739	4.71046e-05	-1.74155	0.0168708	0.702609	0.0251174	-1.14678	0.0026576	-1.80399	7.65595e-09	-2.05782	3.46122e-14
11729033_at	cg06442240	ITPRIPL2	3.20146	6.17374e-05	-1.08225	9.34369e-05	3.20146	4.97146e-05			2.31635	0.00105306			-1.08225	9.34369e-05
11729241_at	cg25194194	SLC35E3	2.00224	6.64336e-05	-1.9419	1.04516e-08	2.00224	5.23537e-05			1.15593	0.0127334	0.912969	0.00549783	-1.9419	1.04516e-08
11756817_a_at	cg00104562	FCER2	4.15571	7.29288e-05	-1.00362	0.000379358	4.15571	5.90076e-05	-1.62774	0.00456059					-1.00362	0.000379358	-1.59667	2.7935e-08
11755448_s_at	cg14189116	CAPRIN2	1.69997	7.30517e-05	-1.16936	4.06808e-05	1.69997	5.72752e-05	-1.13646	0.00110861	0.828815	0.0120927			-1.16936	4.06808e-05	-2.89815	9.21236e-29
11719679_a_at	cg25132536	EPN2	2.10217	0.000125325	-1.40751	1.86297e-06	2.10217	0.000103838	-1.95391	0.000682741					-1.40751	1.86297e-06
11723338_a_at	cg11598720	PDGFC	1.86985	7.50153e-05	-1.93795	3.9237e-09	1.86985	5.95292e-05			1.48777	0.000566659			-1.93795	3.9237e-09
11720354_a_at	cg14215105	INTS3	1.91643	7.55558e-05	-2.44076	4.08047e-11	1.91643	6.06848e-05	-1.32293	0.00305541	0.915614	0.00598288	-0.854017	0.0172082	-2.44076	4.08047e-11	-2.56034	2.58315e-22
11754845_a_at	cg10833066	FAM109A	2.00768	7.67739e-05	-1.31313	4.2075e-06	2.00768	6.2136e-05	-3.33798	5.02808e-05	1.37302	0.000827128	-2.33137	1.4524e-05	-1.31313	4.2075e-06
11732415_s_at	cg26648185	TIAM1	1.66084	7.83878e-05	-1.45777	7.10277e-07	1.66084	6.28382e-05					-2.19346	0.00048014	-1.45777	7.10277e-07	-1.1563	0.00048755
11725172_a_at	cg16681516	DMWD	1.75409	8.48124e-05	-1.45121	9.85261e-07	1.75409	6.86422e-05	-1.6886	0.000235388					-1.45121	9.85261e-07	-1.39029	4.03917e-06
11754394_a_at	cg05987787	SYNJ2	2.7565	9.1727e-05	-1.21272	1.25694e-05	2.7565	7.60795e-05	-2.12604	0.000847841	1.83408	0.00291784	-1.6543	0.000623599	-1.21272	1.25694e-05
11753871_a_at	cg20091384	GNG7	2.03725	9.41072e-05	-2.84138	6.45412e-12	2.03725	7.78882e-05	-2.22729	0.00571747					-2.84138	6.45412e-12	-2.56998	1.72546e-22
11727674_at	cg08164233	RFXAP	2.08749	9.41072e-05	-1.48039	4.29328e-07	2.08749	7.81666e-05	-0.960367	0.0309374					-1.48039	4.29328e-07	-1.41924	2.09336e-06
11756897_x_at	cg13849419	TJP2	1.61021	0.000112813	-1.19766	3.58626e-05	1.61021	9.15392e-05							-1.19766	3.58626e-05
11726585_at	cg16608731	PIPOX	2.60101	0.000103613	-1.96433	2.4677e-09	2.60101	8.5722e-05	-1.75622	0.000841727	0.930464	0.0187728	0.835828	0.00611145	-1.96433	2.4677e-09	-2.50995	2.00159e-21
11719701_s_at	cg22223119	FARP1	1.90601	0.000639273	-1.16309	0.00761555	1.90601	0.000551457							-1.16309	0.00761555	-1.90727	4.36967e-12
11743388_a_at	cg09203880	NAGPA	2.13132	0.000106701	-4.1032	1.4757e-15	2.13132	8.7981e-05	-1.54961	0.00118971			-0.752797	0.00247085	-4.1032	1.4757e-15	-2.80399	7.00489e-27
11715933_a_at	cg16751493	PPP1R7	1.60934	0.00010926	-1.86334	4.777e-09	1.60934	8.8247e-05	-0.947948	0.00811631	0.884828	0.0024193	-0.99687	0.000653905	-1.86334	4.777e-09
11721036_at	cg19207017	SUFU	2.29396	0.00010966	-2.84389	8.78589e-13	2.29396	9.11352e-05	-1.88699	0.000848329	0.888129	0.00389386	-0.898157	0.00194951	-2.84389	8.78589e-13	-3.08084	1.36822e-32
11737303_a_at	cg18999185	ACOX3	1.66361	0.00011515	-2.27544	1.47274e-10	1.66361	9.41588e-05	0.778196	0.0127775	1.5472	0.0019402			-2.27544	1.47274e-10
11720187_a_at	cg03138446	SLC27A3	2.33178	0.00012194	-1.93161	3.54723e-09	2.33178	0.000100655	-3.24487	0.000206855	1.82287	0.00104866	-1.67961	0.000157906	-1.93161	3.54723e-09
11725429_at	cg18030943	LAMP3	4.95051	0.000122894	-2.52319	1.40703e-11	4.95051	0.000103493	2.31742	0.00358656	2.48615	0.0238698	3.62372	0.000819111	-2.52319	1.40703e-11	-3.81014	3.42045e-50
11744477_x_at	cg25917732	STK32C	2.42996	0.000161873	-1.58622	9.31681e-07	2.42996	0.00013817	-2.25366	0.000110856			-1.67453	7.28592e-05	-1.58622	9.31681e-07	-1.92592	2.4433e-12
11726711_x_at	cg00194780	PFAS	1.8759	0.000150625	-2.24871	8.58808e-11	1.8759	0.00012462	-1.27597	0.0114996	2.331	0.000645497	-3.37829	1.43214e-05	-2.24871	8.58808e-11
11723637_s_at	cg06617449	C11orf58	1.36006	0.000150625	-1.50485	5.78975e-06	1.36006	0.000121809			1.44564	0.00112076			-1.50485	5.78975e-06
11739525_at	cg02524983	LPP	1.68859	0.000153744	-5.67859	4.77966e-17	1.68859	0.000127205	-1.27148	0.00837003	0.579617	0.0154229			-5.67859	4.77966e-17	-5.74591	9.03061e-115
11744506_a_at	cg09530650	KLHL3	3.48557	0.000160803	-1.79884	1.14903e-08	3.48557	0.000138074							-1.79884	1.14903e-08	-2.27646	1.66841e-17
11721286_at	cg05041265	PREP	1.43347	0.000162063	-1.00805	0.000245349	1.43347	0.000135808			1.47821	0.00214472	-1.1669	0.00120754	-1.00805	0.000245349
11741017_s_at	cg20229025	AP2A2	1.43413	0.000162063	-1.42759	1.39455e-06	1.43413	0.000135808	-1.48466	0.000548096					-1.42759	1.39455e-06
11724759_s_at	cg18079499	CALM1	1.87333	0.000167428	-1.10648	0.000208451	1.87333	0.000144762			1.88233	0.000605299			-1.10648	0.000208451
11760536_a_at	cg24495350	HEXA	1.50212	0.00128728	-2.42352	2.2734e-11	1.50212	0.00112783	-2.72474	0.000299034					-2.42352	2.2734e-11	-2.97674	2.27269e-30
11729561_a_at	cg26529655	AHRR	4.17327	0.0024318	-3.17376	7.19836e-13	4.17327	0.00227998	-1.27014	0.00192589	2.76773	0.0244044			-3.17376	7.19836e-13	-2.42065	7.04947e-20
11755900_a_at	cg03354108	EXT1	1.29567	0.000169049	-1.00245	0.000237116	1.29567	0.000144238	-1.55902	0.030683	0.908752	0.0174637	-2.44367	0.000225674	-1.00245	0.000237116
11749810_s_at	cg02528768	ISYNA1	1.74376	0.000533288	-1.32328	9.93962e-06	1.74376	0.000459353	-1.56747	0.000423309			-0.823468	0.00318217	-1.32328	9.93962e-06	-1.32794	1.58523e-05
11727953_a_at	cg06783197	PACS2	1.40211	0.000178585	-1.10999	0.000144266	1.40211	0.000154086	-1.56923	0.00151523			-0.520923	0.0146448	-1.10999	0.000144266
11758506_s_at	cg10802371	RNF13	1.27489	0.000201211	-1.19569	2.15244e-05	1.27489	0.000173806	-1.34289	0.00200807	0.930604	0.0027601			-1.19569	2.15244e-05
11729338_x_at	cg19380581	PSTPIP2	1.47335	0.000226757	-1.64417	3.5176e-07	1.47335	0.000195164	-2.9666	0.000558992					-1.64417	3.5176e-07	-1.67878	3.18798e-09
11716781_s_at	cg04863679	TBL1XR1	1.31161	0.000530632	-1.42866	3.3001e-06	1.31161	0.000450648	-0.861688	0.0243778	1.08692	0.00746472	-0.898995	0.00517493	-1.42866	3.3001e-06
11716650_a_at	cg00679763	UBE2Z	1.16176	0.000253437	-1.47428	7.92113e-07	1.16176	0.000213155	0.604202	0.0108092	0.742614	0.00697144			-1.47428	7.92113e-07	-1.03812	0.00389675
11754942_x_at	cg12699647	C17orf62	1.3227	0.000259589	-1.61425	9.16883e-08	1.3227	0.000220706	-0.420458	0.0226598	0.793707	0.00754104	0.61396	0.0118501	-1.61425	9.16883e-08	-2.47307	8.86598e-21
11717371_a_at	cg02070740	CHD1L	1.18365	0.000295942	-1.74142	8.78961e-08	1.18365	0.000249467	-1.52492	0.00152285	0.779597	0.00451721	-1.12675	0.000231822	-1.74142	8.78961e-08	-1.68203	2.92095e-09
11742191_a_at	cg12477880	RUNX1	1.59521	0.000284703	-1.01902	0.000358283	1.59521	0.000245613	-0.655806	0.0199551	1.46186	0.00790155			-1.01902	0.000358283
11752979_a_at	cg06082906	ABHD12	1.19017	0.00032692	-1.55728	4.95457e-07	1.19017	0.00027485	-1.07721	0.0202507					-1.55728	4.95457e-07
11731988_a_at	cg00342891	FAM19A3	1.23491	0.00030125	-2.7056	5.05311e-12	1.23491	0.000254845	-1.25536	0.00184337	1.54116	0.0221454	-1.28216	0.00569589	-2.7056	5.05311e-12	-2.79984	8.45391e-27
11758635_s_at	cg04979551	CREBBP	1.57822	0.000362669	-1.59076	5.28544e-07	1.57822	0.000309086	-0.726715	0.0174346	0.784847	0.0162336	-0.654713	0.00747436	-1.59076	5.28544e-07	-1.67864	3.19788e-09
11716047_a_at	cg21547557	C21orf33	1.04462	0.00040575	-3.10814	1.17099e-13	1.04462	0.000333356	-1.14746	0.00401239	0.841973	0.00600984	-1.26041	0.000448227	-3.10814	1.17099e-13	-3.36626	4.87388e-39
11726685_a_at	cg08751971	IRF5	1.17677	0.000428064	-1.2863	7.83113e-06	1.17677	0.00035997	-0.560372	0.0193286					-1.2863	7.83113e-06
11741165_a_at	cg11692181	FAM193A	1.02399	0.000428064	-1.26833	1.14563e-05	1.02399	0.000355907			0.534998	0.027465			-1.26833	1.14563e-05	-2.02665	9.70632e-14
11724881_at	cg01692482	ZNF217	1.20861	0.000432394	-2.6237	1.45235e-11	1.20861	0.000365147					-0.717729	0.00992554	-2.6237	1.45235e-11	-2.06114	3.09961e-14
11737601_a_at	cg12708287	DIO1	1.14419	0.000447653	-1.64463	1.20694e-07	1.14419	0.000375485					0.925388	0.00137867	-1.64463	1.20694e-07	-1.91133	3.85629e-12
11720616_a_at	cg12558090	DNM1	1.0134	0.00046106	-1.20245	0.000398065	1.0134	0.000380678	-1.57649	0.00125244					-1.20245	0.000398065
11745975_a_at	cg11900509	ANXA11	1.04628	0.000479922	-4.67512	1.77057e-15	1.04628	0.000399882	-0.667675	0.0177927	0.646547	0.00828062	-0.962845	0.00224955	-4.67512	1.77057e-15	-3.184	7.35979e-35
11722724_a_at	cg01064979	CSF2RB	1.30354	0.000911129	-1.09526	0.000460136	1.30354	0.000780785					0.983865	0.0112747	-1.09526	0.000460136	-1.21238	0.000167012
11737537_at	cg27512513	SAMD12	1.26875	0.000479922	-1.57746	1.95422e-07	1.26875	0.000406624	-1.05595	0.000833502					-1.57746	1.95422e-07	-1.39906	3.32079e-06
11719031_at	cg08301518	PIP5K1C	1.09906	0.000479922	-1.41899	1.90143e-06	1.09906	0.000403266			0.839329	0.0155997			-1.41899	1.90143e-06	-1.2972	3.02417e-05
Supp. Table 3: Supplementary Table 3. List of genes with an inverse relationship between DNA methylation and expression changes, for both DNA methylation and expression data
11716993_a_at	cg07260017	CSF1R	1.30301	0.000547728	-3.811	3.48118e-15	1.30301	0.000466794	-3.80587	0.00370472	0.960333	0.00711433	-1.09078	0.000536623	-3.811	3.48118e-15	-3.84536	4.03593e-51
11755237_a_at	cg08438690	PPM1M	1.16168	0.000586	-1.11276	0.000124599	1.16168	0.000497581	-1.35212	0.000587099	0.639017	0.0168984	-1.5284	0.000187912	-1.11276	0.000124599	-1.24169	9.31978e-05
11748413_s_at	cg25406518	DDB1	1.05466	0.000616811	-1.08849	0.000100777	1.05466	0.000518232	-0.941637	0.0179337	0.960001	0.00212043	-1.13674	0.000451789	-1.08849	0.000100777	-2.165	9.06477e-16
11748915_a_at	cg16587265	GPT	1.22357	0.000680646	-3.6112	7.61904e-15	1.22357	0.000573092	-1.02831	0.00172711					-3.6112	7.61904e-15	-3.48535	6.79108e-42
11715809_a_at	cg06082906	PYGB	1.01837	0.000692235	-1.55728	4.95457e-07	1.01837	0.000578131			0.69318	0.00577237			-1.55728	4.95457e-07
11744485_a_at	cg10426084	WDR81	1.35177	0.000700667	-5.29051	3.0127e-17	1.35177	0.00059695	-1.01284	0.00217882			-0.790977	0.00379101	-5.29051	3.0127e-17	-5.0766	1.80697e-89
11722578_a_at	cg01429558	LEPRE1	1.40927	0.000737412	-4.2559	3.56288e-15	1.40927	0.000631244	-0.781602	0.00445456	0.936927	0.0148003			-4.2559	3.56288e-15	-3.89052	2.67535e-52
11758167_s_at	cg02960777	PHTF2	1.39102	0.000797337	-2.30589	1.8484e-10	1.39102	0.000685979	-1.88101	0.000442984	0.977956	0.00329099	-1.57034	7.34774e-05	-2.30589	1.8484e-10	-2.39831	1.67893e-19
11745346_a_at	cg09423066	C15orf27	1.18202	0.000789019	-1.82541	7.62583e-09	1.18202	0.000672818			0.748656	0.0066412			-1.82541	7.62583e-09
11743661_a_at	cg08535978	MBNL1	1.03571	0.000846559	-1.22764	1.63254e-05	1.03571	0.000717043							-1.22764	1.63254e-05	-2.00953	1.69816e-13
11727852_x_at	cg11890639	TEX264	1.00999	0.00155562	-1.05433	0.000181468	1.00999	0.00136414	-0.999804	0.00207428	0.769477	0.00875148	-0.598565	0.00932637	-1.05433	0.000181468	-1.03146	0.00435087
11742095_a_at	cg04003327	SCLY	1.19053	0.00106866	-3.5174	1.3704e-12	1.19053	0.000920232	-0.872084	0.00988105			-1.29075	0.00210356	-3.5174	1.3704e-12	-2.83321	1.84887e-27
11747637_a_at	cg08726522	ST5	1.03538	0.00111175	-1.03311	0.000573954	1.03538	0.000950278			0.771051	0.00472617	2.77209	8.81286e-05	-1.03311	0.000573954
11743394_a_at	cg08824384	AIG1	2.06065	0.00125981	-1.76306	2.18339e-08	2.06065	0.00111165	-2.57004	0.00146893					-1.76306	2.18339e-08	-1.20339	0.000198841
11754538_x_at	cg18428707	SLC9A5	1.06621	0.00134264	-1.1014	0.000128465	1.06621	0.00116204	-1.06584	0.00296618					-1.1014	0.000128465
11731276_x_at	cg16626670	CLEC4G	1.70001	0.00164988	-1.13203	0.000413327	1.70001	0.00148387	-2.9102	0.00302461					-1.13203	0.000413327
11719501_a_at	cg04202511	NFATC3	1.15061	0.00144734	-2.19011	7.17292e-09	1.15061	0.0012797	-1.76982	0.00031757	0.625909	0.0140414	-1.27735	0.000209472	-2.19011	7.17292e-09	-2.25407	3.76886e-17
11733401_s_at	cg16582732	TMEM201	1.0376	0.00149301	-1.1355	0.000125992	1.0376	0.00131341	-1.52192	0.000329052	0.588613	0.0100539	-1.11634	0.000316547	-1.1355	0.000125992	-1.01059	0.00614637
11738629_a_at	cg24187645	ACPL2	1.04525	0.00188249	-2.32854	5.41249e-11	1.04525	0.00169565	1.64045	0.000958833	-1.0804	0.00175848	2.01618	0.000294937	-2.32854	5.41249e-11	-2.60936	3.34292e-23
11744238_at	cg17514665	SERPINF2	1.06763	0.00202917	-2.99461	4.14346e-13	1.06763	0.00184186	-0.902569	0.0175397					-2.99461	4.14346e-13	-4.73872	7.01036e-78
11740739_a_at	cg14030904	ZC3H12D	1.2613	0.00206883	-1.04286	0.000129573	1.2613	0.00189922							-1.04286	0.000129573	-1.5161	2.10586e-07
11741625_a_at	cg16887070	SLC22A23	1.20348	0.00245901	-1.31202	4.40735e-06	1.20348	0.00228542	1.71408	0.00235237	0.515682	0.0254065	0.94718	0.00245358	-1.31202	4.40735e-06	-2.23481	7.54761e-17
11716773_s_at	cg01582937	SORBS3	1.16613	0.00265996	-1.18452	0.000102452	1.16613	0.00248722			0.84943	0.0115471	-0.675016	0.0192101	-1.18452	0.000102452	-1.53786	1.23353e-07
11739520_a_at	cg18205787	CHID1	1.10455	0.0033054	-3.06094	4.86747e-12	1.10455	0.00315179	-1.67852	0.00042946	0.701831	0.0159009	-1.25582	0.000265493	-3.06094	4.86747e-12	-1.67516	3.5097e-09
11737570_at	cg21217846	S100A5	1.2257	0.00355778	-4.64176	5.22046e-16	1.2257	0.00341179	-1.41181	0.00330543					-4.64176	5.22046e-16	-5.1892	1.6417e-93
11753537_a_at	cg03686067	CCDC102B	1.3744	0.0039478	-1.05562	0.000153989	1.3744	0.00381001	-0.826097	0.0225068	3.77385	0.000202192	-2.36567	2.0694e-05	-1.05562	0.000153989
11748060_a_at	cg24441324	ADAMTSL4	1.30855	0.00434429	-4.723	1.78916e-15	1.30855	0.00421465	-0.831118	0.00627229					-4.723	1.78916e-15	-4.34356	2.48797e-65
11728039_s_at	cg01636591	CCL8	2.24466	0.00488768	-1.33555	1.22894e-05	2.24466	0.00478525			4.1157	0.000389822	2.734	0.000537157	-1.33555	1.22894e-05
11725804_a_at	cg20556702	C21orf91	1.23372	0.00780287	-2.06921	4.49035e-05	1.23372	0.00764424			0.962371	0.0253019			-2.06921	4.49035e-05	-1.77031	2.52757e-10
11722960_a_at	cg24897320	CYB561D1	1.2739	0.0084329	-1.47451	3.7142e-07	1.2739	0.00828473	-0.899522	0.00785658			-0.781105	0.00674083	-1.47451	3.7142e-07	-1.87714	1.08985e-11
							Sheet 1: Genes that are hypomethylated and upregulated in DC differentiation, but not present an inverse relationship in macrophages.
							Sheet 2: Genes that are hypomethylated and upregulated in MAC differentiation, but not present an inverse relationship in dendritic cells.
							Sheet 3: Genes that are hypomethylated and upregulated in both DC and MAC differentiation.
							Sheet 4: Genes that are hypomethylated in DC differentiation and are upregulated during DC maturation. Those genes whose change from MO-iDC was greater than MO-mDC were eliminated. This list include genes whose inverse relationship of methylation and expression occurred exclusively in DC but not in MAC.
							Sheet 5: Genes that are hypomethylated in MAC differentiation and are upregulated during MAC maturation. Those genes whose change from MO-iMAC was greater than MO-mMAC were eliminated. This list include genes whose inverse relationship of methylation and expression occurred exclusively in MAC but not in DC.
							Sheet 6:Genes that are hypomethylated in DC and MAC differentiation and are upregulated during DC and MAC maturation. Those genes whose change from MO-immature was greater than MO-mature were eliminated.

## Sheet: Mo-to-iMAC-specific
							EXPRESSION								HYPOMETILACION
							MO-iDC		IDC-mDC		MO-iMAC		iMAC-mMAC		MO-iDC		MO-iMAC
PROBE ID	CpG ID	SYMBOL	logFC	adj.P.Val	logFC.meth	adj.P.Val.meth	logFC	adj.P.Val	logFC	adj.P.Val	logFC	adj.P.Val	logFC	adj.P.Val	logFC	adj.P.Val	logFC	adj.P.Val
11718982_s_at	cg07778180	CCL4L1	5.19304	9.02853e-05	-2.29172	9.52844e-18	3.8725	1.64852e-05			5.19304	9.47826e-05					-2.29172	9.52844e-18
11722355_s_at	cg17576603	DAB2	4.75234	9.02853e-05	-2.34629	1.22591e-18	3.97229	7.94474e-06	-3.79079	0.00115935	4.75234	9.55666e-05	-1.38718	0.000250448			-2.34629	1.22591e-18
11730551_a_at	cg03018634	STAC	4.83737	0.000117318	-1.53046	1.48376e-07	3.19877	0.000209608	-2.39495	0.00373584	4.83737	0.000135249	-2.54521	1.35037e-05			-1.53046	1.48376e-07
11739739_a_at	cg16510070	IL21R	4.07873	0.000117318	-1.09602	0.00144475	2.71175	3.0166e-05	1.4003	0.0172704	4.07873	0.000123786	-1.69785	0.00223539			-1.09602	0.00144475
11727085_s_at	cg24425972	GJB2	3.51057	0.000132595	-1.403	3.04342e-06	2.29314	0.000161241			3.51057	0.000135249	1.68455	0.000710951			-1.403	3.04342e-06
11715363_a_at	cg12058490	A2M	4.83496	0.000165636	-1.15065	0.000539805	5.35867	1.01655e-05	-1.9181	0.000869658	4.83496	0.000168256	-0.536018	0.0169153			-1.15065	0.000539805
11734826_s_at	cg23164054	SPRED1	4.38834	0.000304714	-1.89533	6.2955e-12	2.99265	7.7002e-05	-0.974901	0.0205985	4.38834	0.000256085	-2.3736	1.85755e-05			-1.89533	6.2955e-12
11745225_a_at	cg06775420	HN1L	3.51394	0.000193754	-2.52284	1.1927e-21	3.41313	8.55361e-06			3.51394	0.000176165	-0.852939	0.0072326			-2.52284	1.1927e-21
11717301_at	cg17210938	TACSTD2	5.74228	0.000243915	-1.13686	0.000697047	5.69487	1.66116e-05	-4.79558	5.02808e-05	5.74228	0.000220776	-4.38712	1.3175e-05			-1.13686	0.000697047
11718068_at	cg13887966	MYO1E	3.16036	0.000277987	-2.44765	2.44569e-20	3.17433	1.03629e-05	-0.865643	0.0108388	3.16036	0.000220776	-1.37741	0.000319377			-2.44765	2.44569e-20
11724424_at	cg05398321	GPR68	4.53513	0.000282892	-1.18844	0.000264667	3.09181	6.62831e-05	-2.08595	0.0228841	4.53513	0.00023542	-1.58181	0.00219154			-1.18844	0.000264667
11731460_at	cg05209514	CPM	2.60806	0.000409624	-1.46571	7.01222e-07	1.85634	6.95886e-05	-3.50257	0.000108294	2.60806	0.000299913	-0.840812	0.0201023			-1.46571	7.01222e-07
11719155_a_at	cg27425327	DRAM1	2.5177	0.000282892	-1.65058	6.7862e-09			1.74094	0.000605708	2.5177	0.000220776			-1.05905	0.000298539	-1.65058	6.7862e-09
11746409_a_at	cg21161126	LPAR1	2.4684	0.000283623	-1.04995	0.0031927	0.744265	0.0130966			2.4684	0.000220776					-1.04995	0.0031927
11756590_a_at	cg18087514	KMO	4.55416	0.000303055	-1.26582	5.74732e-05	3.15174	2.22705e-05	-2.53139	0.00131069	4.55416	0.000255007	-1.51769	0.00117958			-1.26582	5.74732e-05
11746554_a_at	cg21877464	SPARC	4.18926	0.000696915	-2.20254	2.39548e-16			-1.83402	0.0163278	4.18926	0.000618802	-1.97407	0.000495288	-1.84569	1.85895e-08	-2.20254	2.39548e-16
11760128_x_at	cg10075819	LIMS1	2.59431	0.000311244	-1.19059	0.00025459	3.14782	1.78814e-05	-2.77959	0.00020989	2.59431	0.000237183	-1.62441	7.34774e-05			-1.19059	0.00025459
11724821_a_at	cg14082739	NEK6	2.95938	0.000327728	-1.23331	0.000110299	2.08353	3.57761e-05			2.95938	0.00025653	-1.14041	0.00030992			-1.23331	0.000110299
11723559_a_at	cg07275207	C11orf75	2.35538	0.000331208	-1.29007	3.50414e-05	1.7426	5.40726e-05			2.35538	0.000246129	-1.09491	0.000502693			-1.29007	3.50414e-05
11724180_a_at	cg14443182	DNAJB5	2.49992	0.000348562	-2.23438	7.65845e-17	0.80818	0.00997674	-1.12932	0.00228402	2.49992	0.000260633	-1.51546	0.000234937	-1.09466	6.89793e-05	-2.23438	7.65845e-17
11739863_a_at	cg19319037	TTF2	2.34745	0.000369734	-1.10552	0.00122613	1.61185	0.00025079			2.34745	0.00026535	-1.37753	0.000771518			-1.10552	0.00122613
11737428_a_at	cg16536964	MSR1	3.33237	0.00037022	-1.64442	8.01455e-09			-1.54573	0.00416029	3.33237	0.000288132	-2.12571	0.00018831			-1.64442	8.01455e-09
11742981_a_at	cg18595324	FABP3	4.33502	0.000374354	-1.52365	1.75624e-07	4.67972	3.20035e-05	-2.50679	0.000345464	4.33502	0.000297425	-3.78782	6.62899e-06			-1.52365	1.75624e-07
11719657_a_at	cg26132320	MMP9	4.81276	0.000409624	-1.08283	0.00182022					4.81276	0.000341426	-0.413968	0.0199312			-1.08283	0.00182022
11755522_a_at	cg08643824	LPXN	2.67644	0.000409624	-1.41681	2.21488e-06	1.38344	0.00241387	-2.63856	0.000189012	2.67644	0.000318212	-1.30186	0.00128269			-1.41681	2.21488e-06
11736224_x_at	cg02964356	SPATS2	2.05998	0.000411518	-1.4985	3.23362e-07	2.4776	4.46113e-05			2.05998	0.00029356	-0.834731	0.00137764			-1.4985	3.23362e-07
11717564_a_at	cg21490635	EMP1	2.75252	0.000806645	-2.0126	1.53895e-13					2.75252	0.000684123	-1.80139	0.000274773			-2.0126	1.53895e-13
11732425_at	cg00103806	ANKRD22	3.28344	0.000426747	-3.00628	5.39198e-31			1.75869	0.028148	3.28344	0.00034811					-3.00628	5.39198e-31
11739904_a_at	cg22081096	ABCA6	3.7748	0.000465528	-1.54569	1.01327e-07	3.64466	0.000294283	-3.01928	0.00158327	3.7748	0.000395049	-0.729521	0.018803			-1.54569	1.01327e-07
11740043_a_at	cg21955549	MTFMT	2.32384	0.0004429	-1.31294	2.17997e-05	2.44142	4.47587e-05	-3.03063	0.000111176	2.32384	0.000329816	-1.68606	7.9144e-05			-1.31294	2.17997e-05
11756316_a_at	cg19081101	CHI3L1	5.43582	0.000463104	-1.30774	2.43256e-05	2.39401	0.0205083			5.43582	0.000401461					-1.30774	2.43256e-05
11749117_a_at	cg21454485	CD84	2.57483	0.000594575	-1.0884	0.00165431	2.67835	2.02097e-05	-1.55534	0.000771783	2.57483	0.000474759	-1.09968	0.00916718			-1.0884	0.00165431
11721647_a_at	cg06291428	CTNND1	2.9336	0.000463104	-3.29586	2.19213e-37	1.86854	0.000226264	-1.75085	0.000417699	2.9336	0.000378442	-2.18566	4.88125e-05			-3.29586	2.19213e-37
11739426_a_at	cg04915300	GPD2	2.4859	0.000481541	-1.47503	5.64995e-07	1.43398	0.000102374	0.92408	0.00640018	2.4859	0.000380495					-1.47503	5.64995e-07
11743634_s_at	cg09080087	MLLT4	3.2663	0.000583773	-2.16094	1.03884e-15	1.85387	8.37297e-05	0.983899	0.0105798	3.2663	0.000478713	-0.795963	0.00425333			-2.16094	1.03884e-15
11719227_x_at	cg24900654	KCNN4	2.48478	0.00113057	-1.5579	7.45233e-08			-2.28225	0.0222957	2.48478	0.00092399	-1.11447	0.000412906	-1.48834	5.32659e-07	-1.5579	7.45233e-08
11727806_s_at	cg01554383	UBE2W	1.96155	0.000564195	-1.11446	0.00104531	2.07659	4.54613e-05			1.96155	0.000402259					-1.11446	0.00104531
11721775_s_at	cg14266248	ASPH	1.97333	0.000582515	-2.2146	1.55852e-16			-0.793952	0.0175857	1.97333	0.000421198	-1.07626	0.000424281	-1.34333	2.07919e-06	-2.2146	1.55852e-16
11742282_a_at	cg01149415	CD40	3.8639	0.000589428	-1.83669	3.67099e-11	3.50285	1.36192e-05	0.631563	0.0166192	3.8639	0.000492448					-1.83669	3.67099e-11
11758009_s_at	cg19132462	AMPD3	2.18565	0.00074602	-2.23753	6.8432e-17					2.18565	0.000603699					-2.23753	6.8432e-17
11719479_at	cg21054703	ALOX5AP	1.89033	0.000601897	-1.262	6.19463e-05			-2.43884	0.000795755	1.89033	0.000443298	-1.79142	0.00138098			-1.262	6.19463e-05
11717716_at	cg00589541	FNDC3B	1.83617	0.00061001	-1.65172	6.58662e-09	0.861641	0.00108939	0.927508	0.0200682	1.83617	0.000449459	0.516282	0.0104659			-1.65172	6.58662e-09
11736570_a_at	cg22483449	SLC39A14	2.94169	0.00061001	-1.02889	0.0045423					2.94169	0.000514752	1.01977	0.00617392			-1.02889	0.0045423
11737769_a_at	cg02723774	MYO1C	2.85062	0.00061001	-1.14711	0.000577451	3.06145	1.51809e-05			2.85062	0.000512458					-1.14711	0.000577451
11725055_at	cg07757007	HNMT	1.74021	0.000659125	-1.74917	4.5959e-10	1.30705	0.000784474	-2.22255	0.00384458	1.74021	0.000466298	-1.5894	0.000404119			-1.74917	4.5959e-10
11723298_s_at	cg13783786	PALM2-AKAP2	3.57871	0.000696915	-1.33557	1.34434e-05	2.97804	0.000446208	1.73615	0.0114396	3.57871	0.000594141					-1.33557	1.34434e-05
11721169_a_at	cg16413327	PYCARD	1.7134	0.000696915	-2.16277	9.78073e-16			-2.3725	0.00101931	1.7134	0.000508359	-1.83242	3.91711e-05	-1.6175	7.35687e-08	-2.16277	9.78073e-16
11716589_x_at	cg09317128	TMEM165	1.84902	0.000892603	-1.85411	2.19084e-11	1.42235	0.000250361			1.84902	0.000677452					-1.85411	2.19084e-11
11720391_a_at	cg16158027	SLC39A10	1.59988	0.000720905	-1.3251	1.68246e-05	2.03655	8.32085e-05	-1.25777	0.00190034	1.59988	0.00051767	-1.41588	8.51197e-05			-1.3251	1.68246e-05
11741775_a_at	cg16417028	IL24	1.64748	0.000792673	-1.0573	0.00282038					1.64748	0.000565366	-1.08008	0.00127709			-1.0573	0.00282038
11727372_at	cg09720012	PAPSS1	2.21632	0.000842149	-1.82443	5.26883e-11	0.870839	0.00101666	-0.777265	0.00398698	2.21632	0.000682584	-0.89608	0.00216453			-1.82443	5.26883e-11
11756892_a_at	cg09148268	C2CD2	1.56395	0.000844973	-1.22033	0.000142554	2.4096	3.50643e-05	-2.12185	0.000719196	1.56395	0.000596379	-1.832	6.25235e-05			-1.22033	0.000142554
11723550_a_at	cg17574812	ABHD6	1.98608	0.000877974	-1.2982	2.96257e-05	2.46364	0.000125609	-1.66632	0.000419283	1.98608	0.000683899	-0.785271	0.00246422			-1.2982	2.96257e-05
11728713_at	cg25133786	SEC22B	1.42973	0.000946935	-1.87823	1.05858e-11	0.553413	0.00614412			1.42973	0.00062729	-0.491518	0.0104029			-1.87823	1.05858e-11
11729424_s_at	cg14749678	CCRL2	1.67938	0.000973784	-1.85742	1.9833e-11	0.507935	0.0208906	-1.31626	0.000660252	1.67938	0.000698479					-1.85742	1.9833e-11
11729874_at	cg17772789	SIGLEC9	1.5192	0.000999133	-1.13427	0.000730715	0.972655	0.000618877	-2.94752	0.00226054	1.5192	0.000687359	-0.845323	0.00101294			-1.13427	0.000730715
11757358_s_at	cg03033182	SCOC	2.05247	0.00100252	-1.26856	5.4411e-05	1.85725	0.000542839			2.05247	0.000787432	-0.738033	0.0170894			-1.26856	5.4411e-05
11740390_a_at	cg15967525	RBM47	1.37058	0.00105812	-1.51142	2.35801e-07	1.33335	0.000250973			1.37058	0.000687359					-1.51142	2.35801e-07
11745940_a_at	cg17701159	PSD3	3.22877	0.00106093	-1.76229	3.17709e-10	2.50102	1.92211e-05	1.26587	0.0186248	3.22877	0.000896026					-1.76229	3.17709e-10
11755291_a_at	cg23631538	DENND2D	1.79532	0.00109848	-1.98871	3.34676e-13			-0.836173	0.012051	1.79532	0.000825033	-0.744178	0.00947417	-1.31848	3.3421e-06	-1.98871	3.34676e-13
11755643_a_at	cg12476754	TNS3	2.23685	0.00110355	-2.68733	1.21034e-24					2.23685	0.000880786	-0.997524	0.00226205			-2.68733	1.21034e-24
11746956_a_at	cg00089162	ABHD2	1.34773	0.00115177	-2.54237	5.36206e-22	0.787326	0.00852914	-2.5615	0.000120337	1.34773	0.000758324	-2.95453	5.75205e-06	-1.65269	6.54377e-08	-2.54237	5.36206e-22
11731496_at	cg11079619	INHBA	2.92597	0.0012291	-2.62598	1.65948e-23			2.62766	0.00265232	2.92597	0.00102121	1.14489	0.00456436			-2.62598	1.65948e-23
11759419_at	cg11606195	GTF2H3	1.63527	0.0012661	-2.34874	1.11988e-18	0.739987	0.00711077			1.63527	0.000917393	-0.545874	0.010449			-2.34874	1.11988e-18
11754863_s_at	cg12658897	VPS37C	1.4578	0.00128015	-1.53447	1.34159e-07	0.831046	0.00253656			1.4578	0.000880904			-1.14104	5.79115e-05	-1.53447	1.34159e-07
11749246_a_at	cg13458609	ENG	1.48118	0.00180075	-1.2693	5.36318e-05	0.614702	0.00557746	-1.09809	0.00777751	1.48118	0.00127939					-1.2693	5.36318e-05
11719328_a_at	cg11012543	ALAS1	2.01111	0.00135824	-1.1287	0.000809368	1.29529	0.00138665			2.01111	0.001048					-1.1287	0.000809368
11751958_a_at	cg14780070	ARHGEF10L	1.39541	0.00141086	-1.96821	6.49054e-13	-0.995448	0.00388025			1.39541	0.000940946	-0.836941	0.00413698	-2.05324	1.67682e-09	-1.96821	6.49054e-13
11731993_at	cg20894963	CLECL1	2.42867	0.00142702	-1.15396	0.000508751	2.19979	0.00243627			2.42867	0.00113122	-1.35764	0.000251388			-1.15396	0.000508751
11731676_s_at	cg05266321	CCR2	2.81747	0.00143031	-1.14213	0.000633761	1.9232	0.0125187	-4.20938	0.000481727	2.81747	0.00115913	-4.38923	3.90408e-06			-1.14213	0.000633761
11755661_a_at	cg19972648	KCNMA1	2.39246	0.00144708	-1.65501	6.04006e-09					2.39246	0.00115474	-1.71809	0.000307189			-1.65501	6.04006e-09
11752723_a_at	cg10708271	CD200R1	2.69782	0.0027417	-1.13917	0.000668189	4.52579	1.13163e-05	-3.75158	7.64072e-05	2.69782	0.00228002	-2.53095	0.000183801			-1.13917	0.000668189
11734103_a_at	cg19773937	FGGY	1.80714	0.00150646	-1.12543	0.000857175	0.737639	0.00252133			1.80714	0.00113462					-1.12543	0.000857175
11754810_a_at	cg11928064	ITGB5	1.9677	0.00152752	-1.01189	0.00601521	0.973539	0.00086394	-1.24526	0.00378342	1.9677	0.00117459	-0.650339	0.00743983			-1.01189	0.00601521
11739077_a_at	cg01518723	NFE2L1	1.26477	0.00176368	-1.49233	3.74963e-07	0.968941	0.000438284	1.08714	0.0060974	1.26477	0.00114057	0.77979	0.00304304			-1.49233	3.74963e-07
11726105_s_at	cg25221857	PPP2R3A	1.57899	0.00154721	-1.21824	0.000148223	1.55209	8.9164e-05			1.57899	0.00112076					-1.21824	0.000148223
11720956_a_at	cg11739399	IKBKE	1.52333	0.00157371	-2.08102	1.60297e-14					1.52333	0.00112274			-2.18649	2.93028e-10	-2.08102	1.60297e-14
11728109_a_at	cg24868292	DNASE2B	2.33006	0.00157126	-1.92691	2.37434e-12					2.33006	0.00125396	-1.92055	0.000104118			-1.92691	2.37434e-12
11731611_a_at	cg14205864	PCID2	1.42361	0.00288587	-1.55792	7.45233e-08	0.977085	0.000841757			1.42361	0.00213622	-1.03081	0.00267655	-1.05752	0.000122523	-1.55792	7.45233e-08
11716642_s_at	cg10888811	DTYMK	1.76173	0.0016814	-1.07386	0.00211789					1.76173	0.00124585	-1.97963	0.000282126	-1.12461	4.54344e-05	-1.07386	0.00211789
11719427_a_at	cg03505817	BTBD7	1.64832	0.00171835	-1.42532	1.82276e-06	2.03011	0.000189936			1.64832	0.00125517	-0.722965	0.0184507			-1.42532	1.82276e-06
11720558_a_at	cg27601906	GEM	1.94909	0.00171835	-1.16948	0.000379089					1.94909	0.00131106	-0.982336	0.00779825			-1.16948	0.000379089
11759767_x_at	cg09474092	MR1	1.20218	0.0017311	-3.43785	9.79393e-41	0.94406	0.000512525	0.908807	0.00492679	1.20218	0.00109412	0.64323	0.00536734	-3.50118	2.72245e-14	-3.43785	9.79393e-41
11755938_a_at	cg26558111	DTX2	1.15743	0.00177897	-1.24795	8.22529e-05	1.17362	0.000316558			1.15743	0.00109368	0.84256	0.000872297			-1.24795	8.22529e-05
11744481_s_at	cg17461214	OPN3	1.8113	0.00178041	-1.72127	9.97885e-10	1.64281	0.000119152	-1.44273	0.00948934	1.8113	0.00134444	-1.50705	0.000270895			-1.72127	9.97885e-10
11734808_s_at	cg02790691	DTNA	2.54628	0.00178077	-1.59039	3.29017e-08	4.644	7.46998e-06	-4.0648	5.74829e-05	2.54628	0.00144402	-1.62907	0.00185488			-1.59039	3.29017e-08
11728759_a_at	cg19449969	PPHLN1	1.27502	0.00178398	-1.36097	7.74223e-06	1.6489	6.60256e-05			1.27502	0.00116926	-0.890229	0.000778533			-1.36097	7.74223e-06
11724044_a_at	cg24319143	USP2	2.72317	0.00284825	-1.92458	2.5483e-12					2.72317	0.00238217	-2.4703	0.000141526	-1.68212	1.70218e-07	-1.92458	2.5483e-12
11747716_a_at	cg03636048	PMFBP1	2.23175	0.00180461	-1.23772	0.000100941	0.707119	0.0222644	-0.982591	0.0135029	2.23175	0.00144563	-2.08893	0.000120801			-1.23772	0.000100941
11758692_s_at	cg22606681	TRIM24	1.1792	0.00181471	-1.35249	9.3314e-06	1.30949	0.000769065			1.1792	0.00114233	-0.853347	0.00196607			-1.35249	9.3314e-06
11732785_a_at	cg06613738	C16orf45	1.40735	0.00184701	-2.15148	1.44466e-15					1.40735	0.00129397	1.01621	0.00123632			-2.15148	1.44466e-15
11720263_a_at	cg04811592	MITF	2.50733	0.00186214	-2.78825	1.42236e-26	1.42566	0.00118376	-1.11902	0.0134876	2.50733	0.00152959	-1.56498	0.000261609			-2.78825	1.42236e-26
11718562_a_at	cg06224893	DNMT3A	1.61266	0.00199918	-2.38736	2.56625e-19	0.768174	0.0159615			1.61266	0.00148873	-2.30638	2.51165e-05	-1.7825	1.99739e-07	-2.38736	2.56625e-19
11747543_x_at	cg07451297	MPDU1	1.2019	0.00199918	-1.14628	0.000586405	0.851642	0.0012724			1.2019	0.00130047	-0.937128	0.000502924	-1.31102	6.03789e-06	-1.14628	0.000586405
11720836_a_at	cg18952506	RIN2	1.50546	0.00204441	-3.81188	3.10345e-50					1.50546	0.00149443			-3.6882	4.79464e-15	-3.81188	3.10345e-50
11757575_x_at	cg12181417	HSD17B14	1.09682	0.00206388	-1.08914	0.00163308					1.09682	0.00126304					-1.08914	0.00163308
11727800_a_at	cg06738169	POP4	1.31269	0.00211897	-2.49669	3.42323e-21	0.913015	0.000676376			1.31269	0.00145913	-1.20121	0.000633717	-2.01889	1.31892e-08	-2.49669	3.42323e-21
11758238_s_at	cg16708465	ABCC4	1.44066	0.0029262	-1.31266	2.19147e-05	2.42854	1.94664e-05			1.44066	0.00218172					-1.31266	2.19147e-05
11752242_a_at	cg07573872	SBNO2	1.25533	0.00286573	-3.00891	4.76453e-31			1.31272	0.00419111	1.25533	0.00200443			-2.9885	6.7708e-13	-3.00891	4.76453e-31
11731804_s_at	cg06533895	DCUN1D3	1.4175	0.00236788	-4.13439	3.77657e-59	0.537649	0.00892284			1.4175	0.00170746			-3.90702	4.97962e-14	-4.13439	3.77657e-59
11755424_a_at	cg06605704	HMOX2	1.3615	0.00238357	-1.18438	0.000285852	1.85023	5.87612e-05	-1.3736	0.00183448	1.3615	0.00169311	-1.60526	0.000106248			-1.18438	0.000285852
11721588_at	cg15551881	TRAF1	3.03679	0.00242229	-1.61273	1.84151e-08	2.4552	0.000180372	2.43395	0.000360444	3.03679	0.00202474					-1.61273	1.84151e-08
11743636_at	cg03406844	TNFAIP6	2.68882	0.00254424	-1.76751	2.73563e-10			4.70895	0.000181415	2.68882	0.00211164	3.36097	0.000109369			-1.76751	2.73563e-10
11727083_a_at	cg09716038	MINA	1.22829	0.00254559	-1.07615	0.00203656	1.35975	0.00016106			1.22829	0.00172983	-0.818227	0.0121225			-1.07615	0.00203656
11720967_a_at	cg00859129	GPSM2	1.40784	0.00256668	-1.82529	5.14193e-11	1.17361	0.00285165			1.40784	0.0018725	-1.12668	0.00110643			-1.82529	5.14193e-11
11747288_s_at	cg00105306	WDR73	1.19728	0.00259157	-1.10313	0.00128022	0.904042	0.00155578			1.19728	0.00175232	-0.72942	0.0030522			-1.10313	0.00128022
11725923_s_at	cg11444072	ASAP2	2.08985	0.0025999	-1.59803	2.70167e-08					2.08985	0.00211031	-0.954444	0.00922052			-1.59803	2.70167e-08
11759187_at	cg26756949	TNFAIP8L1	1.19132	0.00260984	-3.11942	1.96622e-33	0.724906	0.0030258	-1.18956	0.0297124	1.19132	0.00176589	-1.00103	0.00157957	-4.06587	1.17375e-15	-3.11942	1.96622e-33
11720566_at	cg16490209	BCAT1	2.66656	0.00266771	-2.28121	1.40026e-17	-0.587856	0.0124969			2.66656	0.00221648			-1.03335	0.000152604	-2.28121	1.40026e-17
11719292_a_at	cg27296308	ITGB1BP1	1.49753	0.00286573	-2.95585	6.09088e-30	0.803953	0.00314159			1.49753	0.00215022	-1.70632	0.000557686	-1.2455	4.09293e-05	-2.95585	6.09088e-30
11756670_x_at	cg19050555	TUBA1C	1.29548	0.00283504	-1.94833	1.21725e-12	0.978864	0.00159524	0.80203	0.00290406	1.29548	0.00200035	-0.564329	0.00693238	-1.65118	4.8428e-08	-1.94833	1.21725e-12
11722300_a_at	cg00320216	ETS1	1.01072	0.00286573	-1.46607	6.95448e-07	0.985783	0.000508028			1.01072	0.00175797	0.725491	0.00249692			-1.46607	6.95448e-07
11740658_a_at	cg12558347	SLC22A5	1.02532	0.00314902	-1.26909	5.38505e-05	1.33814	0.00274929	-2.0249	0.000769082	1.02532	0.00198532	-1.49364	6.37736e-05			-1.26909	5.38505e-05
11724836_at	cg02099877	NCEH1	2.76827	0.00320843	-1.81057	7.91231e-11	0.853868	0.00304899	-1.76594	0.00174713	2.76827	0.00271315	-1.52149	0.00319735	-1.2106	4.52839e-05	-1.81057	7.91231e-11
11724807_at	cg22414151	CBL	1.38885	0.00546949	-1.3111	2.26474e-05	1.60057	0.0022582	-2.11648	0.00036112	1.38885	0.00424648	-1.21026	0.00122754			-1.3111	2.26474e-05
11725171_at	cg14015015	PPARD	1.73292	0.0057341	-1.03576	0.00404874	0.487075	0.0131378	-1.11831	0.00766107	1.73292	0.00468263	-1.12354	0.00244053			-1.03576	0.00404874
11719916_at	cg14117934	IL1B	2.02832	0.0032342	-2.53729	6.62908e-22	-2.93433	0.00183239			2.02832	0.00265013	1.03359	0.00438004			-2.53729	6.62908e-22
11745682_a_at	cg22422937	SERINC5	1.0301	0.00342778	-1.87753	1.07898e-11					1.0301	0.00220355	-0.922672	0.00326874	-1.71532	3.42397e-08	-1.87753	1.07898e-11
11743733_s_at	cg05056497	RCAN1	1.72652	0.00372333	-1.56343	6.49797e-08	2.05192	3.47644e-05	-0.918088	0.0189255	1.72652	0.00299603	1.22203	0.000980412			-1.56343	6.49797e-08
11717125_at	cg19189864	SH3PXD2A	2.1228	0.00356196	-1.3026	2.71065e-05	1.85339	0.00283447			2.1228	0.00294371					-1.3026	2.71065e-05
11747608_a_at	cg12121075	P2RX7	1.43261	0.00356701	-2.10294	7.66521e-15					1.43261	0.00271874	-1.28532	0.000318383			-2.10294	7.66521e-15
11752001_a_at	cg22519102	CUL4A	1.11693	0.00359596	-1.96711	6.72158e-13	0.756907	0.0014857			1.11693	0.00246565	-0.746611	0.00774272	-1.82642	7.70066e-08	-1.96711	6.72158e-13
11735721_a_at	cg13119928	KRT79	2.03435	0.00363454	-1.33721	1.29843e-05					2.03435	0.0029891	-1.46224	0.000881493			-1.33721	1.29843e-05
11723123_at	cg16572224	SH3PXD2B	2.02393	0.00376603	-1.28988	3.51657e-05					2.02393	0.00310908	0.82875	0.0201714			-1.28988	3.51657e-05
11756011_a_at	cg05982345	PTPRJ	1.7988	0.00380542	-1.40487	2.91851e-06	2.04194	0.000568083			1.7988	0.00308101					-1.40487	2.91851e-06
11756563_a_at	cg18731055	RCBTB2	1.63959	0.00392486	-1.25842	6.66664e-05	0.569033	0.0153663	-2.25536	0.00019041	1.63959	0.0031084	-2.10809	0.000341552			-1.25842	6.66664e-05
11718515_a_at	cg16751778	SQRDL	1.21675	0.00416838	-2.58958	7.59574e-23	0.812437	0.0013803			1.21675	0.0030248			-1.95449	2.77944e-08	-2.58958	7.59574e-23
11756295_x_at	cg24744697	ARFIP2	1.07285	0.00456398	-1.55884	7.29272e-08	0.791772	0.00172869			1.07285	0.00312926	-0.654989	0.00583308	-1.18623	2.51823e-05	-1.55884	7.29272e-08
11715382_x_at	cg20690695	PLD3	1.04782	0.00463319	-1.90777	4.30559e-12	-0.587535	0.012086	-0.615679	0.0183228	1.04782	0.00314585					-1.90777	4.30559e-12
11759092_at	cg13252580	USP12	1.0181	0.00468983	-1.35871	8.13821e-06			0.739381	0.0299108	1.0181	0.00314485					-1.35871	8.13821e-06
11723517_a_at	cg19238349	CAB39L	1.04186	0.00474893	-1.73022	7.84154e-10	0.73074	0.00385932			1.04186	0.00324017					-1.73022	7.84154e-10
11727361_a_at	cg02558132	MYLK	1.02938	0.00493702	-1.07645	0.00202724	1.57111	0.000199266	-1.52944	0.000535413	1.02938	0.00337637	-0.631343	0.0146316			-1.07645	0.00202724
11716129_at	cg16111231	IGF2R	1.03492	0.00495718	-1.08526	0.00174625	0.976806	0.00165235			1.03492	0.00340786					-1.08526	0.00174625
11735534_x_at	cg10054398	HIVEP3	1.20381	0.00512093	-3.0427	9.0991e-32	0.653907	0.00242758	-1.72099	0.000593515	1.20381	0.0037676	-2.17921	2.47511e-05	-1.08998	0.000401833	-3.0427	9.0991e-32
11728956_at	cg12527440	ZSWIM4	1.63072	0.00527638	-1.57498	4.82959e-08					1.63072	0.00420809					-1.57498	4.82959e-08
11737802_a_at	cg20782252	MAD1L1	1.09781	0.00530079	-3.34149	1.86788e-38			-0.820354	0.0081328	1.09781	0.00376762	-0.901598	0.00078862	-1.18633	0.000203108	-3.34149	1.86788e-38
11747563_a_at	cg12803060	PLOD3	1.24043	0.0053927	-1.3303	1.50682e-05	1.15212	0.000442894	-1.59019	0.000679245	1.24043	0.0040345	-1.43622	0.000164503			-1.3303	1.50682e-05
11754620_s_at	cg09072756	PKP4	1.08003	0.00575253	-1.08915	0.00163308			-0.603955	0.0210847	1.08003	0.00413926	-1.06949	0.000343166			-1.08915	0.00163308
11715976_a_at	cg05658707	VGLL4	1.02513	0.00575959	-1.5769	4.60711e-08	0.550998	0.00953903	-0.984239	0.00129174	1.02513	0.00405115	-0.611584	0.00947417			-1.5769	4.60711e-08
11717656_a_at	cg24872815	SPRED2	1.75333	0.00785106	-1.39514	3.62515e-06	1.43544	0.000215133	1.93689	0.00138459	1.75333	0.0066064					-1.39514	3.62515e-06
11740393_at	cg18025409	TNFRSF9	1.77564	0.00613809	-1.17408	0.000347388			4.65881	0.000164199	1.77564	0.00502355	1.78584	0.0029405			-1.17408	0.000347388
11753999_s_at	cg25971649	CD58	1.47654	0.00613809	-3.49799	3.32218e-42					1.47654	0.00486878	-0.947167	0.00659284			-3.49799	3.32218e-42
11760649_a_at	cg22858630	MKNK1	1.09961	0.00617844	-2.18753	4.09555e-16	0.894734	0.00668725	-1.48044	0.000743385	1.09961	0.00452486	-1.00213	0.00134368	-1.95479	3.0932e-09	-2.18753	4.09555e-16
11731832_x_at	cg22577120	DDO	1.13353	0.00625596	-1.43412	1.48598e-06	0.976106	0.00411208			1.13353	0.00465886					-1.43412	1.48598e-06
11716405_a_at	cg05426956	HTRA1	1.12835	0.00664917	-1.29698	3.03544e-05	-1.60096	8.66493e-05			1.12835	0.00494769	-1.77547	0.000332326			-1.29698	3.03544e-05
11736166_s_at	cg02138124	EIF4E	1.00574	0.00668431	-2.60694	3.68721e-23	0.536076	0.00555294	-0.572138	0.00907009	1.00574	0.00477918	-1.32684	0.000176529	-1.51501	3.24936e-07	-2.60694	3.68721e-23
11726353_at	cg04813904	CD180	2.72085	0.00677418	-2.00746	1.81789e-13					2.72085	0.00585215	-2.74763	0.000720723	-2.61082	2.28993e-11	-2.00746	1.81789e-13
11725723_a_at	cg17216385	SDCCAG8	1.43116	0.00683569	-2.79981	8.45391e-27	1.0916	0.0029568			1.43116	0.00548583					-2.79981	8.45391e-27
11736426_s_at	cg19955105	CLIP4	1.08533	0.00727754	-1.04431	0.0035126					1.08533	0.00543897	-0.921479	0.0046872			-1.04431	0.0035126
11741063_a_at	cg08147389	NUMB	1.12791	0.00758315	-1.70621	1.50647e-09			-0.416017	0.0299615	1.12791	0.0057865	-0.988749	0.00134617	-1.15587	0.000447167	-1.70621	1.50647e-09
11747253_a_at	cg14642045	UNG	1.66584	0.00772561	-1.15439	0.000504697	1.25297	0.000318062	-0.630863	0.00815779	1.66584	0.00643514	-0.801806	0.0139816			-1.15439	0.000504697
11730029_a_at	cg01043681	E2F7	1.23831	0.00782281	-1.07907	0.00193915					1.23831	0.00616084					-1.07907	0.00193915
11721397_at	cg04173586	DOT1L	1.23782	0.00854193	-4.12409	7.47678e-59	0.389473	0.0211755			1.23782	0.00675114	-0.561013	0.0184807	-3.63564	1.54379e-12	-4.12409	7.47678e-59
11755080_a_at	cg02265239	DAAM1	1.07127	0.00953051	-1.29668	3.05067e-05	2.14371	3.40654e-05			1.07127	0.00730781					-1.29668	3.05067e-05
11759863_at	cg18780489	PLB1	1.01739	0.00963023	-1.60541	2.23346e-08			-0.70778	0.0179531	1.01739	0.00726172	-0.909344	0.00200908			-1.60541	2.23346e-08
11739564_s_at	cg09654471	ITPR1	1.09749	0.00991885	-2.68571	1.29423e-24	-0.566546	0.0117278			1.09749	0.00769384	-1.26007	0.00144748	-2.0498	1.24529e-09	-2.68571	1.29423e-24
11731144_a_at	cg15278374	GPR133	1.43363	0.0101047	-4.09174	6.23159e-58	-0.970827	0.00752306			1.43363	0.00834657	-1.11055	0.00385574	-2.65142	3.1843e-12	-4.09174	6.23159e-58
11756825_a_at	cg17478992	SLC12A8	1.3365	0.0101052	-1.98238	4.11184e-13					1.3365	0.00825752			-1.19689	4.24469e-05	-1.98238	4.11184e-13
11746438_a_at	cg11851129	SHMT2	1.18623	0.0130619	-1.03557	0.00405734	0.953547	0.000704205			1.18623	0.0107068					-1.03557	0.00405734
11754399_a_at	cg23861127	RNF121	1.10955	0.0103324	-1.21698	0.000152064	1.09938	0.000617979			1.10955	0.00811731	-0.557611	0.0148943			-1.21698	0.000152064
11731768_x_at	cg07379703	ARSB	1.04816	0.0107984	-2.1272	3.34147e-15	0.773736	0.0127453			1.04816	0.00840518	-0.9079	0.00377772			-2.1272	3.34147e-15
11736026_at	cg02816525	ADAM10	1.0406	0.0113754	-1.05103	0.00313383			-0.99308	0.00221933	1.0406	0.00889729	-1.21348	0.00154169			-1.05103	0.00313383
11739538_at	cg16098545	ITPR2	1.42494	0.0114825	-1.64872	7.1329e-09	1.85629	0.000121905	-2.19289	9.4379e-05	1.42494	0.00963348					-1.64872	7.1329e-09
11722548_at	cg19268652	HIVEP1	1.06817	0.0122117	-1.68467	2.72938e-09			2.69662	0.00206098	1.06817	0.00970742	1.11062	0.0041555			-1.68467	2.72938e-09
11715873_a_at	cg03258927	OLFML3	2.97453	0.0123586	-1.27442	4.831e-05	1.21545	0.000871407	-1.07538	0.00269969	2.97453	0.0110298	-2.89252	0.00146053			-1.27442	4.831e-05
11725198_at	cg27606396	IL1A	2.10335	0.0126196	-1.0301	0.00444881					2.10335	0.0110968	2.45917	0.003025			-1.0301	0.00444881
11725496_a_at	cg07775417	AGPAT9	1.0948	0.0132595	-2.20263	2.39128e-16			-4.2882	0.000488362	1.0948	0.0106983	-1.75901	0.00144748	-1.26548	1.46544e-05	-2.20263	2.39128e-16
11718927_a_at	cg14789659	ARID5B	1.08788	0.0137364	-4.37581	2.52439e-66	0.862483	0.00438731	1.80715	0.00186844	1.08788	0.0112042	2.32517	0.000121846	-3.51251	2.35547e-14	-4.37581	2.52439e-66
11723854_at	cg16554153	SAMD9	1.08008	0.0138196	-2.52684	1.01519e-21					1.08008	0.0112803	2.25194	3.79113e-05	-2.71763	2.34934e-11	-2.52684	1.01519e-21
11747298_a_at	cg18859033	S100A16	1.50892	0.0138454	-1.03805	0.00389979					1.50892	0.0120058	-1.00989	0.00555621			-1.03805	0.00389979
11754466_a_at	cg01854776	SH3BP4	1.01537	0.0140894	-1.31845	1.93945e-05	2.17919	3.58681e-05	-2.38704	0.00202861	1.01537	0.0113229	-0.981117	0.00509623			-1.31845	1.93945e-05
11759144_at	cg19925872	ZNF710	1.11176	0.0154535	-1.15868	0.000466318	1.34322	0.00149191	-1.99326	0.0006991	1.11176	0.0127762	-0.710163	0.00822934			-1.15868	0.000466318
11742056_a_at	cg03961010	ZNF365	1.35719	0.0157298	-1.10283	0.0012857	1.0261	0.00816786	-0.616811	0.0204317	1.35719	0.0134706	-0.766615	0.010581			-1.10283	0.0012857
11747596_a_at	cg26814100	MAP7	1.13259	0.0158924	-1.66569	4.53763e-09					1.13259	0.0132247					-1.66569	4.53763e-09
11746705_a_at	cg01979352	RGS16	2.06371	0.0169833	-2.02327	1.0865e-13			1.21459	0.00471091	2.06371	0.0151757	1.65908	0.00748491	-1.14732	2.97204e-05	-2.02327	1.0865e-13
11754557_s_at	cg02110273	PRKCA	1.19308	0.0202048	-1.05851	0.00276267	0.750521	0.00203411			1.19308	0.0172296	-2.31272	0.00019067	-1.08216	8.23972e-05	-1.05851	0.00276267
11731678_s_at	cg05968904	FAM20C	1.07357	0.0225682	-2.96144	4.64994e-30	0.950675	0.00617002			1.07357	0.0191877			-3.00413	6.5999e-12	-2.96144	4.64994e-30
11716063_at	cg13781956	TNC	2.7192	0.0234307	-3.18869	5.80131e-35					2.7192	0.0214889	-2.34898	0.00888759	-3.39716	1.71547e-14	-3.18869	5.80131e-35

## Sheet: common
							EXPRESSION								HYPOMETILACION
							MO-iDC		IDC-mDC		MO-iMAC		iMAC-mMAC		MO-iDC		MO-iMAC
PROBE ID	CpG ID	SYMBOL	logFC	adj.P.Val	logFC.meth	adj.P.Val.meth	logFC	adj.P.Val	logFC	adj.P.Val	logFC	adj.P.Val	logFC	adj.P.Val	logFC	adj.P.Val	logFC	adj.P.Val
11740821_a_at	cg03701795	CD1E	6.59604	6.3495e-06	-1.76223	2.06768e-08	6.59604	7.46998e-06	-2.51487	0.00424591	6.14766	0.000102809	-5.51129	1.15156e-06	-1.76223	2.06768e-08	-2.07097	2.2383e-14
11739753_at	cg17972058	SLAMF8	4.93255	6.3495e-06	-1.25061	1.74476e-05	4.93255	7.46998e-06	-4.50343	8.33404e-05	5.1831	9.55666e-05	-2.05202	5.10679e-05	-1.25061	1.74476e-05	-1.68065	3.03454e-09
11749694_a_at	cg10586317	CD276	5.15706	6.3495e-06	-2.20349	2.93028e-10	5.15706	7.46998e-06	-2.4869	0.000316748	5.18631	9.55666e-05	-1.77848	8.34505e-05	-2.20349	2.93028e-10	-2.20066	2.55908e-16
11731873_a_at	cg01618851	CD209	4.79025	6.3495e-06	-1.34347	8.7408e-06	4.79025	7.46998e-06	-4.02294	0.00296994	2.14429	0.00462847	-2.03662	0.000478389	-1.34347	8.7408e-06	-1.30031	2.83906e-05
11731706_at	cg23471482	CCL22	6.45271	6.3495e-06	-3.21921	2.22085e-13	6.45271	7.46998e-06			6.20102	8.71777e-05			-3.21921	2.22085e-13	-3.29031	2.93388e-37
11731731_a_at	cg02478603	CD1B	6.05712	6.3495e-06	-1.38395	2.34047e-06	6.05712	7.46998e-06	-2.72191	0.000467651	5.83872	0.000104545	-4.57459	2.90067e-06	-1.38395	2.34047e-06	-1.31443	2.11477e-05
11747494_a_at	cg02716826	AQP3	5.44479	6.3495e-06	-1.7672	1.72471e-08	5.44479	7.46998e-06	-4.36432	7.45031e-05	4.68818	9.43318e-05	-4.89399	1.06572e-06	-1.7672	1.72471e-08	-1.70229	1.6822e-09
11755601_a_at	cg10042846	CCL13	6.47459	6.38761e-06	-3.13552	3.5775e-12	6.47459	7.8113e-06	-1.58798	0.00877295	4.9646	0.00107027	-3.56494	3.90227e-05	-3.13552	3.5775e-12	-1.61762	1.61997e-08
11721236_a_at	cg26601559	LHFPL2	3.9246	6.38761e-06	-1.564	9.08188e-06	3.9246	7.8113e-06	0.707873	0.0118452	4.40044	0.000172513			-1.564	9.08188e-06	-3.73451	3.3141e-48
11727942_a_at	cg27284120	FPR3	4.60791	6.49571e-06	-1.07776	0.000102866	4.60791	7.8113e-06	-3.14967	0.000534121	4.6363	0.000258005	-1.7208	0.00169094	-1.07776	0.000102866	-1.72256	9.64131e-10
11736350_at	cg22558265	ZNF366	4.07264	6.50231e-06	-1.55502	3.1887e-06	4.07264	7.8113e-06	-1.44317	0.0225902	2.30364	0.000474648			-1.55502	3.1887e-06	-1.56765	5.83131e-08
11760018_at	cg05220510	CLEC10A	4.18648	8.23191e-06	-1.58834	1.12926e-05	4.18648	8.77904e-06	-4.37153	4.56712e-05	2.7688	0.0278308	-2.83248	0.00239992	-1.58834	1.12926e-05	-1.50231	2.94675e-07
11759295_at	cg05503887	EHF	4.75878	1.06018e-05	-1.88362	9.99631e-08	4.75878	1.11811e-05	0.972271	0.0105744	1.03704	0.0195714	2.35422	0.000688452	-1.88362	9.99631e-08	-1.67091	3.94325e-09
11727045_at	cg11526665	CNIH3	4.21942	9.03319e-06	-3.12455	1.34404e-13	4.21942	9.62438e-06	-3.02687	0.00292667	3.40701	0.000756063	-1.20641	0.00406649	-3.12455	1.34404e-13	-3.37381	3.21997e-39
11760156_at	cg14245199	EVL	4.55599	9.3596e-06	-2.9927	4.29012e-11	4.55599	9.71485e-06	-3.93856	8.86217e-05	3.52201	0.000334219	-2.19092	0.000434759	-2.9927	4.29012e-11	-2.82841	2.29121e-27
11717703_a_at	cg01115923	KIFC3	3.25454	9.43478e-06	-1.96749	2.99115e-09	3.25454	9.79944e-06	-2.88979	0.00946957	3.36153	0.000188673			-1.96749	2.99115e-09	-2.41595	8.45169e-20
11722267_s_at	cg03107817	EXOC2	3.38226	2.22989e-05	-2.06243	1.0861e-09	3.38226	1.99964e-05	-1.00009	0.00188434	1.79342	0.0012252			-2.06243	1.0861e-09	-1.48701	4.25959e-07
11757306_s_at	cg07440264	CD59	3.47688	1.87362e-05	-3.20888	5.57761e-13	3.47688	1.69555e-05	0.724988	0.00501188	3.04944	0.00025653	0.746683	0.00197679	-3.20888	5.57761e-13	-2.64437	7.6836e-24
11760716_at	cg01105356	CIITA	3.2839	1.25267e-05	-1.11629	0.00839243	3.2839	1.20205e-05	-2.77283	0.000111176	2.2605	0.00838165	-2.41311	0.000529551	-1.11629	0.00839243	-2.8809	2.06679e-28
11760958_at	cg20657903	C10orf128	3.61402	1.5285e-05	-1.33431	7.86433e-06	3.61402	1.40374e-05	-3.3322	8.48885e-05	2.03192	0.000331064	-2.29882	2.26764e-05	-1.33431	7.86433e-06	-1.47195	6.07435e-07
11758155_s_at	cg24290320	ARHGAP10	3.10427	1.69363e-05	-2.14527	1.76667e-09	3.10427	1.49724e-05			2.52887	0.000545713	-1.73915	0.000493579	-2.14527	1.76667e-09	-2.20624	2.10671e-16
11731336_x_at	cg17650713	TRPV1	3.31722	1.72185e-05	-1.64365	5.72e-08	3.31722	1.51776e-05	-1.47067	0.000777973	2.02356	0.000334147	-1.31223	0.000150882	-1.64365	5.72e-08	-1.78973	1.4522e-10
11748750_a_at	cg14444376	GPNMB	4.51583	1.87362e-05	-1.75375	3.65311e-07	4.51583	1.61224e-05	-3.27466	0.00448245	6.00129	8.71777e-05	-0.758938	0.00192496	-1.75375	3.65311e-07	-2.70073	6.74141e-25
11725228_a_at	cg15745401	P2RY6	3.36956	1.87362e-05	-1.23082	2.13953e-05	3.36956	1.69555e-05	-3.23641	0.000134526	3.25262	0.000694042	-1.83079	0.000567505	-1.23082	2.13953e-05	-3.66403	2.28071e-46
11754314_a_at	cg14525390	TTC7B	3.31115	1.87362e-05	-3.24158	1.2962e-13	3.31115	1.69555e-05			1.9262	0.000397469			-3.24158	1.2962e-13
11717981_a_at	cg21207418	ACP5	2.88153	2.00462e-05	-1.7774	4.82998e-08	2.88153	1.81653e-05	-3.01791	8.18061e-05	2.60997	0.000222625	-2.43706	9.48753e-06	-1.7774	4.82998e-08	-1.58412	3.84837e-08
11723091_s_at	cg11637968	FNIP2	2.49823	2.71771e-05	-2.46891	8.00217e-11	2.49823	2.37574e-05			1.99267	0.00129199			-2.46891	8.00217e-11	-2.01418	1.46318e-13
11728782_at	cg22610434	CD1C	4.39112	2.23418e-05	-1.64975	2.12751e-07	4.39112	2.02097e-05	-3.74619	7.48251e-05	3.6937	0.000608928	-3.27809	3.19011e-05	-1.64975	2.12751e-07	-1.90358	4.88752e-12
11746826_a_at	cg09150733	YWHAG	2.45018	2.51374e-05	-1.42269	1.63094e-06	2.45018	2.17524e-05	-0.573728	0.00879596	2.70768	0.000200037	-1.08424	0.000289563	-1.42269	1.63094e-06	-1.60496	2.25919e-08
11743958_at	cg21458721	SNX8	2.53063	2.51374e-05	-1.44423	5.33875e-07	2.53063	2.22135e-05	-1.31926	0.00526937	1.79339	0.00129196	-1.15385	0.000686668	-1.44423	5.33875e-07	-1.38218	4.8434e-06
11716151_a_at	cg04055238	PMEPA1	3.36631	2.51374e-05	-1.60461	5.35813e-06	3.36631	2.22705e-05	-1.66158	0.0276686	2.92222	0.000389694			-1.60461	5.35813e-06	-2.78496	1.64142e-26
11726893_a_at	cg13051197	ST7	2.35561	2.51374e-05	-2.44091	2.64399e-11	2.35561	2.22135e-05			1.75461	0.00107163			-2.44091	2.64399e-11	-1.76514	2.9291e-10
11749481_a_at	cg09127592	TRIM35	2.27668	2.71771e-05	-1.98538	1.30784e-08	2.27668	2.31641e-05			1.70202	0.00101018	-0.733127	0.00677654	-1.98538	1.30784e-08	-1.97236	5.68894e-13
11742759_a_at	cg26328058	TRIP11	2.66163	2.71771e-05	-1.44102	1.32066e-06	2.66163	2.35385e-05			2.47416	0.000288132			-1.44102	1.32066e-06	-1.82292	5.50696e-11
11719980_a_at	cg15571231	FMNL2	3.3742	2.71771e-05	-1.45424	5.02873e-07	3.3742	2.38234e-05			2.55299	0.00247564			-1.45424	5.02873e-07
11732450_s_at	cg22627753	AGRN	3.2106	2.79843e-05	-1.46899	9.87004e-07	3.2106	2.47311e-05	0.804016	0.0145991	3.33343	0.000271983	0.899111	0.00188887	-1.46899	9.87004e-07	-1.83422	3.9517e-11
11717281_a_at	cg19911880	ASAP1	2.17605	3.26056e-05	-1.01025	0.000527128	2.17605	2.70665e-05	-1.01571	0.0062917	0.892083	0.0228338			-1.01025	0.000527128	-1.75149	4.31311e-10
11717550_a_at	cg08114852	BTBD10	2.19365	5.41206e-05	-1.29908	7.98122e-06	2.19365	4.34775e-05			2.03234	0.000293757	-0.952357	0.00253816	-1.29908	7.98122e-06	-2.18488	4.47807e-16
11748362_s_at	cg27222669	ABCC3	2.52416	0.000152348	-2.18869	2.32893e-10	2.52416	0.000127764	-2.73238	0.00232607	2.45129	0.000976558	-1.45405	0.00112138	-2.18869	2.32893e-10	-2.48011	6.7168e-21
11722943_a_at	cg26843612	ATXN1	2.30593	3.71669e-05	-1.06512	9.80082e-05	2.30593	3.0166e-05	-1.42951	0.000848816	1.0611	0.00271884	-0.563347	0.0211909	-1.06512	9.80082e-05	-1.13069	0.000781244
11758165_s_at	cg07312601	MRTO4	2.15894	3.74856e-05	-2.25267	3.20849e-10	2.15894	3.0166e-05	-1.21715	0.00140257	2.92372	0.000233753	-2.78496	5.6533e-06	-2.25267	3.20849e-10	-2.92443	2.68569e-29
11719004_at	cg11792786	ANKH	2.44273	4.60126e-05	-1.4073	2.08362e-06	2.44273	3.70284e-05	-1.85054	0.000314065	3.27596	0.000170369	-3.06368	1.176e-05	-1.4073	2.08362e-06	-1.73286	7.29615e-10
11728345_a_at	cg11566152	GTF2E1	2.96818	4.14115e-05	-2.15128	4.27189e-09	2.96818	3.40166e-05			2.85589	0.000272375			-2.15128	4.27189e-09	-3.00648	5.35649e-31
11738835_x_at	cg04254886	NDRG2	2.70479	7.7429e-05	-1.7058	2.69082e-07	2.70479	6.36829e-05	-3.22043	6.86708e-05	3.24355	0.000444469	-3.07398	6.84049e-06	-1.7058	2.69082e-07	-2.16112	1.03381e-15
11730909_s_at	cg00803692	CCR5	4.1678	4.69596e-05	-1.30415	1.48355e-05	4.1678	3.88943e-05	-4.2392	0.000558992	4.10622	0.000226762	-1.66744	0.000242658	-1.30415	1.48355e-05	-1.92665	2.39164e-12
11732567_at	cg24446429	MBP	2.26639	4.25234e-05	-1.93365	2.43419e-09	2.26639	3.47644e-05	-1.56669	0.0275851	1.67757	0.000511364	-1.28927	0.00408341	-1.93365	2.43419e-09	-2.86506	4.33236e-28
11761815_at	cg26233651	LRRC8C	2.43209	4.47286e-05	-2.27527	7.62572e-10	2.43209	3.63736e-05	-2.18746	0.000171819	2.86542	0.000220776	-2.3383	1.27845e-05	-2.27527	7.62572e-10	-3.54768	2.02394e-43
11717310_a_at	cg17036641	GNL3	2.12016	4.5174e-05	-1.23706	1.48635e-05	2.12016	3.63736e-05			2.14461	0.000478713	-1.9933	5.91464e-05	-1.23706	1.48635e-05	-1.86016	1.82378e-11
11720708_a_at	cg07676920	PPARG	3.0233	0.000149482	-1.74573	2.70418e-08	3.0233	0.000124869			3.36493	0.000310336	-3.21549	8.77774e-06	-1.74573	2.70418e-08	-3.26823	9.13057e-37
11737171_at	cg13458803	CD80	2.53801	4.88468e-05	-3.27019	9.95975e-12	2.53801	3.95381e-05	2.34666	0.000930259	3.05156	0.0050161	1.53499	0.0112329	-3.27019	9.95975e-12	-3.17564	1.11248e-34
11722158_a_at	cg01790464	SLC7A8	4.71864	5.02321e-05	-2.58289	6.1235e-12	4.71864	4.1377e-05	-3.95621	0.000486275	3.83987	0.000460717	-2.97249	6.23968e-05	-2.58289	6.1235e-12	-1.95212	1.08567e-12
11757674_x_at	cg25541209	ZMYND8	1.88897	5.02321e-05	-1.446	9.96572e-07	1.88897	4.0029e-05			2.55438	0.000288132			-1.446	9.96572e-07	-1.70218	1.68612e-09
11746242_a_at	cg26165146	ARNTL2	2.03887	5.24053e-05	-2.26164	9.57382e-11	2.03887	4.15686e-05	1.89263	0.000538733	1.87231	0.000334219	1.13053	0.000555684	-2.26164	9.57382e-11	-2.18006	5.30588e-16
11759497_at	cg00608661	CHST11	2.58099	5.32028e-05	-3.30592	6.78557e-14	2.58099	4.25859e-05			3.57599	0.000633747	-0.985002	0.00532223	-3.30592	6.78557e-14	-3.4547	3.85247e-41
11719821_a_at	cg22952787	CLN5	2.22921	5.37152e-05	-1.20285	0.000175129	2.22921	4.2806e-05			2.36891	0.00025143			-1.20285	0.000175129	-2.22353	1.12976e-16
11721195_s_at	cg04455712	RRP1B	4.25643	5.55751e-05	-1.25306	2.76788e-05	4.25643	4.55361e-05	-1.07696	0.0188094	2.37052	0.00101051	-2.4704	1.95588e-05	-1.25306	2.76788e-05
11727642_a_at	cg05048402	TRERF1	2.45145	5.71329e-05	-1.00937	0.000615421	2.45145	4.56006e-05	-1.97545	0.00508734	1.25104	0.00121355	-1.5568	8.78313e-05	-1.00937	0.000615421
11754828_a_at	cg13930682	BTN2A2	1.91734	5.71425e-05	-2.81785	3.03746e-12	1.91734	4.55361e-05	-0.601977	0.00818218	1.3349	0.0191128			-2.81785	3.03746e-12	-1.86085	1.78664e-11
11738552_x_at	cg22365276	ANXA2	1.98972	8.5088e-05	-2.44883	3.9373e-11	1.98972	6.95026e-05			2.5973	0.000310336	-1.58532	0.000332326	-2.44883	3.9373e-11	-2.65393	5.13497e-24
11723329_a_at	cg24048338	GSN	3.08611	5.71425e-05	-2.25005	2.33705e-10	3.08611	4.65093e-05	-0.775506	0.00395762	3.48101	0.000256285	-2.0065	3.46616e-05	-2.25005	2.33705e-10	-2.44411	2.80695e-20
11745091_s_at	cg21462097	ZNF672	1.94228	5.83176e-05	-1.32083	5.52662e-06	1.94228	4.65061e-05	-1.0808	0.000881217	1.73433	0.001923	-0.848839	0.00866544	-1.32083	5.52662e-06	-1.3729	5.95994e-06
11755945_a_at	cg03773647	YPEL4	2.13521	5.91859e-05	-1.62411	1.44029e-07	2.13521	4.75984e-05	-2.52845	0.000254401	1.11627	0.00253024			-1.62411	1.44029e-07	-2.3206	3.22492e-18
11722200_s_at	cg07244202	ADAM12	4.59566	6.21934e-05	-2.09779	3.54058e-09	4.59566	5.05386e-05			3.5981	0.00623273			-2.09779	3.54058e-09	-3.24543	3.03664e-36
11758360_s_at	cg20299697	MRAS	1.87344	6.64336e-05	-2.04886	1.41992e-09	1.87344	5.20756e-05	-1.81155	0.00017824	2.29671	0.000349746	-2.03041	3.84756e-05	-2.04886	1.41992e-09	-2.39226	2.12419e-19
11725229_s_at	cg01358620	HEATR5A	1.71294	6.94143e-05	-4.76925	5.91557e-17	1.71294	5.39198e-05			1.38509	0.000851863			-4.76925	5.91557e-17	-3.02968	1.71608e-31
11747723_a_at	cg09365002	DAXX	1.80787	8.29192e-05	-4.02216	1.4757e-15	1.80787	6.71276e-05			1.93645	0.000453118			-4.02216	1.4757e-15	-5.04006	3.46421e-88
11722720_at	cg22184944	BAIAP2	1.81478	7.35912e-05	-3.68848	8.10743e-15	1.81478	5.83447e-05	-2.1373	0.000107167	1.34906	0.0185214	-1.58796	0.000826357	-3.68848	8.10743e-15	-3.88132	4.62266e-52
11744558_a_at	cg24996930	VASH1	2.98481	7.55558e-05	-1.98816	3.47391e-09	2.98481	6.17226e-05	-3.15119	8.01749e-05	2.6152	0.000536676	-2.22256	0.000106599	-1.98816	3.47391e-09	-2.12213	3.98167e-15
11721876_s_at	cg06690548	SLC7A11	3.0432	7.55558e-05	-1.61672	1.43073e-06	3.0432	6.18102e-05	1.69848	0.0317059	4.59746	0.000165427			-1.61672	1.43073e-06	-3.09225	7.74012e-33
11722728_a_at	cg00963675	EGR2	4.01242	0.000180584	-1.17021	2.2881e-05	4.01242	0.000161462	-3.40498	0.000322655	4.04906	0.000619977	-3.35173	3.95916e-05	-1.17021	2.2881e-05	-1.83754	3.58692e-11
11722008_a_at	cg07425204	PRKAR1A	1.6778	8.56262e-05	-1.48448	5.87685e-07	1.6778	6.93967e-05			1.50389	0.000566682			-1.48448	5.87685e-07	-1.41321	2.40615e-06
11755895_a_at	cg17464436	FAM129A	1.59256	8.60866e-05	-1.92369	7.64237e-09	1.59256	6.95026e-05	0.608605	0.015205	1.50543	0.00205053			-1.92369	7.64237e-09	-2.17358	6.68854e-16
11726823_at	cg21419003	ADORA3	3.04139	0.000749212	-1.90548	5.1012e-09	3.04139	0.000655351	-3.37004	0.000795755	1.41003	0.00922378	-1.03855	0.00501104	-1.90548	5.1012e-09	-2.10349	7.52938e-15
11720388_s_at	cg17104151	C1QC	4.15489	9.08344e-05	-2.01807	3.00757e-09	4.15489	7.56874e-05	-2.32023	0.00482649	4.56234	0.000385029	-2.18133	7.93958e-05	-2.01807	3.00757e-09	-1.72332	9.46346e-10
11728693_s_at	cg16150047	PDE4DIP	1.88356	9.1727e-05	-2.09278	2.49617e-09	1.88356	7.49198e-05	0.710983	0.0132016	3.18513	0.000493132	0.46896	0.014017	-2.09278	2.49617e-09	-2.51892	1.39695e-21
11726572_a_at	cg26169213	SEMA7A	2.14681	9.31494e-05	-1.3302	4.05571e-06	2.14681	7.65766e-05	0.938663	0.00979169	1.21609	0.00107445			-1.3302	4.05571e-06	-1.78278	1.77246e-10
11758539_s_at	cg05363955	DOCK10	2.18637	0.000271682	-1.6309	5.78396e-07	2.18637	0.000238892	0.708806	0.015068	1.93793	0.00109838	-1.67607	8.76534e-05	-1.6309	5.78396e-07	-2.22729	9.85749e-17
11717927_at	cg24220178	FOXK2	1.6349	0.000100967	-3.117	1.69009e-13	1.6349	8.04483e-05	-0.888682	0.0172758	1.40002	0.00124644	-1.28981	0.000248971	-3.117	1.69009e-13	-3.93206	1.88699e-53
11739567_s_at	cg19226017	FKBP5	1.77418	0.000101533	-1.46841	8.85755e-07	1.77418	8.1731e-05			2.4122	0.000489688	-1.85266	0.000294986	-1.46841	8.85755e-07	-1.73267	7.328e-10
11728374_s_at	cg13666041	ACTN1	1.61938	0.000102887	-1.55088	1.55646e-07	1.61938	8.28079e-05	-1.58914	0.00724736	1.38674	0.00277576	-1.96385	7.40247e-05	-1.55088	1.55646e-07	-1.53909	1.19745e-07
11731203_a_at	cg10100117	TOR1AIP2	1.53572	0.00010578	-1.43244	1.62365e-06	1.53572	8.56836e-05			1.69796	0.000725931			-1.43244	1.62365e-06	-1.29855	2.9435e-05
11739029_a_at	cg18677148	CLTC	1.47153	0.000112297	-2.54948	3.45346e-09	1.47153	9.01327e-05	-1.49519	0.001348	1.63988	0.000514002	-1.83842	8.10466e-05	-2.54948	3.45346e-09	-1.55943	7.18512e-08
11747719_a_at	cg18680181	KIAA0391	1.45413	0.000114167	-1.12094	6.30896e-05	1.45413	9.16387e-05	-1.0026	0.00346488	1.58535	0.000824067	-0.956058	0.00135612	-1.12094	6.30896e-05	-2.20277	2.38274e-16
11717452_x_at	cg17861914	NEK7	1.80557	0.000186583	-2.81007	9.22137e-12	1.80557	0.000164157	0.735253	0.0105952	1.16236	0.00842297	0.705314	0.0125232	-2.81007	9.22137e-12	-1.44014	1.28964e-06
11716450_s_at	cg16875864	RFTN1	1.79149	0.000228214	-1.22568	0.000135628	1.79149	0.000198558	1.55696	0.00102555	1.49225	0.00610129	0.862652	0.00725954	-1.22568	0.000135628	-1.78594	1.62059e-10
11732813_at	cg24708145	C5orf20	3.14168	0.000122517	-3.0648	1.32931e-12	3.14168	0.000101994			3.80853	0.00120894	-3.50635	0.000168178	-3.0648	1.32931e-12	-2.99918	7.64255e-31
11721395_a_at	cg25674938	MUM1	2.14383	0.000122894	-2.16567	1.30612e-09	2.14383	0.00010211			1.95625	0.00111911	-0.989202	0.00212356	-2.16567	1.30612e-09	-2.86098	5.20875e-28
11744631_a_at	cg18520125	FLT1	3.4125	0.000131489	-1.70858	7.10089e-06	3.4125	0.000109584	-1.50564	0.00232057	4.54425	9.68996e-05	-1.5281	0.000140073	-1.70858	7.10089e-06	-3.42228	2.33446e-40
11718139_at	cg03366992	PDXK	2.53369	0.000133901	-1.63563	6.3834e-08	2.53369	0.000110756	-1.86587	0.000245999	2.80055	0.000448362	-2.07666	1.65311e-05	-1.63563	6.3834e-08	-2.8376	1.52042e-27
11719197_at	cg07297830	CCND2	1.73848	0.000138958	-1.35592	1.93253e-06	1.73848	0.000113281	-1.98809	0.00404966	1.89104	0.000549218	-3.32053	4.68771e-06	-1.35592	1.93253e-06	-1.19063	0.000254476
11755290_s_at	cg18195165	FBXL18	1.38411	0.000141075	-2.22169	1.47274e-10	1.38411	0.000113281	-1.08306	0.00745333	1.02428	0.00218252	-0.801106	0.00129474	-2.22169	1.47274e-10	-1.08074	0.00188665
11719908_a_at	cg14528056	GBAP1	1.58467	0.000144361	-1.49285	3.57482e-06	1.58467	0.000117257			2.11082	0.00029356			-1.49285	3.57482e-06	-1.30705	2.4659e-05
11726248_x_at	cg24937136	PARP1	2.03375	0.00120534	-1.36831	5.21348e-05	2.03375	0.00106218			2.28367	0.00143953	-1.91743	0.000623935	-1.36831	5.21348e-05	-1.32029	1.86471e-05
11761745_at	cg02497428	IGSF6	1.82268	0.000150625	-1.49253	1.70854e-06	1.82268	0.000124724	-2.13994	0.000472172	1.83066	0.000483174	-0.8697	0.00190708	-1.49253	1.70854e-06	-1.57871	4.40131e-08
11750623_a_at	cg05878887	FILIP1L	2.83526	0.000196506	-1.28566	0.000164788	2.83526	0.000175025			2.71201	0.000688349			-1.28566	0.000164788	-1.29908	2.91213e-05
11726594_at	cg06942450	CTSZ	1.63855	0.000153108	-2.52523	1.54211e-11	1.63855	0.000126147	-1.01633	0.00232057	1.15327	0.00643514	-0.856863	0.00650281	-2.52523	1.54211e-11	-3.03851	1.11481e-31
11723899_a_at	cg04132288	DHRS9	2.79602	0.000156068	-1.19299	4.06808e-05	2.79602	0.00013259	-3.1131	0.000171819	3.15481	0.000586829	-3.12114	2.35143e-05	-1.19299	4.06808e-05	-1.68345	2.81321e-09
11719465_a_at	cg00215182	C1QB	3.52808	0.000331845	-2.82935	8.45388e-12	3.52808	0.000291017			3.41097	0.00113053	-0.964272	0.00730481	-2.82935	8.45388e-12	-2.2063	2.1056e-16
11756577_a_at	cg11194994	PEA15	1.3472	0.00016096	-1.56748	1.65379e-07	1.3472	0.00013259			1.48589	0.00164831	-0.841297	0.00719733	-1.56748	1.65379e-07	-1.77229	2.39239e-10
11756712_a_at	cg20969221	ACP2	1.38043	0.000162063	-1.49772	9.79534e-07	1.38043	0.000134601	0.533791	0.0233812	2.18284	0.00153163	0.827245	0.00952938	-1.49772	9.79534e-07	-2.07693	1.84233e-14
11733584_a_at	cg01883662	TM4SF19	4.33244	0.000162063	-3.00111	1.7027e-12	4.33244	0.000140416	-3.52104	0.000540733	6.4994	9.55666e-05	-2.50351	0.000417406	-3.00111	1.7027e-12	-3.39126	1.26537e-39
11755301_a_at	cg26016267	TOLLIP	1.41959	0.000190003	-2.93993	1.70586e-12	1.41959	0.000164326	-1.25317	0.000472172	1.20003	0.00161932	-1.56562	6.23968e-05	-2.93993	1.70586e-12	-2.6344	1.17409e-23
11716258_at	cg21961852	RHEB	1.48544	0.00016945	-2.7372	2.9205e-12	1.48544	0.000146375	-1.13474	0.00147934	1.85277	0.000430089	-1.85745	3.77655e-05	-2.7372	2.9205e-12	-4.23666	4.09502e-62
11747514_a_at	cg00294149	GABARAPL2	1.28093	0.00017239	-1.19781	2.64078e-05	1.28093	0.000147093			1.03401	0.0064868			-1.19781	2.64078e-05	-2.02759	9.41632e-14
11743960_a_at	cg01944226	SLC16A3	1.75141	0.000176616	-1.49546	4.19798e-07	1.75141	0.00015372			2.51398	0.000232806			-1.49546	4.19798e-07	-1.94689	1.27277e-12
11717571_a_at	cg06966462	CPSF3	1.40863	0.000184126	-1.5234	7.6768e-07	1.40863	0.000159276			1.44019	0.00327447	-1.01906	0.00180603	-1.5234	7.6768e-07	-1.49443	3.56381e-07
11726159_a_at	cg11938367	IQCG	1.48025	0.000184126	-1.64855	8.44427e-08	1.48025	0.000160225	2.68471	9.09616e-05	2.17746	0.00152959	1.46221	0.00200769	-1.64855	8.44427e-08	-1.95891	8.74059e-13
11759322_at	cg06070445	BCL6	1.43047	0.000191253	-2.56385	2.28993e-11	1.43047	0.000165386	-2.6457	0.000491869	1.62168	0.00108831	-1.70067	0.000560265	-2.56385	2.28993e-11	-3.28801	3.29074e-37
11754955_a_at	cg18910313	PPAN-P2RY11	1.57062	0.000196963	-1.36997	3.02286e-06	1.57062	0.000172837	-1.20582	0.00120327	1.05135	0.0016132	-0.82938	0.00102356	-1.36997	3.02286e-06	-1.23889	9.85319e-05
11738996_a_at	cg26187031	DPYSL2	1.61953	0.000390336	-3.96091	4.58652e-15	1.61953	0.00033093			1.53044	0.0014429	-1.32035	0.00233581	-3.96091	4.58652e-15	-3.95489	4.33738e-54
11716118_a_at	cg25326952	PDIA4	1.22375	0.000398736	-2.02379	5.64059e-09	1.22375	0.000333193	-1.83751	0.00174697	2.18445	0.000433127	-2.50775	1.27235e-05	-2.02379	5.64059e-09	-2.01126	1.608e-13
11763329_a_at	cg11800635	DOK1	1.19173	0.000232765	-1.24215	2.36154e-05	1.19173	0.000196872	-1.07443	0.00153726	1.14205	0.00113053	-0.437774	0.0161892	-1.24215	2.36154e-05	-1.05881	0.00275023
11730324_s_at	cg26540004	SLC38A9	1.32952	0.000233885	-1.50267	2.89473e-07	1.32952	0.000199518			1.03807	0.00237311			-1.50267	2.89473e-07	-1.12372	0.000885265
11756143_s_at	cg10994564	ADPRH	1.28284	0.000239484	-2.285	2.99076e-10	1.28284	0.000203944			1.30564	0.00298365			-2.285	2.99076e-10	-2.09404	1.04069e-14
11744217_a_at	cg07347294	TSPAN17	1.32253	0.000244233	-2.43575	3.78528e-10	1.32253	0.000208184	-0.978143	0.00445456	1.07249	0.00138023	-0.800873	0.00438564	-2.43575	3.78528e-10	-2.34052	1.52396e-18
11718168_a_at	cg27220117	MYOF	2.45548	0.000565893	-1.1446	0.00020818	2.45548	0.000492627	-2.39545	0.00366297	3.39244	0.00276162	-1.23136	0.00141185	-1.1446	0.00020818	-2.78647	1.53959e-26
11757642_a_at	cg18428707	FHOD1	1.28439	0.000265938	-1.1014	0.000128465	1.28439	0.000226507	-2.34808	0.000337012	1.02264	0.00398698	-1.97276	3.04159e-05	-1.1014	0.000128465
11758854_at	cg19458497	ATL3	1.93915	0.000282395	-1.66692	7.85313e-08	1.93915	0.000245613			1.71215	0.00126723	-0.789039	0.013842	-1.66692	7.85313e-08	-2.16384	9.4243e-16
11727641_at	cg03426236	NOM1	1.67628	0.000327311	-1.06803	0.00233287	1.67628	0.000281874			2.24841	0.000554738	-1.81263	6.90097e-05	-1.06803	0.00233287	-1.10275	0.00128719
11744198_s_at	cg03034696	CALM2	1.14961	0.000328289	-1.41854	1.19503e-05	1.14961	0.000275369			1.2273	0.00143401	-1.24854	0.000521404	-1.41854	1.19503e-05	-1.00682	0.00651947
11754763_a_at	cg25940447	GNPDA1	1.93225	0.000788458	-1.96247	5.06223e-08	1.93225	0.000684057			2.29848	0.000829199	-2.16108	2.12375e-05	-1.96247	5.06223e-08	-2.47794	7.30169e-21
11744985_a_at	cg25828963	FNDC3A	1.12882	0.00053372	-1.82613	2.6276e-08	1.12882	0.000450855			1.41431	0.000644944	-0.587899	0.00661542	-1.82613	2.6276e-08	-2.33728	1.72288e-18
11759346_a_at	cg15521790	MAML2	1.25334	0.000410114	-1.28639	4.77106e-05	1.25334	0.000344471			1.61996	0.000555421			-1.28639	4.77106e-05	-1.6382	9.4444e-09
11758589_s_at	cg03927470	ERCC4	1.04976	0.00228907	-2.38727	2.82759e-09	1.04976	0.0021039	-0.755519	0.0153116	1.3213	0.000795249	-0.809624	0.00186696	-2.38727	2.82759e-09	-3.37455	3.10812e-39
11734994_s_at	cg20168901	SKI	1.29376	0.000424216	-3.27193	4.64587e-14	1.29376	0.000357347	-1.90359	0.00042946	1.08721	0.00173884	-1.46709	0.000456182	-3.27193	4.64587e-14	-3.06305	3.33555e-32
11763264_at	cg23828876	PCYT1A	1.08821	0.000430589	-1.4228	1.67302e-06	1.08821	0.000360547	-0.899761	0.00226675	1.08076	0.001465	-1.25991	0.000154082	-1.4228	1.67302e-06	-2.06528	2.69889e-14
11736683_a_at	cg24851866	CYFIP1	1.26015	0.0016596	-2.18784	8.44673e-10	1.26015	0.00148258	-0.698507	0.0103082	1.56811	0.0011015	-1.34306	0.000448263	-2.18784	8.44673e-10	-1.83445	3.92858e-11
11759026_at	cg27403989	SLC25A40	1.20423	0.000496157	-1.01967	0.0042252	1.20423	0.00042146	-1.7708	0.000256974	1.83772	0.000618573	-1.57875	0.000224685	-1.01967	0.0042252	-2.26681	2.36461e-17
11720698_a_at	cg06875832	RUFY1	1.19213	0.000515613	-1.16153	4.80664e-05	1.19213	0.000436593			1.08679	0.00158309	-0.669556	0.0197969	-1.16153	4.80664e-05	-1.93255	1.9887e-12
11754977_x_at	cg20539307	CTSB	1.07155	0.000546419	-2.63039	4.31537e-12	1.07155	0.000458537	-0.95636	0.0131424	1.48592	0.000766059			-2.63039	4.31537e-12	-2.91463	4.23971e-29
11715834_x_at	cg26861995	RUVBL1	1.07069	0.000574502	-1.38206	2.21719e-06	1.07069	0.000485182	-0.641396	0.0107342	1.87128	0.00543537	-1.8388	0.000408838	-1.38206	2.21719e-06	-1.15184	0.00052824
11723984_a_at	cg07240689	PDCD11	1.2883	0.000619197	-1.23913	2.0375e-05	1.2883	0.000527539	-1.11992	0.00192906	1.58854	0.00173919	-1.8106	9.76986e-05	-1.23913	2.0375e-05	-2.00997	1.67496e-13
11732479_a_at	cg00764981	ITGAM	1.10497	0.000640334	-3.25502	1.31298e-12	1.10497	0.000538965	-4.80475	0.000165992	1.05453	0.00303505	-3.35085	7.50367e-06	-3.25502	1.31298e-12	-3.49678	3.53916e-42
11756187_s_at	cg09154794	RPA2	1.09774	0.000691456	-1.25598	2.16667e-05	1.09774	0.000578253	0.778736	0.0149939	1.26306	0.000898628			-1.25598	2.16667e-05	-1.33683	1.30752e-05
11726435_at	cg12472022	DAGLA	1.39231	0.00076134	-1.2303	2.22979e-05	1.39231	0.000655848	-1.66075	0.000682232	1.14363	0.00196946	-1.4671	0.00058489	-1.2303	2.22979e-05	-1.00106	0.0071489
11749492_a_at	cg16395432	RPS6KA1	1.33618	0.000778888	-1.52795	2.97535e-07	1.33618	0.000667835			1.43345	0.00295374	-0.871096	0.00847605	-1.52795	2.97535e-07	-1.65232	6.48347e-09
11753928_a_at	cg01389386	ST3GAL2	1.0832	0.000806961	-2.83667	1.09437e-12	1.0832	0.000687543			1.21969	0.00288272			-2.83667	1.09437e-12	-2.79564	1.01969e-26
11758096_s_at	cg00025496	ABR	1.16646	0.00175321	-3.60254	1.7027e-12	1.16646	0.00157002	-1.01166	0.00097833	1.15055	0.00409118	-0.772635	0.00216901	-3.60254	1.7027e-12	-3.84217	4.88764e-51
11724208_a_at	cg04487827	DPH2	1.08731	0.000902271	-1.40023	0.000550354	1.08731	0.000764712	-0.73776	0.0117398	1.23166	0.00219478	-1.31185	0.000248971	-1.40023	0.000550354	-1.39955	3.28394e-06
11720350_a_at	cg14360663	FAM129B	1.16542	0.000914639	-2.30403	2.24077e-10	1.16542	0.000780343	-1.78823	0.0010114	1.2409	0.00152622	-1.00273	0.000666943	-2.30403	2.24077e-10	-2.78219	1.8493e-26
11743484_at	cg18700744	NAA25	1.52865	0.000922778	-1.11487	5.03155e-05	1.52865	0.000795794			1.32804	0.00216452	-1.55792	0.000194763	-1.11487	5.03155e-05	-1.33736	1.29469e-05
11739392_a_at	cg04722169	RBPJ	1.38197	0.000977745	-3.03258	2.66546e-11	1.38197	0.000844034	-1.49875	0.000593515	1.53075	0.000684123	-2.06674	2.74181e-05	-3.03258	2.66546e-11	-2.29443	8.62104e-18
11744689_x_at	cg04640197	ARMC10	1.33825	0.00110869	-1.59432	3.32548e-07	1.33825	0.00095924	-1.65988	0.000398171	1.12116	0.00337415	-1.63598	5.45974e-05	-1.59432	3.32548e-07	-2.44221	3.02004e-20
11727314_a_at	cg09230938	ABCC5	1.9879	0.00114837	-3.12504	2.26651e-12	1.9879	0.00100632	-2.32097	0.00475529	1.52083	0.0023602	-1.51619	0.000456761	-3.12504	2.26651e-12	-1.71048	1.34347e-09
11728896_a_at	cg24107728	LRP8	1.00192	0.00132244	-3.32926	1.69009e-13	1.00192	0.00113999			1.84119	0.0126412	-1.03827	0.0148316	-3.32926	1.69009e-13	-2.75503	6.16344e-26
11735552_at	cg00936728	FCRL6	1.25049	0.0014173	-2.37755	8.70117e-11	1.25049	0.00124327	-1.59829	0.00110239	1.06434	0.00323678	-1.16371	0.000640659	-2.37755	8.70117e-11	-2.26906	2.17591e-17
11731647_a_at	cg12415569	SLC6A12	1.17774	0.00142333	-1.28239	5.10245e-05	1.17774	0.00124732			2.29199	0.0018665	1.27507	0.0175423	-1.28239	5.10245e-05	-2.0336	7.72104e-14
11721785_a_at	cg02404255	ESR1	1.01841	0.0015369	-2.18367	6.31095e-10	1.01841	0.00134772	-0.889803	0.00513221	1.80732	0.0014724	-1.00902	0.0004214	-2.18367	6.31095e-10	-2.50882	2.09415e-21
11758448_s_at	cg00955413	TMED7-TICAM2	1.2537	0.00160491	-3.05118	1.08473e-12	1.2537	0.00142536			1.61947	0.000834594	-0.858662	0.00198997	-3.05118	1.08473e-12	-3.38874	1.43168e-39
11732012_x_at	cg02233197	TNFAIP8L3	2.07066	0.00160612	-2.02341	2.76411e-09	2.07066	0.00144716			2.76315	0.00089322	-1.7559	0.00028602	-2.02341	2.76411e-09	-4.03916	2.00794e-56
11731762_s_at	cg04856285	RPS6KA2	1.5289	0.00184899	-1.18207	2.9751e-05	1.5289	0.00168753			2.23773	0.00132633	-0.761039	0.00834574	-1.18207	2.9751e-05	-1.84179	3.16698e-11
11716416_at	cg10916651	C1QA	2.47855	0.00178368	-1.23624	2.97831e-05	2.47855	0.00163151	-2.48726	0.00037011	3.27771	0.000951244	-1.78573	5.44017e-05	-1.23624	2.97831e-05	-1.16011	0.000454562
11716559_x_at	cg02792602	TNS1	1.42805	0.00306193	-1.01359	0.000300408	1.42805	0.0028932			2.931	0.00039206			-1.01359	0.000300408
11731866_a_at	cg17036419	FCRLB	1.4096	0.00256325	-1.64823	4.6034e-08	1.4096	0.00240871			1.53663	0.000627141	1.12503	0.0021569	-1.64823	4.6034e-08	-1.21964	0.000144386
11757312_x_at	cg17968347	SERPINE1	1.27063	0.00268877	-2.48003	1.19317e-11	1.27063	0.00252479			2.67545	0.015603			-2.48003	1.19317e-11	-2.82904	2.23144e-27
11715761_a_at	cg26562462	TBC1D14	1.02427	0.00398279	-1.79169	3.87596e-07	1.02427	0.0038223	-1.83561	0.000293949	1.13912	0.0100594	-1.99005	0.000194955	-1.79169	3.87596e-07	-1.31472	2.10232e-05
11717763_a_at	cg22514722	MGLL	1.2677	0.00454014	-2.50443	3.75921e-09	1.2677	0.00439427	2.48191	0.000550111	1.40592	0.00126127	-0.960934	0.0032432	-2.50443	3.75921e-09	-2.2512	4.16445e-17
11718309_at	cg01311222	HEG1	1.41434	0.00704363	-1.04488	0.00126188	1.41434	0.00690292	-1.36754	0.0207307	2.21247	0.00272755			-1.04488	0.00126188	-2.33871	1.6323e-18
11716197_a_at	cg01924292	ADIPOR2	1.04884	0.00773996	-1.13495	0.000166554	1.04884	0.00756175			1.16124	0.00830803	-0.581528	0.00584051	-1.13495	0.000166554	-1.64157	8.62721e-09
11728524_a_at	cg23268630	SPOCD1	1.18776	0.00993678	-3.1497	2.52931e-13	1.18776	0.00986215	-0.908652	0.0210983	1.72363	0.00550217	-1.27117	0.0013706	-3.1497	2.52931e-13	-3.58711	2.03288e-44
11722649_at	cg21923317	RGS12	1.14776	0.0100157	-2.15911	7.48067e-10	1.14776	0.00994206	-2.11393	0.00155572	1.97015	0.000621386	-1.85624	2.49961e-05	-2.15911	7.48067e-10	-2.73156	1.73771e-25
11733187_a_at	cg04312209	IL7R	1.30734	0.0143101	-1.05716	0.000102866	1.30734	0.0143709	2.55805	0.0039665	4.46479	0.00158221			-1.05716	0.000102866	-1.24344	9.00803e-05
11740722_a_at	cg11783497	IL1RN	1.10991	0.0156587	-2.63415	6.80106e-12	1.10991	0.0156744			2.51671	0.000414907			-2.63415	6.80106e-12	-3.18203	8.0572e-35
11743230_at	cg04156900	CCL24	1.51582	0.017241	-3.29437	5.79392e-14	1.51582	0.0173144	-1.86552	0.0215136	3.67653	0.00610699	-2.91007	0.00125883	-3.29437	5.79392e-14	-3.69102	4.62861e-47

## Sheet: Poised (iDC differentiation)
							EXPRESSION								HYPOMETILACION
							MO-iDC		IDC-mDC		MO-iMAC		iMAC-mMAC		MO-iDC		MO-iMAC
PROBE ID	CpG ID	SYMBOL	logFC	adj.P.Val	logFC.meth	adj.P.Val.meth	logFC	adj.P.Val	logFC	adj.P.Val	logFC	adj.P.Val	logFC	adj.P.Val	logFC	adj.P.Val	logFC	adj.P.Val
11731196_a_at	cg01512787	PRR5L	3.95525	0.000131793	-2.82103	6.08552e-12	-0.105169	0.42935	3.95525	8.01749e-05	-0.182525	0.305725	0.562337	0.00919416	-2.82103	6.08552e-12	-1.75109	4.36094e-10
11719647_a_at	cg07462448	CASP7	2.02131	0.000225106	-4.28364	2.71161e-16	0.308923	0.0552816	2.02131	0.000171819	0.073945	0.659834	0.780935	0.00157957	-4.28364	2.71161e-16	-3.28133	4.63144e-37
11732999_a_at	cg24354612	ICAM1	1.52113	0.000381757	-2.55064	1.54211e-11	-0.963535	0.00121475	1.52113	0.000293826	-0.192811	0.260256	0.856099	0.00300905	-2.55064	1.54211e-11	-2.96439	4.052e-30
11750244_a_at	cg22514722	MGLL	2.70995	0.000593726	-2.50443	3.75921e-09	0.296652	0.409436	2.70995	0.000536629	0.470808	0.0797921	-0.788413	0.00612865	-2.50443	3.75921e-09	-2.2512	4.16445e-17
11762445_a_at	cg11057824	C14orf182	1.63285	0.000722119	-1.20142	5.85408e-05	-0.17087	0.30439	1.63285	0.000624538	0.142846	0.410712	1.25853	0.000329452	-1.20142	5.85408e-05
11717688_a_at	cg01596292	RNF19A	1.05169	0.00135347	-1.06856	0.000303105	0.0693604	0.57795	1.05169	0.00108329	-0.386833	0.0810986	-0.114365	0.551058	-1.06856	0.000303105	-1.36929	6.44547e-06
11755935_a_at	cg08555912	MYL5	1.14594	0.00147417	-1.09421	6.23618e-05	0.170646	0.299886	1.14594	0.00121055	-0.0221551	0.883374	0.617266	0.0164912	-1.09421	6.23618e-05	-1.57964	4.2997e-08
11720634_a_at	cg12556325	LRRC61	1.11655	0.00162731	-1.04401	0.000248527	0.117736	0.455103	1.11655	0.00132956	-0.0769003	0.631549	0.761432	0.00177247	-1.04401	0.000248527
11735291_s_at	cg16150047	PDE4DIP	1.3945	0.00504102	-2.09278	2.49617e-09	-0.113502	0.443898	1.3945	0.00461607	1.97464	0.00135996	0.785132	0.00779852	-2.09278	2.49617e-09	-2.51892	1.39695e-21
11736375_a_at	cg09644952	CD86	1.32939	0.00206261	-1.07038	8.55338e-05	-0.0418369	0.735818	1.32939	0.00177462	-0.105374	0.592525	0.754322	0.00336398	-1.07038	8.55338e-05
11744389_a_at	cg08554554	ARFRP1	1.00541	0.00235611	-1.86491	1.91418e-08	0.63651	0.00764914	1.00541	0.00193341	0.787776	0.00407245	0.712398	0.00277818	-1.86491	1.91418e-08	-2.14483	1.81476e-15
11730338_a_at	cg01339004	SMAD6	1.569	0.002662	-2.41909	3.9067e-11	-0.586817	0.0292845	1.569	0.0023775	-0.108597	0.741131	-0.457225	0.0735389	-2.41909	3.9067e-11
11727523_x_at	cg27118035	ZNF267	1.03183	0.00270926	-1.46922	6.2448e-07	-0.285585	0.0550583	1.03183	0.00227982	-0.456224	0.105689	0.0675453	0.77823	-1.46922	6.2448e-07	-1.34772	1.03405e-05
11751647_a_at	cg04312209	IL7R	2.79181	0.00313434	-1.05716	0.000102866	1.04609	0.0220582	2.79181	0.00293675	4.03666	0.00305136	0.472682	0.413251	-1.05716	0.000102866	-1.24344	9.00803e-05
11716094_a_at	cg26808618	KLF6	1.07091	0.00333321	-1.5149	2.39404e-07	-0.69811	0.013998	1.07091	0.00289583	-0.56647	0.091017	0.616929	0.0355264	-1.5149	2.39404e-07	-1.08063	0.00188925
11753769_x_at	cg07573872	SBNO2	1.37897	0.0111517	-2.9885	6.7708e-13	-0.057241	0.695446	1.37897	0.0102408	1.05713	0.00137819	0.297425	0.128548	-2.9885	6.7708e-13	-3.00891	4.76453e-31
11759766_at	cg09474092	MR1	1.00996	0.00351349	-3.50118	2.72245e-14	0.81556	0.00115195	1.00996	0.00304248	1.18494	0.00128795	0.746639	0.00368579	-3.50118	2.72245e-14	-3.43785	9.79393e-41
11729515_a_at	cg25141818	SLC26A9	2.05643	0.00464144	-1.74647	5.22705e-08	-0.00162082	0.994174	2.05643	0.0043192	-0.166834	0.333587	1.71128	0.000865409	-1.74647	5.22705e-08
11761072_at	cg14247287	NEURL3	1.39307	0.00489007	-2.72653	3.00046e-12	-0.36661	0.0549821	1.39307	0.00445456	-0.378412	0.0942791	0.892474	0.00192011	-2.72653	3.00046e-12	-3.88316	4.17839e-52
11747421_a_at	cg27628340	TG	1.01392	0.00529724	-4.90916	8.10743e-15	-0.420526	0.0420542	1.01392	0.00472614	-0.174483	0.312411	0.477705	0.0256761	-4.90916	8.10743e-15	-4.97952	4.6944e-86
11759845_at	cg24766229	C17orf99	1.0541	0.00585759	-1.38435	4.40735e-06	-0.254644	0.109184	1.0541	0.00529339	-0.433837	0.027891	0.89803	0.00164842	-1.38435	4.40735e-06
11743532_at	cg03173722	RUFY3	1.2159	0.00873536	-1.14924	6.30369e-05	-0.081208	0.673381	1.2159	0.00802987	-0.867547	0.010737	0.299384	0.226064	-1.14924	6.30369e-05	-1.06995	0.00226242
11724742_a_at	cg03515844	ZBTB17	1.17528	0.00720559	-1.46369	1.38222e-06	-0.656742	0.0200596	1.17528	0.00654767	-0.253036	0.124084	0.938949	0.000456735	-1.46369	1.38222e-06	-2.1859	4.32813e-16
11733064_a_at	cg24650915	SIL1	1.03974	0.00822098	-1.58349	1.00971e-07	-0.00861556	0.95784	1.03974	0.00744146	0.777644	0.0172161	-0.495597	0.0425214	-1.58349	1.00971e-07	-1.9851	3.76264e-13
11717098_a_at	cg09154794	RPA2	1.0158	0.00948323	-1.25598	2.16667e-05	-0.0118659	0.945257	1.0158	0.00851902	0.00755258	0.973953	0.439906	0.0703854	-1.25598	2.16667e-05	-1.33683	1.30752e-05
11741755_a_at	cg26169213	SEMA7A	1.03163	0.0105641	-1.3302	4.05571e-06	1.66644	0.000625477	1.03163	0.00950535	0.610481	0.0136134	-0.16768	0.600558	-1.3302	4.05571e-06	-1.78278	1.77246e-10
11724581_a_at	cg15029037	ZNF827	1.04313	0.0112344	-1.50798	6.32124e-07	0.19122	0.27387	1.04313	0.0101748	-0.421093	0.0298929	0.614841	0.0104429	-1.50798	6.32124e-07
11763283_at	cg14553895	PIK3CA	1.01292	0.0184706	-1.78811	1.19906e-08	0.691893	0.01481	1.01292	0.0166709	0.504584	0.0579099	0.0503802	0.83352	-1.78811	1.19906e-08	-1.8892	7.60162e-12
11726382_a_at	cg26883963	SLAMF1	1.33548	0.0193787	-4.02978	1.80302e-14	2.46646	2.94295e-05	1.33548	0.0176762	1.56459	0.00271245	2.28285	8.42416e-05	-4.02978	1.80302e-14
11756705_a_at	cg18700744	NAA25	1.7074	0.0216648	-1.11487	5.03155e-05	0.828209	0.00288737	1.7074	0.0199272	0.699496	0.0144466	-1.21158	0.00048132	-1.11487	5.03155e-05	-1.33736	1.29469e-05
11760945_at	cg22272100	BMP1	1.00655	0.0228215	-2.59751	6.74167e-12	-0.275057	0.087477	1.00655	0.0204552	0.114318	0.563472	0.682764	0.00504763	-2.59751	6.74167e-12	-2.74704	8.79802e-26
11741378_s_at	cg17486314	BACH2	1.32028	0.025146	-1.31929	3.38966e-05	0.0760752	0.546864	1.32028	0.0227985	0.159888	0.381147	0.322219	0.0590651	-1.31929	3.38966e-05	-1.75273	4.16689e-10

## Sheet: Poised (iMAC differentiation)
							EXPRESSION								HYPOMETILACION
							MO-iDC		IDC-mDC		MO-iMAC		iMAC-mMAC		MO-iDC		MO-iMAC
PROBE ID	CpG ID	SYMBOL	logFC	adj.P.Val	logFC.meth	adj.P.Val.meth	logFC	adj.P.Val	logFC	adj.P.Val	logFC	adj.P.Val	logFC	adj.P.Val	logFC	adj.P.Val	logFC	adj.P.Val
11718492_at	cg21818891	SLC1A2	4.81294	7.10206e-06	-1.42911	1.66875e-06	0.468475	0.0844859	1.02699	0.158119	0.0283129	0.931922	4.81294	6.59835e-06			-1.42911	1.66875e-06
11728303_at	cg26253134	TGFA	2.45175	1.52077e-05	-1.18861	0.000263916	2.14981	0.00116226	0.258894	0.660436	0.664171	0.0439197	2.45175	1.19033e-05			-1.18861	0.000263916
11756201_x_at	cg10045881	CHI3L2	2.26802	2.4036e-05	-1.58018	4.24464e-08	-1.08985	0.00726759	0.260952	0.420574	-0.596828	0.187077	2.26802	1.74784e-05			-1.58018	4.24464e-08
11718296_a_at	cg25913761	SEMA4B	2.3469	2.78219e-05	-1.41925	2.09336e-06	-0.773047	0.00491698	1.08008	0.117745	0.060743	0.796964	2.3469	2.03669e-05	-1.63555	5.88778e-08	-1.41925	2.09336e-06
11718832_a_at	cg19877248	LOXL2	2.27491	7.3717e-05	-2.06366	2.84633e-14	-0.0440694	0.738545	0.199441	0.334971	-0.254459	0.212369	2.27491	5.09354e-05	-1.16025	2.68177e-05	-2.06366	2.84633e-14
11723854_at	cg16554153	SAMD9	2.25194	5.4883e-05	-2.52684	1.01519e-21	0.627742	0.0453621	0.92326	0.142554	1.08008	0.0112803	2.25194	3.79113e-05	-2.71763	2.34934e-11	-2.52684	1.01519e-21
11726244_a_at	cg01400040	RORA	1.63836	7.11493e-05	-1.08991	0.00161165	-0.828168	0.023687	0.0301362	0.891532	-0.670331	0.0381174	1.63836	4.3848e-05			-1.08991	0.00161165
11718533_a_at	cg05256304	SIK3	1.57579	9.45587e-05	-1.53911	1.19745e-07	-1.07071	0.000297863	0.995428	0.0149646	-0.765089	0.0041718	1.57579	5.769e-05	-1.14475	4.61346e-05	-1.53911	1.19745e-07
11752328_a_at	cg25859812	IGF1R	2.55366	9.56712e-05	-1.09641	0.00143597	1.25079	0.000610608	1.48699	0.004205	-0.0267929	0.905859	2.55366	6.83823e-05			-1.09641	0.00143597
11731584_a_at	cg24074594	FCRLA	1.5713	0.000126094	-4.75872	1.54587e-78	-0.130827	0.401576	0.397008	0.0764204	0.4715	0.023917	1.5713	8.23741e-05	-3.14024	1.49274e-10	-4.75872	1.54587e-78
11759859_a_at	cg03732014	BACH1	1.49721	0.000138189	-2.1437	1.88732e-15	0.722178	0.0017989	0.340981	0.087118	-0.0274969	0.874148	1.49721	8.92066e-05	-1.02915	0.000527128	-2.1437	1.88732e-15
11743636_at	cg03406844	TNFAIP6	3.36097	0.000147552	-1.76751	2.73563e-10	0.0862471	0.652522	4.70895	0.000181415	2.68882	0.00211164	3.36097	0.000109369			-1.76751	2.73563e-10
11724828_at	cg08575688	CCL20	3.47797	0.000180465	-1.08761	0.00167756	-0.790484	0.0021345	1.11571	0.012364	0.245728	0.497202	3.47797	0.000133014			-1.08761	0.00167756
11739796_a_at	cg24757533	RHBDF2	1.48096	0.000474482	-3.76052	7.01565e-49	-1.57202	0.000140047	2.25937	0.00120675	-0.248466	0.434207	1.48096	0.000327247	-1.53551	2.41767e-07	-3.76052	7.01565e-49
11743421_at	cg14928452	ITGA9	1.31052	0.000222808	-1.15552	0.000494609	-0.183978	0.240463	1.3978	0.140447	-0.306571	0.105934	1.31052	0.000140856			-1.15552	0.000494609
11761374_x_at	cg09043403	AGPAT4	1.35962	0.00024157	-1.78068	1.88305e-10	0.0676916	0.593112	0.913941	0.00439438	0.188696	0.22711	1.35962	0.000152411			-1.78068	1.88305e-10
11752387_a_at	cg00320216	ETS1	1.15637	0.000376407	-1.46607	6.95448e-07	0.959837	0.00134023	-0.510923	0.0719219	0.267578	0.165323	1.15637	0.00022983			-1.46607	6.95448e-07
11749169_s_at	cg10580110	KRT6A	1.69898	0.000401365	-1.3678	6.65162e-06	-0.448744	0.146599	1.07112	0.0429089	-0.42568	0.215685	1.69898	0.000280981			-1.3678	6.65162e-06
11718986_a_at	cg01911529	IFI6	1.81499	0.000405436	-1.7076	1.45183e-09	-1.70115	0.000196888	3.45221	0.000261027	1.01993	0.0301141	1.81499	0.000289065			-1.7076	1.45183e-09
11746200_s_at	cg01559302	EHD2	1.05815	0.000454685	-1.14338	0.000618949	-0.0769681	0.540069	0.575832	0.120497	0.00704487	0.966653	1.05815	0.000275821	-1.19655	2.61707e-05	-1.14338	0.000618949
11728814_at	cg08858295	OTUD7B	1.11456	0.000750851	-1.14019	0.000656456	0.277703	0.0794218	1.29799	0.00479465	0.483111	0.0274569	1.11456	0.000476903			-1.14019	0.000656456
11748025_s_at	cg24425972	GJB2	1.7008	0.000617143	-1.403	3.04342e-06	1.00679	0.00123243	1.32833	0.0601935	1.9379	0.00053816	1.7008	0.000434052			-1.403	3.04342e-06
11743732_a_at	cg05056497	RCAN1	1.52575	0.000650818	-1.56343	6.49797e-08	1.5927	7.7617e-05	-0.917392	0.0165692	0.894306	0.0196304	1.52575	0.000447539			-1.56343	6.49797e-08
11743954_a_at	cg03033176	EHBP1L1	1.01561	0.000758964	-1.10088	0.00132783	-0.461023	0.0153334	0.613106	0.0110323	-0.874907	0.00449778	1.01561	0.0004659	-1.53646	6.77187e-07	-1.10088	0.00132783
11735928_x_at	cg00974523	PRDM7	1.28769	0.000796923	-1.18505	0.000282404	-0.459051	0.0504686	0.67132	0.0285415	-0.626261	0.038176	1.28769	0.000544903	-1.86671	8.51737e-09	-1.18505	0.000282404
11747631_x_at	cg14321269	XAF1	2.29571	0.0010655	-2.03136	8.30969e-14	0.691527	0.0191504	1.49271	0.0237568	0.627518	0.304475	2.29571	0.000811442	-1.32664	5.69849e-06	-2.03136	8.30969e-14
11763449_a_at	cg04879722	ZBTB20	1.22521	0.000989373	-1.51804	2.01343e-07	0.117604	0.440781	0.111582	0.491417	-0.695015	0.0279611	1.22521	0.000680968	-1.3726	7.71348e-06	-1.51804	2.01343e-07
11752419_a_at	cg19268652	HIVEP1	1.18727	0.00101298	-1.68467	2.72938e-09	-0.734113	0.0092794	1.74229	0.00160062	0.0623774	0.796189	1.18727	0.000689098			-1.68467	2.72938e-09
11759785_s_at	cg04678141	SVIL	1.01054	0.0010655	-1.66706	4.37505e-09	-0.102858	0.478119	0.23894	0.169381	-0.692672	0.0190275	1.01054	0.000696225			-1.66706	4.37505e-09
11737491_a_at	cg17890298	WFDC10B	1.75963	0.00106882	-1.05302	0.00303227	-0.427088	0.243741	1.16005	0.00179462	-0.374955	0.340158	1.75963	0.000796416			-1.05302	0.00303227
11750700_a_at	cg24721647	ACSL1	1.21051	0.00126293	-2.35975	7.33496e-19	-2.18869	8.55475e-05	1.38272	0.000354725	-0.945591	0.00674097	1.21051	0.000873358	-1.88943	9.92902e-09	-2.35975	7.33496e-19
11757108_a_at	cg10678937	GSTTP1	1.16978	0.00127299	-1.15851	0.000467263	-0.150847	0.389141	0.559095	0.0866162	-0.52429	0.0150202	1.16978	0.000874103	-2.08441	1.19633e-07	-1.15851	0.000467263
11739076_x_at	cg01518723	NFE2L1	1.05315	0.00133896	-1.49233	3.74963e-07	1.09727	0.000263027	1.23439	0.00350145	1.20618	0.000954712	1.05315	0.000895103			-1.49233	3.74963e-07
11719394_a_at	cg12897164	FBXO32	1.10882	0.00146662	-1.03445	0.00413333	0.169139	0.396495	0.627919	0.0275452	-0.784716	0.0343423	1.10882	0.00099561			-1.03445	0.00413333
11730581_a_at	cg09907068	HECW2	1.05024	0.00149044	-1.66766	4.30524e-09	-0.552006	0.0101176	0.546463	0.0107183	0.0675763	0.745245	1.05024	0.00099561			-1.66766	4.30524e-09
11750424_s_at	cg22876402	FOXP1	1.09619	0.00155518	-1.21934	0.000145147	-0.565986	0.00557068	1.73264	0.00052912	-0.95073	0.00244978	1.09619	0.00105269			-1.21934	0.000145147
11732785_a_at	cg06613738	C16orf45	1.01621	0.00184361	-2.15148	1.44466e-15	0.418569	0.0361372	-0.0489371	0.858362	1.40735	0.00129397	1.01621	0.00123632			-2.15148	1.44466e-15
11734823_a_at	cg17699214	APBB2	1.68738	0.00266233	-4.27146	3.74623e-63	-1.51161	0.000910154	1.5359	0.0238697	-0.534607	0.344773	1.68738	0.00204779	-3.59828	1.3394e-14	-4.27146	3.74623e-63
11721573_a_at	cg09043511	ACVRL1	1.45116	0.00315777	-1.07281	0.00215499	-0.187533	0.339503	0.793149	0.0214481	0.868202	0.0664377	1.45116	0.00240959	-1.15416	7.94826e-05	-1.07281	0.00215499
11731866_a_at	cg22678092	FCRLB	1.12503	0.00293908	-1.86477	1.58783e-11	1.4096	0.00240871	-1.5105	0.0385526	1.53663	0.000627141	1.12503	0.0021569			-1.86477	1.58783e-11
11740393_at	cg18025409	TNFRSF9	1.78584	0.00375504	-1.17408	0.000347388	-0.735897	0.0549792	4.65881	0.000164199	1.77564	0.00502355	1.78584	0.0029405			-1.17408	0.000347388
11725198_at	cg27606396	IL1A	2.45917	0.00379742	-1.0301	0.00444881	0.264248	0.298452	1.06742	0.238947	2.10335	0.0110968	2.45917	0.003025			-1.0301	0.00444881
11717045_a_at	cg07880384	C2	1.3536	0.00390383	-1.00839	0.00636054	1.79967	0.0187406	0.602594	0.0889118	0.601122	0.383878	1.3536	0.00297918	-1.12183	4.42592e-05	-1.00839	0.00636054
11727159_a_at	cg06210783	LRP5	1.01914	0.0042393	-4.08853	7.60867e-58	-0.045957	0.779714	0.226788	0.364409	-0.305778	0.127762	1.01914	0.00308221	-1.26766	0.000149504	-4.08853	7.60867e-58
11720412_a_at	cg09790270	SLC41A1	1.54106	0.00445288	-1.79755	1.15716e-10	-0.905336	0.00334043	0.810416	0.0788661	-0.0234261	0.934056	1.54106	0.00341083	-1.80766	4.31992e-08	-1.79755	1.15716e-10
11721359_a_at	cg19784816	ITIH1	1.12256	0.00459008	-1.85184	2.34554e-11	-0.606865	0.00303745	0.575659	0.0190088	-0.894685	0.00237582	1.12256	0.00341953			-1.85184	2.34554e-11
11721943_a_at	cg15797834	STAP2	1.12217	0.00895593	-1.47838	5.21413e-07	-0.165163	0.28203	0.884944	0.00210343	-0.0275958	0.87437	1.12217	0.00677057			-1.47838	5.21413e-07
11748204_a_at	cg04649669	CTNND2	1.14061	0.00533379	-1.86548	1.55481e-11	-0.354581	0.0772875	0.594629	0.0267023	-0.589769	0.0196154	1.14061	0.00396544			-1.86548	1.55481e-11
11719916_at	cg14117934	IL1B	1.03359	0.00597118	-2.53729	6.62908e-22	-2.93433	0.00183239	1.96771	0.110018	2.02832	0.00265013	1.03359	0.00438004			-2.53729	6.62908e-22
11731496_at	cg11079619	INHBA	1.14489	0.00610675	-2.62598	1.65948e-23	0.558848	0.135193	2.62766	0.00265232	2.92597	0.00102121	1.14489	0.00456436			-2.62598	1.65948e-23
11727302_a_at	cg09502207	TMEM71	1.23414	0.00808672	-1.77355	2.30877e-10	-0.677215	0.00461141	-1.54647	0.0043961	-1.38296	0.0286292	1.23414	0.00611196			-1.77355	2.30877e-10
11736570_a_at	cg22483449	SLC39A14	1.01977	0.00835723	-1.02889	0.0045423	0.760312	0.0239161	0.063484	0.865259	2.94169	0.000514752	1.01977	0.00617392			-1.02889	0.0045423
11730152_at	cg21588838	TMEM207	1.0313	0.00894416	-1.25104	7.74153e-05	-0.340837	0.146473	0.666178	0.0111497	-0.393647	0.119559	1.0313	0.00667606			-1.25104	7.74153e-05
11738327_a_at	cg07757007	HNMT	1.0289	0.0115946	-1.74917	4.5959e-10	-0.79216	0.0125665	-1.05584	0.00365984	-0.0880538	0.740455	1.0289	0.00874521			-1.74917	4.5959e-10

## Sheet: Poised (common)
							EXPRESSION								HYPOMETILACION
							MO-iDC		IDC-mDC		MO-iMAC		iMAC-mMAC		MO-iDC		MO-iMAC
PROBE ID	CpG ID	SYMBOL	logFC	adj.P.Val	logFC.meth	adj.P.Val.meth	logFC	adj.P.Val	logFC	adj.P.Val	logFC	adj.P.Val	logFC	adj.P.Val	logFC	adj.P.Val	logFC	adj.P.Val
11726159_a_at	cg11938367	IQCG	2.68471	0.000148981	-1.64855	8.44427e-08	1.48025	0.000160225	2.68471	9.09616e-05	2.17746	0.00152959	1.46221	0.00200769	-1.64855	8.44427e-08	-1.95891	8.74059e-13
11749355_a_at	cg07880384	CFB	4.24598	0.000211797	-1.12183	4.42592e-05	0.438799	0.0463697	4.24598	0.00016841	-0.461939	0.0621998	5.80096	1.06572e-06	-1.12183	4.42592e-05	-1.00839	0.00636054
11720275_a_at	cg25567938	CFLAR	2.19259	0.000592038	-1.24837	1.44479e-05	-0.462426	0.112983	2.19259	0.000521933	0.315053	0.338301	1.00776	0.00885624	-1.24837	1.44479e-05	-1.88991	7.44798e-12
11752860_a_at	cg13458803	CD80	2.45939	0.00165553	-3.27019	9.95975e-12	1.49808	0.000225651	2.45939	0.00148992	2.13393	0.0232712	1.5369	0.013177	-3.27019	9.95975e-12	-3.17564	1.11248e-34
11746242_a_at	cg26165146	ARNTL2	1.89263	0.000613862	-2.26164	9.57382e-11	2.03887	4.15686e-05	1.89263	0.000538733	1.87231	0.000334219	1.13053	0.000555684	-2.26164	9.57382e-11	-2.18006	5.30588e-16
11717863_a_at	cg10080966	DUSP5	2.17488	0.000731286	-3.7484	8.4691e-14	-0.135725	0.466683	2.17488	0.000655589	0.382789	0.247044	1.88336	0.000356715	-3.7484	8.4691e-14	-2.81616	4.02424e-27
11743548_a_at	cg16887070	SLC22A23	1.87495	0.0015098	-1.31202	4.40735e-06	0.660546	0.0166947	1.87495	0.00134198	-0.0444535	0.880351	1.28753	0.00119515	-1.31202	4.40735e-06	-2.23481	7.54761e-17
11716450_s_at	cg16875864	RFTN1	1.55696	0.00119014	-1.22568	0.000135628	1.79149	0.000198558	1.55696	0.00102555	1.49225	0.00610129	0.862652	0.00725954	-1.22568	0.000135628	-1.78594	1.62059e-10
11743121_a_at	cg17602444	PRKAR1B	1.52785	0.00195478	-2.09313	6.00067e-10	0.26972	0.287219	1.52785	0.00169944	0.306722	0.36703	1.36784	0.00121647	-2.09313	6.00067e-10	-2.28463	1.23183e-17
11719305_at	cg19984911	SYNPO	3.03312	0.00131201	-3.73793	4.31359e-15	0.934717	0.0349579	3.03312	0.0012062	-0.066732	0.717898	1.34318	0.0231942	-3.73793	4.31359e-15	-3.80427	4.80888e-50
11749552_a_at	cg18030943	LAMP3	2.91717	0.0017477	-2.52319	1.40703e-11	3.86047	0.000396988	2.91717	0.00157886	1.57975	0.0674266	4.05748	0.000281061	-2.52319	1.40703e-11	-3.81014	3.42045e-50
11750222_a_at	cg14789659	ARID5B	1.94526	0.00230883	-3.51251	2.35547e-14	0.351731	0.129657	1.94526	0.00209908	-0.127681	0.384484	2.91104	4.8869e-06	-3.51251	2.35547e-14	-4.37581	2.52439e-66
11730457_a_at	cg17515347	AIM2	2.54435	0.00246887	-1.07722	0.000817346	-0.575525	0.0967105	2.54435	0.00227118	-0.239821	0.374039	3.56069	7.38729e-06	-1.07722	0.000817346	-1.95138	1.10846e-12
11733659_a_at	cg05439368	TRIM69	2.43856	0.00275497	-2.1865	6.56527e-10	-0.09192	0.457571	2.43856	0.00255938	-0.361625	0.084976	2.49316	9.65478e-05	-2.1865	6.56527e-10	-2.26928	2.16105e-17
11746705_a_at	cg01979352	RGS16	1.21459	0.00514703	-1.14732	2.97204e-05	-0.155461	0.533836	1.21459	0.00471091	2.06371	0.0151757	1.65908	0.00748491	-1.14732	2.97204e-05	-2.02327	1.0865e-13
11758502_s_at	cg05503887	EHF	1.0964	0.0174503	-1.88362	9.99631e-08	2.96068	2.98264e-05	1.0964	0.0159276	0.306892	0.164856	1.52187	0.00292778	-1.88362	9.99631e-08	-1.67091	3.94325e-09
11728409_a_at	cg06657028	TRIM31	1.02777	0.00915153	-1.37111	2.54101e-06	-0.187699	0.441832	1.02777	0.00823499	-0.0638307	0.856004	1.54346	0.000901731	-1.37111	2.54101e-06	-1.18403	0.000287666
11758100_s_at	cg15626285	C1S	1.54175	0.0123817	-1.72609	6.5853e-08	-0.390255	0.0240731	1.54175	0.0115325	-0.279283	0.142905	3.65676	3.04482e-06	-1.72609	6.5853e-08	-2.15365	1.34584e-15
11732451_a_at	cg22627753	AGRN	1.10445	0.0227628	-1.46899	9.87004e-07	0.937848	0.000618692	1.10445	0.0204586	0.973161	0.00195994	1.31609	0.000542024	-1.46899	9.87004e-07	-1.83422	3.9517e-11
