# Supplementary material for: IL-4 orchestrates STAT6-mediated DNA demethylation leading to dendritic cell differentiation
Source: Genome Biol. 2016 Jan 13;17:4. doi: 10.1186/s13059-015-0863-2 (PMC4711003; doi:10.1186/s13059-015-0863-2)
Supplement: Additional file 11: — List of primers. (XLSX 14 kb) [file 13059_2015_863_MOESM11_ESM.xlsx]

## Sheet: Sheet1
Additional File 11. List of primers
Primer Type	Primer ID	Primer Sequence
ChIP	ChIP_hsDUOX1_F	TGGTTAGTTCCCGAGCTGAT
ChIP	ChIP_hsDUOX1_R	AGGCCCTCAGAGTACCCTTT
ChIP	ChIP_hsSLAMF1_F	TGTCCCCAGGAAACAAATTC
ChIP	ChIP_hsSLAMF1_R	TCCCTTTGTTGGTCTCTGGT
ChIP	ChIP_hsIL1B_F	GCTCCCCTGGGCAGTACC
ChIP	ChIP_hsIL1B_R	TTTCTGTAAGAATATCCATCTGAGAC
ChIP	ChIP_hsIL1Bhist_F	GTCTTCCACTTTGTCCCACA
ChIP	ChIP_hsIL1Bhist_R	TGACAATCGTTGTGCAGTTG
ChIP	ChIP_hsCCL20hist_F	TCCTCAACAATTCTGAGGCTCT
ChIP	ChIP_hsCCL20hist_R	TGCAGTTCAGAAAATAATCCTTACC
ChIP	ChIP_hsAIM2hist_F	TGACAGTTCCGGATTAACCA
ChIP	ChIP_hsAIM2hist_R	TAATCAAGGGGAGGGGTTTT
ChIP	ChIP_hsL1Ahist_F	CCTCCTGAATAGCTGGGACT
ChIP	ChIP_hsIL1Ahist_R	GGGTTCCCAGTTGGAGTTTA
RT-PCR	q_hsDUOX1_F	TTGAGCCCTTCTTCAACTCC
RT-PCR	q_hsDUOX1_R	TTCCACATTCTTGGTCATGC
RT-PCR	q_hsPFAS_F	GAGTGGATCAAGCCCATCAT
RT-PCR	q_hsPFAS_R	ACGGGACCTCCAACCTTTAC
RT-PCR	Q_hsSLAMF1_F	AGCCTGTCCCAGAGTCTGTC
RT-PCR	Q_hsSLAMF1_ R	TCCCTTTGTTGGTCTCTGGT
RT-PCR	q_hsTTC7B_F	CGGAAGAAGCCCTGTTGTTA
RT-PCR	q_hsTTC7B_R	ACTGATGAGGCGGTCACTCT
RT-PCR	q_hsSLC35E5_F	TGTTTGCTGCTCTTGGTGTT
RT-PCR	q_hSLC35E5_R	ATGACATCGGAGCCTGGTAG
RT-PCR	q_hsIL1B_F	AGCTGATGGCCCTAAACAGA
RT-PCR	q_hsIL1B_R	GGAGATTCGTAGCTGGATGC
RT-PCR	q_hsCCL20_F	TTTATTGTGGGCTTCACACG
RT-PCR	q_hsCCL20_R	GATTTGCGCACACAGACAAC
RT-PCR	q_hsARSB_F	CTGCTCACTGGCCGCTAC
RT-PCR	q_hsARSB_R	GGCAGGAGTTTTTCATCCAG
RT-PCR	q_hsMITF_F	ACCATCAGCAACTCCTGTCC
RT-PCR	q_hsMITF_R	TCTCTTTGGCCAGTGCTCTT
RT-PCR	q_hsHDAC9_F	ACAGGTGGCCTTGATCCTC
RT-PCR	q_hsHDAC9_R	ACTCTTTGGCCACAGGCTTC
RT-PCR	q_hsAKT1_F	AGGATGTGGACCAACGTGAG
RT-PCR	q_hsAKT1_R	CGGATGATGAAGGTGTTGG
RT-PCR	q_hsCSF1R_F	GGTGATGTCCATCAGCATCC
RT-PCR	q_hsCSF1R_R	AGCTCTGCAGGCACCAGT
RT-PCR	q_hsCCL22_F	CGCGTGGTGAAACACTTCTA
RT-PCR	q_hsCCL22_R	CGGCACAGATCTCCTTATCC
RT-PCR	q_hsRBPJ_F	CCTCAGCAAGCGGATAAAAG
RT-PCR	q_hsRBPJ_R	AGAGCCACCTTTGTTCCTGA
RT-PCR	q_hsDUSP5_F	CACACGGCTGACATTAGCTC
RT-PCR	q_hsDUSP5_R	TCACAGTGGACCAGGACCTT
RT-PCR	q_hsMSR1_F	TGGGAACATTCTCAGACCTTG
RT-PCR	q_hsMSR1_R	AGTGGGACCTCGATCTCCTT
RT-PCR	q_hsCXCL13_F	CTCTGCTTCTCATGCTGCTG
RT-PCR	q_hsCXCL13_R	TGGACACATCTACACCTCAAGC
RT-PCR	q_hsCD14_F	AAGCACTTCCAGAGCCTGTC
RT-PCR	q_hsCD14_R	CAGCAGCAACAAGCAGGAC
RT-PCR	q_hsCD206_F	GGTTTATGGAGCAGGTGGAA
RT-PCR	q_hsCD206_R	TGGCATTGCCTAGTAGCGTA
RT-PCR	q_hsCD86_F	AGACGCGGCTTTTATCTTCA
RT-PCR	q_hsCD86_R	GCTGTAATCCAAGGAATGTGG
RT-PCR	q_hsCD83_F	GGTTCCCTACACGGTCTCCT
RT-PCR	q_hsCD83_R	AGAACCATTTTGCCCCTTCT
RT-PCR	q_hsCD209_F	GATTCCGACAGACTCGAGGA
RT-PCR	q_hsCD209_R	AGCGTGAAGGAGAGGAGTTG
RT-PCR	q_hsAIM2_F	GCTGCACCAAAAGTCTCTCC
RT-PCR	q_hsAIM2_R	AGCGCTTCTGAAACCCTTCT
RT-PCR	q_hsIL1A_F	CGGGAAGGTTCTGAAGAAGA
RT-PCR	q_hsIL1A_R	AGGTGCTGACCTAGGCTTGA
BS Pyrosequencing	Py_hsIRF8_R	CTCCTCTTCCAAAACATATCCCACTCT
BS Pyrosequencing	Py_hsIRF8_F	[BTN]TTTGGGATGTTATGTTTTGTTATTGTTGA
BS Pyrosequencing	PySeq_hsIRF8_R	AATCCCCAAAACAACTA
BS Pyrosequencing	Py_hsAKT1_F	GGGGGTYGAGGGAAGTTGTT
BS Pyrosequencing	Py_hsAKT1_R	[BTN]AACCCRACCAAACACCCAAATC
BS Pyrosequencing	PySeq_hsAKT1_F	GGAAGTTGTTTGGGG
BS Pyrosequencing	Py_hsCSF1R_F	TATTTGAGGTGGATTAGATGTTAGT
BS Pyrosequencing	Py_hsCSF1R_R	[BTN]CCCAAACTCCTAAAAACAATCC
BS Pyrosequencing	PySeq_hs_CSF1R_F	TTTTTTTGAGTTGGGGA
BS Pyrosequencing	Py_hsCREB5_F	TGGTAGTAATGAYGTGTGGGTGTATTTAGG
BS Pyrosequencing	Py_hsCREB5_R	[BTN]CATAACCCAACCCTAATCCCTCTTT
BS Pyrosequencing	PySeq_hsCREB5_F	GGGTGTATTTAGGTTTTATT
BS Pyrosequencing	Py_hsIL1B_F	AGGGTTAATTTTTAGTTTTTTTGTTGAGTT
BS Pyrosequencing	Py_hsIL1B_R	[BTN] AAACACTACTACTTCTTACCCCCTTTA
BS Pyrosequencing	PySeq_hsIL1B_F	TTATTTTTTTTATTTATTTAAAGTT
BS Pyrosequencing	Py_hsSLAMF1_F	AGGAAGTGAGGTTTTTTAAGAATTTAGT
BS Pyrosequencing	Py_hsSLAMF1_R	[BTN] ACCCAAAATCTAAACTCACATTACTAT
BS Pyrosequencing	PySeq_hsSLAMF1_F	GGTTGTAGGYGTAGAATAGAG
BS Pyrosequencing	Py_hsCORIN_F	TGATGGTGTGTGATGAGGTAGTA
BS Pyrosequencing	Py_hsCORIN_R	[BTN]TATTCTTTCAATTCCACCAACTACTCTA
BS Pyrosequencing	PySeq_hsCORIN_F	AGTTTAGTTTTTTGTTAGTTTG
BS Pyrosequencing	Py_hsTTC7B_F	AGTGGTATTGGTTTGTAGTTTATTTATATT
BS Pyrosequencing	Py_hsTTC7B_R	[BTN]ACAAAAACTCCAACCCCTTCC
BS Pyrosequencing	PySeq_hsTTC7B_Seq	GTTGGTGTTTTTTATTTTATGTTTA
BS Pyrosequencing	Py_hsPFAS_F	GGTTTTTTATTTAAGTGGGTTTTGT
BS Pyrosequencing	Py_hsPFAS_R	[BTN]CTCTAAACCACATACTATTTCCTAAACT
BS Pyrosequencing	PySeq_hsPFAS	AGATAAGGATTAAAATGTTAAAATT
BS Pyrosequencing	Py_hsSLC35E5_F	TGAGGAATATTAAGGAGGAAGTGG
BS Pyrosequencing	Py_hsSLC35E5_R	[BTN]AAAAAAAACCAACTATCCTTCCCTACT
BS Pyrosequencing	PySeq_hsSLC35E5	GGAAGTGGTAGTTTTTAAAG
BS Pyrosequencing	Py_hsDUOX1_F	AGTTTTGGTTTAGGATGTTTTTTAGAAT
BS Pyrosequencing	Py_hsDUOX1_R	[BTN]AACAATAACCRAAAATACTAAAACTCCACT
BS Pyrosequencing	PySeq_hsDUOX1	TTTAGGATGTTTTTTAGAATTGA
BS Pyrosequencing	Py_hsARSB_F	GGGTGTTGTTAAGGGTGAGA
BS Pyrosequencing	Py_hsARSB_R	[BTN]CCCTTCTTCTTCTTCTTTACTAACACATC
BS Pyrosequencing	PySeq_hsARSB	ATTTTTGGCRGTTTTGATT
BS Pyrosequencing	Py_hsSMAD6_F	GTGGTATAGTAGTGGTTTGGTATAAGATT
BS Pyrosequencing	Py_hsSMAD6_R	[BTN]TACCACCCACCCATTCACTCTATAA
BS Pyrosequencing	PySeq_hsSMAD6	TGTGATTTTGGATAAGTTTTT
BS Pyrosequencing	Py_hsCCL20_F	ATGATGATATGATGGGGTTAGTTGATT
BS Pyrosequencing	Py_hsCCL20_R	[BTN]ATCTACTCAATATTAAATACCCAATTCT
BS Pyrosequencing	PySeq_hsCCL20	GGGGAAAATTTTATGTGG
BS Pyrosequencing	Py_hsDUSP5_F	AGATGGGGTAGTTTGAAGATTTT
BS Pyrosequencing	Py_hsDUSP5_R	[BTN]CTAATCAATAAACCACCTAATCACTTCC
BS Pyrosequencing	PySeq_hsDUSP5	GTTTGTTTTTTGGAATTTATAATG
BS Pyrosequencing	Py_hsCCL22_F	GATAGAAGTGTGGGTAGATGTT
BS Pyrosequencing	Py_hsCCL22_R	[BTN]CAATAAAAAAAACCTATAAACCCATTAACC
BS Pyrosequencing	PySeq_hsCCL22	GATTTGGTTTAAATGTGGA
BS Pyrosequencing	Py_hsMITF_F	GTTGGGTTGATTTGTGTGGTAT
BS Pyrosequencing	Py_hsMITF_R	[BTN]CTTACTATTATTTCAAAACACCACTACC
BS Pyrosequencing	PySeq_hsMITF	AGTTGAGTGGAGTAG
BS Pyrosequencing	Py_hsHDAC9_F	GTTGTAGGTTGTGGAATTAAGTTAAAG
BS Pyrosequencing	Py_hsHDAC9_R	[BTN]ACTTCCTCAAAATCAAATTTCTAAAACTAT
BS Pyrosequencing	PySeq_hsHDAC9_F	AGTAYGTTAAATGAGTGGGTAG
BS Pyrosequencing	Py_hsCCL8_F	GTGATTTTAGTGTGATGGAGAGTATTA
BS Pyrosequencing	Py_hsCCL8_R	[BTN]ACTCAACAAAATAACCTCACTAAACTATTA
BS Pyrosequencing	PySeq_hsCCL8_F	GGTTTTTGGTTTTTTTTTATTATGA
BS Pyrosequencing	Py_hsRBPJ_F	TGTTGTTTTTTTGTTTTTGGTAGATGA
BS Pyrosequencing	Py_hsRBPJ_R	[BTN]TAAACTCATAACCCTCCACTCTATT
BS Pyrosequencing	PySeq_hsRBPJ_F	ATTATATTTYGTTTGGTTTT
BS Pyrosequencing	Py_hsIL1A_F	[Btn]ATTTTATAAAGTAAAGGGGTGAATAAATG
BS Pyrosequencing	Py_hsIL1A_R	CTCAAACRCCAATAAAATAACTCCCTCTCT
BS Pyrosequencing	PySeq_hsIL1A_F	CTTCTTCRCCTTTTATAATTATCTT
BS Pyrosequencing	Py_hsAIM2_F	[Btn]AAATTTGGTTGATTGTTGATTTTTAGT
BS Pyrosequencing	Py_hsAIM2_R	CACCCTCAAAAAAAAAATACAAACACT
BS Pyrosequencing	PySeq_hsAIM2_F	CACCCTTTTCTTAACTAAAAATA
PCR Cloning	hsSTAT6_F	GAATTCATGTCTCTGTGGGGTCTGGTCTCCAAGATG
PCR Cloning	hsSTAT6_HA_R	TTTTTTTTGCGGCCGCTCATGCATAATCTGGTACATCATATGGATATCCTGATCCCCAACTGGGGTTGGCCCTTAGGTCCATGTGGGACATTGAG
PCR Cloning	hsSTAT6VT_F	TCAGCAAACAGTACGCTGCTAGCCTTCTTCTCA
PCR Cloning	hsSTAT6VT_R	TGAGAAGAAGGCTAGCAGCGTACTGTTTGCTGA
